# Supplementary material for: Synthesis, crystal structure and Hirshfeld surface analysis of 4-[3-(4-hy­droxy­phen­yl)-4,5-di­hydro-1H-pyrazol-5-yl]-2-meth­oxy­phenol monohydrate
Source: Acta Crystallogr E Crystallogr Commun. 2019 Oct 3;75(Pt 11):1590–4. doi: 10.1107/S2056989019013379 (PMC6829711; doi:10.1107/S2056989019013379)
Supplement: Supplementary file 1 [file e-75-01590-sup1.cif]

##############################################################################
#                                                                            #
# This CIF contains the data in a paper accepted for publication in          #
# Acta Crystallographica Section E. It conforms to the requirements of       #
# Notes for Authors for Acta Crystallographica Section E, and has been       #
# peer reviewed under the auspices of the IUCr Commission on Journals.       #
#                                                                            #
# Full details of the Crystallographic Information File format               #
# are given in the paper "The Crystallographic Information File (CIF):       #
# a New Standard Archive File for Crystallography" by S. R. Hall, F. H.      #
# Allen and I. D. Brown [Acta Cryst. (1991), A47, 655-685].                  #
#                                                                            #
# The current version of the core CIF dictionary is obtainable from          #
# ftp://ftp.iucr.org/pub/cif_core.dic.                                       #
#                                                                            #
# Software is freely available for graphical display of the structure(s)     #
# in this CIF. For information consult the CIF software page                 #
# http://www.iucr.org/resources/cif/software.                                #
#                                                                            #
# This file may be used for bona fide research purposes within the           #
# scientific community so long as proper attribution is given to the journal # 
# article from which it was obtained.                                        #
#                                                                            #
##############################################################################
data_I
_audit_creation_method
;
Olex2 1.2
(compiled 2018.05.29 svn.r3510 for OlexSys, GUI svn.r5506)
;
_journal_date_recd_electronic     2019-09-24
_journal_date_accepted     2019-09-30
_journal_name_full     'Acta Crystallographica, Section E'
_journal_year     2019
_journal_volume     75
_journal_issue     11
_journal_page_first     1590
_journal_page_last     1594
_journal_paper_category     GO
_journal_paper_doi     10.1107/S2056989019013379
_journal_coeditor_code     SJ5579
_publ_contact_author_name     'Luc Van Meervelt'
_publ_contact_author_address
;
Department of Chemistry
KU Leuven
Biomolecular Architecture, Celestijnenlaan 200F
Leuven (Heverlee)
B-3001
Belgium
;
_publ_contact_author_email     'luc.vanmeervelt@kuleuven.be'
_publ_contact_author_fax     ?
_publ_contact_author_phone     '32-16-327609'
_publ_section_title
;
Synthesis and crystal structure and Hirshfeld surface analysis of
4-[3-(4-hydroxyphenyl)-4,5-dihydro-1<i>H</i>-pyrazol-5-yl]-2-methoxyphenol
monohydrate
;
_publ_section_title_footnote     .
loop_
    _publ_author_name
    _publ_author_footnote
    _publ_author_address
    'Duong Khanh, Linh' .
;
Faculty of Chemistry
Hanoi National University of Education
136 Xuan Thuy
Cau Giay
Hanoi
Vietnam
;
    'Hanh Trinh Thi, My' .
;
Faculty of Chemistry
Hanoi National University of Education
136 Xuan Thuy
Cau Giay
Hanoi
Vietnam
;
    'Quynh Bui Thi, Thuy' .
;
Faculty of Chemistry
Hanoi National University of Education
136 Xuan Thuy
Cau Giay
Hanoi
Vietnam
;
    'Vu Quoc, Trung' .
;
Faculty of Chemistry
Hanoi National University of Education
136 Xuan Thuy
Cau Giay
Hanoi
Vietnam
;
    'Nguyen Thien, Vuong' .
;
Institute for Tropical Technology
Vietnam Academy of Science and Technology
18 Hoang Quoc Viet
Cau Giay
Hanoi
Vietnam
Graduate University of Science and Technology
VAST
18 Hoang Quoc Viet
Cau Giay
Hanoi
Vietnam
;
    'Van Meervelt, Luc' .
;
Department of Chemistry
KU Leuven
Biomolecular Architecture, Celestijnenlaan 200F
Leuven (Heverlee)
B-3001
Belgium
;
_publ_section_synopsis
;
In the title pyrazoline derivative, the pyrazoline ring makes angles of
86.73(12) and 13.44(12)\% with the trisubstituted and disubstituted benzene
rings, respectively. In the crystal structure, the molecules are connected
into chains running in the <i>b</i>-axis direction by O---H...N hydrogen
bonding. Parallel chains interact through N---H...O hydrogen bonds and \p--\p
stacking of the trisubstituted phenyl rings.
;
_chemical_name_systematic
;
4-[3-(4-Hydroxyphenyl)-4,5-dihydro-1<i>H</i>-pyrazol-5-yl]-2-methoxyphenol
monohydrate
;
_chemical_name_common     ?
_chemical_formula_moiety     'C16 H16 N2 O3, H2 O'
_chemical_formula_sum     'C16 H18 N2 O4'
_chemical_formula_iupac     'C16 H16 N2 O3, H2 O'
_chemical_formula_weight     302.32
_chemical_melting_point     ?
_space_group_crystal_system     orthorhombic
_space_group_name_H-M_alt     'P b c a'
_space_group_name_Hall     '-P 2ac 2ab'
loop_
    _space_group_symop_operation_xyz
    'x, y, z'
    '-x+1/2, -y, z+1/2'
    '-x, y+1/2, -z+1/2'
    'x+1/2, -y+1/2, -z'
    '-x, -y, -z'
    'x-1/2, y, -z-1/2'
    'x, -y-1/2, z-1/2'
    '-x-1/2, y-1/2, z'
_cell_length_a     12.1452(5)
_cell_length_b     8.1784(3)
_cell_length_c     31.2738(12)
_cell_angle_alpha     90
_cell_angle_beta     90
_cell_angle_gamma     90
_cell_volume     3106.4(2)
_cell_formula_units_Z     8
_cell_measurement_reflns_used     4406
_cell_measurement_theta_min     3.0940
_cell_measurement_theta_max     24.7740
_cell_measurement_temperature     293(2)
_exptl_crystal_description     plate
_exptl_crystal_colour     yellow
_exptl_crystal_size_max     0.5
_exptl_crystal_size_mid     0.2
_exptl_crystal_size_min     0.05
_exptl_crystal_density_diffrn     1.293
_exptl_crystal_density_meas     ?
_exptl_crystal_density_method     ?
_exptl_crystal_F_000     1280
_exptl_absorpt_coefficient_mu     0.094
_exptl_absorpt_correction_type     multi-scan
_exptl_absorpt_process_details
;
(CrysAlis PRO; Rigaku OD, 2018)
;
_exptl_absorpt_correction_T_min     0.69684
_exptl_absorpt_correction_T_max     1.00000
_diffrn_ambient_temperature     293(2)
_diffrn_source     'micro-focus sealed X-ray tube'
_diffrn_radiation_type     MoK\a
_diffrn_radiation_wavelength     0.71073
_diffrn_radiation_monochromator     mirror
_diffrn_measurement_device_type
         'Rigaku Oxford Diffraction SuperNova, Single source at offset/far, Eos'
_diffrn_measurement_device     'four-circle diffractometer'
_diffrn_measurement_method     '\w scans'
_diffrn_detector     'CCD plate'
_diffrn_detector_area_resol_mean     15.9631
_diffrn_reflns_number     16817
_diffrn_reflns_av_R_equivalents     0.0392
_diffrn_reflns_av_unetI/netI     0.0375
_diffrn_reflns_theta_min     2.605
_diffrn_reflns_theta_max     26.372
_diffrn_reflns_theta_full     25.242
_diffrn_measured_fraction_theta_max     0.997
_diffrn_measured_fraction_theta_full     0.996
_diffrn_reflns_limit_h_min     -15
_diffrn_reflns_limit_h_max     15
_diffrn_reflns_limit_k_min     -10
_diffrn_reflns_limit_k_max     9
_diffrn_reflns_limit_l_min     -38
_diffrn_reflns_limit_l_max     39
_diffrn_radiation_probe     x-ray
loop_
    _refln_index_h
    _refln_index_k
    _refln_index_l
    _refln_F_squared_meas
    _refln_F_squared_sigma
    0 0 4 3835.26 30.01
    0 0 -4 3977.39 29.85
    0 0 -5 13.6 2.6
    0 0 5 16.9 2.78
    0 0 -6 827.22 16.77
    0 0 6 818.76 17.06
    0 0 -7 119.34 7.46
    0 0 7 93.45 6.75
    0 0 -8 356.97 12.81
    0 0 8 332.06 12.68
    0 0 9 8.63 2.93
    0 0 -9 16.03 3.39
    0 0 -10 218.81 11.01
    0 0 10 233.38 11.95
    0 0 -11 20.19 3.99
    0 0 11 16.67 2.1
    0 0 11 11.06 3.41
    0 0 12 64.21 3.88
    0 0 12 55.75 6.59
    0 0 -12 75.31 7.46
    0 0 -13 65.18 7.41
    0 0 13 48.2 3.51
    0 0 13 39.24 6.09
    0 0 -14 124.6 10.13
    0 0 14 109.01 5.13
    0 0 14 90.77 9.01
    0 0 -15 68.13 8.11
    0 0 15 41.3 6.62
    0 0 15 52.55 3.71
    0 0 -16 1435.9 35.3
    0 0 16 1425.67 17.6
    0 0 16 1412.95 37.29
    0 0 -17 34.32 6.69
    0 0 17 23.44 2.4
    0 0 18 2008.87 19.23
    0 0 -18 1887.51 43.25
    0 0 -19 23.21 5.98
    0 0 -20 515.81 23.61
    0 0 -21 21.25 5.78
    0 0 -22 1115.44 36.61
    0 0 -23 15.31 4.95
    0 0 -24 266.59 18.71
    0 0 -25 4.64 3.49
    0 0 -26 4 2.41
    0 0 -27 6.59 3.46
    0 0 -28 292.69 21.2
    0 0 -29 11.08 5.25
    0 0 -30 242.51 20.02
    0 0 -31 1.22 2.57
    0 0 32 14.4 6.85
    0 0 -32 12.38 4.51
    0 0 33 11.31 6.46
    0 0 -33 5.02 3.62
    0 0 -34 30.84 7.76
    0 0 34 20.83 7.87
    0 0 -35 -1.68 3.71
    0 0 35 3.86 3.92
    0 0 -36 11.23 4.53
    0 0 36 17.97 7.68
    0 0 -37 0.3 2.51
    0 0 37 6.53 5.08
    0 0 38 7.75 5.61
    0 0 -38 15.41 6.17
    0 0 39 -11.73 6.85
    0 0 40 10.75 7.62
    0 0 41 -1.63 3.24
    1 0 3 0.11 0.86
    -1 0 -3 0.27 0.4
    1 0 -3 -0.52 0.66
    -1 0 3 0.08 0.5
    -1 0 -4 1468.98 22.88
    1 0 4 1480.6 19.1
    -1 0 4 1502.9 22.05
    1 0 4 1461.78 22.89
    1 0 -4 1506.55 21.99
    -1 0 -5 0.2 0.38
    -1 0 -5 0.64 0.9
    1 0 5 -0.36 1.1
    1 0 -5 0.13 1.04
    -1 0 5 -0.18 0.66
    1 0 5 0.42 0.77
    -1 0 -6 3.74 0.88
    -1 0 6 2.23 1.32
    1 0 6 2.77 1.65
    -1 0 -6 5.2 1.46
    1 0 6 3.93 1.3
    1 0 -6 5.15 1.78
    -1 0 -7 -0.55 0.94
    -1 0 7 0.58 1.03
    1 0 7 -1.25 1.34
    1 0 7 0.62 0.85
    1 0 -7 -0.16 0.96
    -1 0 -7 0.42 0.45
    1 0 8 1533.39 26.14
    1 0 -8 1513.35 28.6
    1 0 8 1561.47 30.85
    -1 0 -8 1540.9 25.77
    -1 0 8 1547.86 28.93
    -1 0 -8 1580.32 18.45
    -1 0 9 0.36 1.26
    -1 0 -9 0.5 0.51
    1 0 9 0.23 0.74
    1 0 -9 -0.79 1.7
    -1 0 -9 0.67 1.1
    1 0 9 0.27 1.37
    1 0 10 232.8 13.29
    -1 0 -10 233.98 7.49
    1 0 -10 236.92 12.31
    1 0 10 237.25 11.5
    -1 0 -10 220.04 10.73
    -1 0 10 216.67 12.06
    1 0 -11 1.88 1.77
    -1 0 -11 0.66 1.68
    1 0 11 0.99 0.86
    -1 0 11 1.22 1.98
    -1 0 -11 0.93 0.83
    1 0 -12 1583.39 34.86
    -1 0 12 1609.64 35.83
    -1 0 -12 1579.99 31.41
    1 0 12 1507.4 32.54
    -1 0 13 3.5 2.41
    1 0 13 0.68 1.12
    -1 0 -13 1.9 2.66
    1 0 -13 -1.79 1.03
    1 0 -14 126.58 10.53
    -1 0 14 122.32 10.46
    -1 0 -14 125.29 9.59
    1 0 14 135.95 10.59
    1 0 15 2.23 1.93
    -1 0 -15 3.11 2.83
    1 0 -15 -0.33 1.71
    -1 0 15 0.21 1.92
    1 0 -16 942.83 30.08
    1 0 16 888.81 29.39
    -1 0 16 906.11 30.72
    -1 0 -16 934.24 27.96
    1 0 -17 -1.66 2.15
    -1 0 -17 4.47 3.08
    1 0 -18 201.89 14.6
    -1 0 -18 197.78 13.69
    -1 0 19 0.13 0.88
    -1 0 -19 6.67 3.39
    1 0 -19 0.46 3.48
    1 0 -20 943.24 33.38
    -1 0 20 937.59 18.77
    -1 0 -20 874.7 30.24
    1 0 -21 0.09 2.87
    1 0 21 0.62 2.28
    -1 0 21 -0.62 0.69
    -1 0 -21 0.35 2.43
    -1 0 22 0.92 0.65
    1 0 -22 -1.31 2.14
    -1 0 -22 0.06 1.76
    1 0 22 -1.31 2.81
    1 0 -23 2.49 2.11
    -1 0 23 -0.48 0.54
    -1 0 -23 -1.58 2.81
    1 0 23 -1.97 2.41
    1 0 -24 8.4 3.52
    -1 0 -24 16.64 4.83
    1 0 24 5.85 3.28
    1 0 25 2.76 3.6
    1 0 -25 2.91 3.24
    -1 0 -25 0.88 2.36
    1 0 -26 115.72 13.08
    -1 0 -26 115.81 12.73
    1 0 26 100.78 14.53
    1 0 27 5.04 4.4
    -1 0 -27 -0.14 1.09
    1 0 -27 -0.18 1.18
    1 0 28 16.04 6.71
    1 0 -28 6.16 3.29
    -1 0 -28 13.21 4.34
    1 0 29 1.39 2.42
    1 0 -29 -1.63 2.44
    1 0 -30 169.95 17.11
    1 0 30 181.9 21.36
    -1 0 -30 159.68 16.19
    1 0 31 1.89 2.12
    1 0 -31 1.17 2.48
    -1 0 -31 1.09 1.69
    1 0 32 11.18 5.57
    1 0 -32 14.8 5.2
    -1 0 -32 22.85 6.7
    1 0 33 -3.88 4.41
    -1 0 -33 1.64 2.23
    1 0 -33 2.96 3.14
    1 0 34 4.27 4.58
    1 0 -34 -2.54 3.12
    -1 0 -34 1.31 1.89
    1 0 -35 -0.65 2
    -1 0 -35 3.89 2.81
    1 0 35 2.23 2.52
    -1 0 -36 4.39 4.21
    1 0 36 16.79 8.21
    1 0 -36 4.24 3.34
    1 0 37 5.75 5.42
    1 0 -37 -3.77 3.17
    -1 0 -37 9.85 5.18
    -1 0 37 -12.15 6.71
    -1 0 38 -0.68 2.79
    1 0 38 -2.34 3.32
    1 0 -38 0.1 2.37
    1 0 39 0.46 2.74
    -1 0 39 -1.08 3.16
    1 0 40 -11.4 7.03
    -1 0 40 5.13 4.99
    -1 0 41 5.25 4.83
    1 0 41 -3.54 4.25
    -2 0 0 1541.6 25.99
    2 0 0 1490.89 25.63
    2 0 1 0.22 1.1
    2 0 -1 -0.59 0.93
    -2 0 -1 0.84 0.94
    2 0 1 1.44 0.83
    -2 0 1 -0.13 0.59
    -2 0 -2 1380.5 25.02
    -2 0 2 1336.76 24.86
    2 0 2 1333.53 15.8
    2 0 2 1350.3 24.55
    -2 0 -2 1329.48 17.33
    2 0 -2 1356.68 24.86
    -2 0 -3 0.49 0.97
    -2 0 -3 -0.82 0.67
    2 0 3 -0.9 1.52
    2 0 3 1.84 0.84
    -2 0 3 1 1.02
    -2 0 -4 217.3 7.55
    -2 0 -4 215.83 10.58
    2 0 4 212.11 10.52
    -2 0 -5 0.48 1.03
    2 0 5 0.51 1.12
    -2 0 -5 -0.32 0.75
    2 0 -5 -0.18 1.42
    2 0 6 3304.81 44.67
    -2 0 -6 3286.14 44.62
    2 0 -6 3210.95 42.95
    -2 0 -7 -1.76 1.4
    2 0 7 3.09 2.11
    -2 0 7 0.45 0.81
    -2 0 -7 3.7 1.48
    2 0 7 -0.01 0.91
    2 0 -7 0.61 1.12
    2 0 8 212.47 12.32
    -2 0 -8 207.94 12.39
    2 0 8 199.76 10.09
    2 0 -8 197.07 11.49
    -2 0 -8 209.69 7.41
    -2 0 8 200.26 11.51
    2 0 9 -0.69 0.96
    -2 0 -9 -1.08 1.66
    2 0 -9 -0.11 1.19
    -2 0 9 0.08 1.03
    2 0 9 -0.79 1.81
    -2 0 -9 -0.22 0.64
    2 0 10 862.37 27.01
    -2 0 10 829.71 25.4
    2 0 10 808.97 22.08
    -2 0 -10 890.55 16.99
    2 0 -10 858.58 25.61
    2 0 11 -0.77 1.13
    2 0 -11 0.54 1.6
    2 0 11 1.5 1.62
    -2 0 11 1.02 1.39
    -2 0 -11 0.47 0.6
    2 0 12 290.71 16.91
    2 0 12 257.91 13.54
    -2 0 -12 261.93 10.29
    -2 0 12 277.36 15.6
    2 0 -12 280.93 15.58
    2 0 13 2.11 1.71
    -2 0 -13 0.31 0.77
    2 0 -13 -1.29 1.65
    -2 0 13 1.17 1.32
    2 0 13 -1.36 2.05
    2 0 -14 514.43 22.48
    -2 0 14 487.17 22.01
    -2 0 -14 452.26 14.25
    2 0 14 482.57 19.98
    -2 0 -14 496.8 19.52
    2 0 14 470.95 23.21
    -2 0 -15 -1.03 1.56
    2 0 -15 1.34 1.77
    -2 0 -15 0 0.6
    2 0 15 -0.72 1.36
    2 0 -16 213.99 15.33
    -2 0 -16 217.89 13.83
    -2 0 -16 199.24 9.42
    2 0 16 218.02 16.69
    2 0 -17 -1.73 2.28
    -2 0 -17 3.61 2.36
    -2 0 -17 -0.12 0.68
    2 0 17 1.17 1.63
    2 0 18 281.99 20.28
    -2 0 -18 297.25 17.01
    2 0 -18 306.75 19.12
    2 0 19 11.83 6.51
    2 0 -19 1.65 4.29
    -2 0 -19 6.86 4.23
    -2 0 -20 1283.45 37.2
    2 0 -20 1304.35 41.38
    2 0 20 1308.93 45.98
    2 0 21 7.12 4.71
    2 0 -21 2.83 2.46
    -2 0 -21 9.68 3.75
    -2 0 -22 82.86 9.92
    2 0 -22 91.16 11.37
    2 0 22 78.41 12.05
    -2 0 -23 2.68 3.14
    2 0 23 4.52 3.77
    2 0 -23 3.96 3.48
    -2 0 -24 233.02 17.56
    2 0 24 200.4 19.89
    2 0 -24 224.72 18.5
    2 0 -25 4.71 3.2
    2 0 25 -2.76 2.81
    -2 0 -25 4.01 3.04
    2 0 26 41.48 9.73
    2 0 -26 28.77 7.21
    -2 0 -26 32.73 6.6
    -2 0 -27 0.84 1.87
    2 0 27 -1.41 2.49
    2 0 -27 1.57 2.31
    2 0 28 5.38 4.03
    2 0 -28 0.22 2.01
    -2 0 -28 3.78 2.75
    2 0 29 1.05 2.11
    2 0 -29 -1.39 2.4
    2 0 -30 4.83 3.29
    2 0 30 6.4 3.51
    2 0 31 -3.06 3.61
    2 0 -31 1.29 1.73
    2 0 32 14.05 5.88
    2 0 -32 16.42 5.7
    2 0 33 -1.47 4.08
    2 0 -33 5.08 3.96
    2 0 34 53.33 13.26
    2 0 -34 31.89 7.97
    2 0 -35 1.66 2.37
    2 0 35 3.06 3.64
    2 0 36 29.24 9.82
    2 0 -36 21.72 7.18
    2 0 -37 5.67 4.14
    2 0 37 -3.39 2.86
    2 0 -38 2.82 3.18
    2 0 38 4.2 4.46
    2 0 -39 -0.36 1.96
    2 0 39 -5.41 4.95
    2 0 40 2.5 3.92
    -2 0 41 -2.73 4.18
    2 0 41 -3.4 4.43
    -3 0 0 13.12 3.45
    3 0 0 4.82 2.5
    -3 0 1 1.95 1.94
    3 0 -1 0.03 1.43
    -3 0 -1 -0.74 1.04
    3 0 1 -0.81 1.64
    3 0 1 -0.17 0.8
    -3 0 2 9900.77 81.03
    3 0 2 9674.34 51.58
    3 0 -2 9915.91 81.92
    -3 0 -2 9893.84 82.07
    3 0 2 9999 81.77
    3 0 3 -0.65 2.21
    -3 0 3 2.33 2.27
    3 0 -3 0.33 2.04
    -3 0 -3 2.2 2
    3 0 3 1.43 1.03
    -3 0 -3 -0.22 0.91
    -3 0 -4 7250.52 52.27
    3 0 4 7299.96 44.55
    -3 0 -4 7398.51 73.48
    -3 0 4 7492.96 74.1
    3 0 4 7351.45 73.41
    -3 0 5 -0.57 1.18
    -3 0 -5 0.6 1.34
    -3 0 -5 0.91 0.76
    3 0 5 0.59 2.4
    -3 0 -6 3039.02 35.79
    3 0 -6 3148.7 47.59
    3 0 6 3157.86 49.87
    -3 0 6 3153.89 50.06
    -3 0 -6 3194.29 49.67
    -3 0 -7 0.85 1.32
    3 0 -7 0.91 1.92
    -3 0 -7 0.4 1.03
    3 0 7 1.63 1.27
    -3 0 -8 3787.42 43.12
    -3 0 -8 3703.01 57.19
    3 0 -8 3749.02 55.75
    3 0 8 3711.06 57.74
    -3 0 -9 3.22 1.73
    3 0 -9 3.42 1.77
    3 0 9 0.76 2.23
    -3 0 -9 0.02 0.78
    -3 0 -9 -2.3 2.02
    3 0 10 9.3 2.64
    -3 0 -10 17.35 2.64
    3 0 -10 12.34 3.52
    -3 0 -10 13.99 3.81
    3 0 10 7.3 2.6
    -3 0 -11 0.21 0.87
    3 0 11 -0.14 2.25
    -3 0 11 1.16 1.54
    3 0 11 -0.47 0.82
    3 0 -11 0.52 1.37
    -3 0 -11 -1.4 1.72
    3 0 12 382.52 20.47
    -3 0 -12 402.54 13.5
    -3 0 12 381.52 19.48
    3 0 -12 391.64 19.99
    3 0 12 397.65 17.6
    3 0 13 0.41 2.82
    -3 0 -13 0.34 0.71
    3 0 13 0.38 0.97
    3 0 -13 1.19 1.59
    3 0 14 94.34 10.87
    3 0 -14 103.52 10.9
    -3 0 -14 108.66 7.77
    3 0 -15 3.48 2.43
    -3 0 -15 0.27 0.73
    3 0 15 -0.68 3.69
    3 0 -16 1765.98 46.65
    -3 0 -16 1818.87 32.72
    3 0 16 1837.49 50.35
    3 0 -17 1.64 1.97
    3 0 17 0.89 3.65
    -3 0 -17 1.54 1.47
    3 0 -18 192.92 15.98
    3 0 18 207.93 17.75
    -3 0 -18 180.39 10.83
    3 0 -19 -0.69 1.71
    -3 0 -19 1.09 1.22
    3 0 19 -2.16 2.4
    3 0 20 18.59 5.97
    3 0 -20 15.29 4.96
    -3 0 -20 15.84 3.05
    -3 0 -21 -0.29 0.74
    3 0 -21 3.56 3.27
    3 0 21 3.88 4.42
    3 0 22 108.61 14.3
    3 0 -22 83.17 11.55
    3 0 23 0.47 2.75
    3 0 -23 -1.6 1.48
    3 0 -24 13.07 4.83
    3 0 24 22 7.1
    3 0 25 0.67 5.18
    3 0 -25 1.54 3.11
    3 0 -26 35.45 7.82
    3 0 26 40.57 9.82
    3 0 27 -1.03 2.79
    3 0 -27 2.14 2.92
    3 0 28 7.75 4.27
    3 0 -28 3.95 2.33
    3 0 -29 3.19 3.85
    3 0 29 -3.37 4.28
    3 0 30 -2.55 4.16
    3 0 -30 3.71 3.48
    3 0 31 -1.32 4.14
    3 0 -31 -0.08 2.43
    3 0 32 13.59 6.72
    3 0 -32 31.33 8.04
    3 0 -33 0.04 2.3
    3 0 33 2.12 2.39
    3 0 -34 4.46 3.7
    3 0 34 0.89 2.3
    3 0 -35 5.49 3.5
    3 0 35 4.57 4.2
    3 0 36 10.68 6.24
    3 0 -36 4.9 3.93
    3 0 37 4.98 5.51
    3 0 -37 7.17 5.17
    3 0 38 18.38 7.99
    3 0 -38 34.48 9.22
    3 0 -39 5.15 4.52
    3 0 39 2.22 4.46
    3 0 40 8.82 5.97
    -4 0 0 2.63 2.63
    4 0 0 5.86 2.55
    4 0 1 -1.94 2.21
    4 0 1 -0.35 0.88
    -4 0 -1 -0.31 1.33
    4 0 -1 0.82 1.74
    -4 0 1 -0.77 1.62
    -4 0 2 347.83 18.2
    4 0 2 379.15 18.27
    -4 0 -2 363.18 17.98
    4 0 -2 372.61 18.28
    4 0 2 378.18 11.64
    4 0 3 -1.97 1.72
    4 0 -3 -1.26 1.61
    -4 0 3 0.92 1.28
    -4 0 -3 -0.23 1.76
    4 0 3 0.76 1.11
    -4 0 -4 2167.91 32.18
    -4 0 4 2246.28 45.61
    4 0 4 2172.33 27.07
    4 0 4 2232.2 45.19
    4 0 -4 2105.5 44.66
    -4 0 -4 2303.69 46
    -4 0 -5 -1.47 1.29
    4 0 5 1.19 1.03
    -4 0 5 0.17 1.39
    -4 0 -5 -1 1.13
    4 0 5 0.07 1.88
    -4 0 6 5506.71 75.11
    -4 0 -6 5641.47 74.13
    4 0 6 5602.3 74.41
    -4 0 -6 5733.86 55.14
    -4 0 -7 -0.11 0.76
    -4 0 -7 0.88 1.76
    4 0 7 2.6 2.84
    -4 0 7 -0.17 1.76
    -4 0 -8 105.79 10.52
    4 0 -8 93.15 9.92
    -4 0 -8 103.37 7.95
    -4 0 8 95.51 10.28
    4 0 8 105.8 10.89
    -4 0 -9 -0.07 0.9
    4 0 9 -0.95 1.9
    4 0 -9 -0.26 1.57
    4 0 10 107.05 11.21
    4 0 -10 108.82 10.78
    -4 0 -10 103.08 8.32
    4 0 -11 0.27 1.81
    -4 0 -11 -0.28 0.79
    4 0 11 -2.56 2.11
    -4 0 -11 2.09 1.92
    4 0 -12 1.52 1.82
    4 0 12 -0.74 2.52
    -4 0 -12 2.84 1.82
    -4 0 -12 1.32 1.14
    -4 0 -13 1.83 1.67
    4 0 -13 -1.44 2.22
    4 0 13 2.3 3
    4 0 14 228.64 17.8
    -4 0 -14 212.61 11.33
    4 0 -14 187.86 15.48
    4 0 -15 -1.69 1.43
    -4 0 -15 0.14 0.88
    4 0 15 1.67 1.68
    -4 0 -16 12.37 3.41
    4 0 16 15.27 5.6
    4 0 -16 16.85 5.18
    -4 0 -17 -0.25 1.42
    4 0 -17 2.27 2.4
    4 0 -18 27.53 6.28
    -4 0 -18 22.2 4.17
    4 0 18 27.08 6.95
    -4 0 -19 1.09 1.89
    4 0 -19 0.52 2.88
    4 0 19 -2.06 2.47
    4 0 -20 69.29 10.61
    -4 0 -20 97.26 8.74
    4 0 20 84.96 12.52
    -4 0 -21 1.09 1.55
    4 0 21 8.38 5.9
    4 0 -21 5.84 4.32
    4 0 22 659.1 36.27
    4 0 -22 609.7 32.55
    -4 0 -22 646.07 22.59
    4 0 -23 -0.73 3.16
    -4 0 -23 3.06 2.16
    4 0 23 6.17 6.6
    4 0 -24 805.28 38.27
    -4 0 -24 813.13 24.29
    4 0 24 785.77 41.04
    4 0 -25 4.82 3.51
    4 0 25 2.14 3.96
    4 0 -26 16.87 5.74
    4 0 26 9.82 4.64
    4 0 27 0.39 1.99
    4 0 -27 0.1 5.01
    4 0 28 -4.07 4.19
    4 0 -28 1.84 3.32
    4 0 -29 -2.55 2.54
    4 0 29 3.16 3.55
    4 0 30 44.35 11.37
    4 0 -30 67.84 11.9
    4 0 31 10.78 5.72
    4 0 -31 13.32 7.15
    4 0 -32 51.16 10.97
    4 0 32 28.51 9.04
    4 0 33 12.99 6.7
    4 0 -33 1.39 2.14
    4 0 34 2.84 4.77
    4 0 -34 -1.65 2.52
    4 0 -35 -0.28 2.67
    4 0 35 -1.12 3.46
    4 0 36 -2.36 4.02
    4 0 -36 -2.78 2.41
    4 0 -37 1.38 2.43
    4 0 37 -2.62 3.33
    4 0 38 -7.79 5.89
    4 0 -38 7.7 4.78
    4 0 -39 1.51 2.57
    4 0 39 -8.84 6.15
    4 0 40 43.9 12.96
    5 0 0 2.12 1.93
    -5 0 0 0.52 1.39
    5 0 1 -1.47 1.23
    5 0 1 0.43 3.17
    -5 0 1 -0.06 1.38
    -5 0 -1 -1.45 2.2
    5 0 -1 0.71 1.49
    5 0 2 776.39 18.42
    -5 0 2 805.33 30.39
    5 0 -2 827.13 30.8
    -5 0 -2 784.11 30.16
    5 0 2 787.21 30.21
    5 0 3 1.08 3.19
    5 0 3 0.28 0.99
    5 0 -3 -0.56 1.88
    5 0 4 48.2 7.49
    5 0 -4 45.44 7.57
    5 0 4 42.35 4.2
    5 0 5 1.97 2.93
    5 0 5 4.12 1.61
    -5 0 -5 1.67 1.44
    5 0 -5 0.54 1.91
    -5 0 -6 1117.86 26.62
    5 0 6 1021.66 35.49
    5 0 7 2.8 2.82
    -5 0 -7 0.91 1.04
    -5 0 -8 33.08 4.92
    5 0 8 37.26 7.42
    -5 0 -9 1.49 1.6
    5 0 9 0.61 2.19
    5 0 -9 0.71 1.6
    5 0 10 16.01 4.79
    5 0 -10 17.75 5.07
    -5 0 -10 15.69 3.61
    -5 0 -11 1.49 1.6
    5 0 -11 0.8 1.61
    5 0 11 2.18 2.66
    5 0 -12 252.21 18.46
    -5 0 -12 296.28 13.58
    5 0 12 253.59 19.11
    -5 0 -12 254.66 14.97
    5 0 13 2.45 3.51
    5 0 -13 2.47 2.28
    -5 0 -13 2.04 1.78
    5 0 14 325.56 22.61
    -5 0 -14 325.02 15.02
    5 0 -14 330.47 21.91
    5 0 -15 2.2 2.26
    -5 0 -15 4.19 2.04
    5 0 15 1.86 2.98
    5 0 16 166.9 16.85
    -5 0 -16 153.99 10.83
    5 0 -16 150.96 15.24
    5 0 -17 -1.41 2.32
    5 0 17 1.28 1.96
    -5 0 -17 0.77 0.9
    -5 0 -18 2.26 1.25
    5 0 -18 5.31 3.41
    5 0 18 9.5 4.54
    -5 0 -19 0.94 1.49
    5 0 -19 -3.17 2.59
    -5 0 -20 635.27 24.44
    5 0 20 624.35 35.13
    5 0 -20 617.66 33.09
    -5 0 -21 0.34 1.22
    5 0 -21 7.07 4.95
    5 0 21 -0.51 3.52
    5 0 -22 600.08 33.81
    -5 0 -22 587.96 23.73
    5 0 22 583.74 35.12
    -5 0 -23 2.34 2.15
    5 0 23 9.17 6.29
    5 0 -23 0.16 2.17
    -5 0 -24 208.55 14.08
    5 0 24 171.31 19.94
    5 0 -24 206.9 20.3
    5 0 25 3.48 3.37
    5 0 -25 -0.26 2.84
    5 0 26 69.53 13.15
    5 0 -26 78.16 12.85
    5 0 27 3.58 3.38
    5 0 -27 0.5 2.95
    5 0 28 -0.97 2.29
    5 0 -28 1.14 2.97
    5 0 -29 -1.76 3.74
    5 0 29 -2.19 3.62
    5 0 -30 -0.6 2.53
    5 0 30 -2.75 4.42
    5 0 31 2.5 3.07
    5 0 -31 3.98 4.29
    5 0 32 -4.8 5.97
    5 0 -32 -0.39 2.3
    5 0 -33 -2.99 3.17
    5 0 33 10.16 6.42
    5 0 -34 -1.06 2.79
    5 0 34 9.09 5.61
    5 0 35 -1.01 3.28
    5 0 -35 3.32 3.06
    5 0 36 -0.89 5.11
    5 0 -36 -5.67 4.14
    5 0 -37 -1.93 2.82
    5 0 37 -2.69 3.86
    5 0 -38 -0.23 2.03
    5 0 38 -5.32 5.06
    5 0 39 3.83 4.74
    6 0 0 794.53 20.91
    6 0 0 775.5 32.43
    6 0 -1 0.73 2.44
    6 0 1 -0.84 1.24
    6 0 1 0.46 1.78
    6 0 -2 -0.17 1.75
    6 0 2 0.75 2.05
    6 0 2 2.48 1.42
    6 0 3 1.19 1.59
    6 0 3 -0.35 0.78
    6 0 -3 -2.68 2.98
    6 0 4 15.73 2.79
    6 0 4 26.75 6.76
    6 0 -4 26.17 6.25
    6 0 5 -0.12 0.84
    6 0 5 -1.19 2.64
    6 0 -5 1.03 2.4
    6 0 6 62.46 5.54
    6 0 6 55.94 9.3
    -6 0 -6 57.62 6.6
    6 0 7 -0.33 1.96
    -6 0 -7 -1.13 1.34
    6 0 8 206.8 17.59
    -6 0 -8 211.41 13.15
    6 0 9 -1.75 2.24
    -6 0 -9 -1.46 1.65
    6 0 -9 -0.12 2.28
    6 0 -10 1039.72 39.12
    -6 0 -10 993.01 30.18
    6 0 10 1019.7 40.27
    6 0 -11 -2.33 2.64
    6 0 11 -1.4 2.52
    -6 0 -11 1.89 2.14
    6 0 12 -0.19 2.15
    6 0 -12 9.2 3.88
    6 0 -13 -1.89 2.39
    -6 0 -13 2.06 2.69
    6 0 13 3.17 2.91
    6 0 -14 33.26 7.8
    6 0 14 37.76 8.13
    -6 0 -14 41.49 5.86
    6 0 -15 -1.06 2.58
    6 0 15 -1.12 2.88
    -6 0 -15 1.13 1.5
    6 0 -16 27.01 7.38
    6 0 16 26.95 7.13
    -6 0 -16 31.96 5.26
    -6 0 -17 1.83 1.38
    6 0 -17 -1.03 1.66
    6 0 17 -0.35 2.27
    -6 0 -18 23.87 5.03
    6 0 -18 22.02 7.01
    6 0 18 22.29 7.34
    6 0 -19 -1.15 2.46
    6 0 19 1.61 2.85
    -6 0 -19 -1.74 1.8
    -6 0 -20 240.05 16.16
    6 0 20 260.84 23.59
    6 0 -20 267.27 22.8
    6 0 -21 2.81 3.42
    -6 0 -21 -1.49 2.21
    6 0 21 1.01 5.33
    6 0 -22 291.86 24.37
    -6 0 -22 289.18 18.21
    6 0 22 267.48 24.94
    -6 0 -23 1.05 1.75
    6 0 -23 1.35 3.18
    6 0 24 92.19 15.44
    -6 0 -24 90.39 10.23
    6 0 -24 85.35 13.71
    6 0 25 10.04 7.13
    6 0 -25 -3.48 2.68
    6 0 26 256.18 26.17
    6 0 -26 267.73 24.74
    6 0 27 -0.55 2.8
    6 0 -27 -1.69 3.63
    6 0 28 30.28 9.1
    6 0 -28 29.22 8.66
    6 0 -29 0.18 3.02
    6 0 29 -3.93 3.98
    6 0 30 1.79 2.79
    6 0 -30 -1.23 2.58
    6 0 -31 3.94 3.56
    6 0 31 -0.98 2.95
    6 0 32 6.35 5.47
    6 0 -32 11.88 5.98
    6 0 -33 17.1 8.69
    6 0 33 -4.18 4.35
    6 0 -34 3.26 1.89
    6 0 34 -5.1 5.08
    6 0 35 7.02 6.12
    6 0 -35 2.2 3.15
    6 0 36 30.4 10.8
    6 0 -36 48.84 12.12
    6 0 37 -3.43 4.34
    6 0 -37 0.86 2.44
    6 0 38 3.88 3.56
    6 0 -38 -5.12 4.25
    7 0 0 30.19 7.54
    7 0 0 31.34 4.79
    7 0 -1 0.32 3.09
    7 0 1 -0.81 1.01
    7 0 1 -0.05 2.49
    7 0 -2 22.92 6.13
    7 0 2 22.11 3.55
    7 0 2 18.97 5.84
    7 0 3 0.2 0.92
    7 0 -3 0.71 2.78
    7 0 3 -1.14 2.04
    7 0 4 64.26 10.06
    7 0 4 72.76 6.11
    7 0 -4 72.62 10.84
    7 0 -5 -1.03 1.6
    7 0 5 -0.51 3.27
    7 0 5 0.58 1.33
    7 0 6 0.66 2.77
    7 0 -6 5.63 4
    7 0 6 2.04 1.67
    7 0 7 23.66 7.27
    -7 0 -8 1557 37.55
    7 0 8 1605.42 52.43
    -7 0 -9 0.61 1.26
    7 0 9 3.45 4.83
    7 0 -10 5.06 2.78
    -7 0 -10 4.26 1.73
    7 0 10 6.15 3.49
    7 0 -11 1.23 2.48
    -7 0 -11 2.5 2.38
    7 0 11 -1.9 3.68
    7 0 -12 3.29 3.69
    7 0 12 -2.65 3.06
    7 0 13 -2.67 4.09
    -7 0 -13 2.8 2.55
    7 0 -13 -3.15 2.49
    7 0 -14 16.86 5.68
    7 0 14 30.02 8.01
    -7 0 -14 33.83 5.81
    7 0 15 1.26 3.21
    7 0 -15 1.52 2.47
    -7 0 -15 1.58 2.38
    7 0 -16 61.93 11.23
    -7 0 -16 82.18 9.11
    7 0 16 64.95 11.81
    7 0 17 2.03 2.18
    7 0 -17 -1.68 3.63
    -7 0 -17 0.33 2.09
    7 0 18 21.15 7.33
    -7 0 -18 16.5 4.05
    7 0 -18 22.83 7.09
    -7 0 -19 -1.4 1.9
    7 0 19 -4.47 4.64
    7 0 -19 -0.09 2.01
    7 0 20 170.99 20.23
    7 0 -20 170.34 19.07
    -7 0 -20 194.4 15.38
    -7 0 -21 30.72 6.7
    7 0 -21 35.03 9.54
    7 0 21 34.22 10.2
    7 0 22 107.03 16.59
    -7 0 -22 99.36 11.44
    7 0 -22 99.25 15.1
    7 0 23 4.19 3.64
    -7 0 -23 -0.62 1.42
    7 0 -24 -1.42 2.91
    7 0 24 4.34 4.55
    -7 0 -24 -1.63 2.7
    7 0 -25 1.16 3.05
    7 0 25 -0.81 2.63
    7 0 -26 96.32 15.66
    7 0 26 93.31 16.41
    7 0 -27 2.54 4.14
    7 0 27 -1.4 2.81
    7 0 -28 44.58 10.88
    7 0 28 45.44 11.69
    7 0 -29 3.35 5.51
    7 0 29 11.4 6.89
    7 0 30 52.54 13.11
    7 0 -30 60.14 12.84
    7 0 31 -1.56 4.55
    7 0 -31 3.8 3.14
    7 0 32 2.72 2.75
    7 0 -32 3.48 3.78
    7 0 -33 0.99 2.42
    7 0 33 -6.66 5.28
    7 0 -34 96.75 16.83
    7 0 34 93.47 18.51
    7 0 35 3.79 4.21
    7 0 -35 10.92 6.48
    7 0 -36 10.5 6.72
    7 0 36 16.97 8.29
    7 0 -37 -8.93 5.61
    7 0 37 1.1 4.15
    7 0 -38 72.97 15.09
    8 0 0 16.99 6.22
    8 0 0 21.69 4.17
    8 0 1 2.13 3.52
    8 0 -1 -2.53 1.55
    8 0 -1 1.59 2.04
    8 0 1 0.84 1.3
    8 0 -2 3.3 3.18
    8 0 2 -1.9 2.09
    8 0 2 -0.01 0.95
    8 0 3 -0.15 1.87
    8 0 -3 4.56 3.9
    8 0 3 0.01 0.84
    8 0 4 143.39 16.27
    8 0 -4 142.34 16.46
    8 0 4 124.02 8.49
    8 0 -5 1.57 3.07
    8 0 5 3.07 3.33
    8 0 5 1.51 2.29
    8 0 -6 105.06 14.18
    8 0 6 87.44 13.01
    8 0 7 -3.35 4.07
    8 0 8 281.42 23.69
    8 0 9 -0.9 2.43
    8 0 10 8.85 4.88
    -8 0 -10 8.94 3.51
    8 0 -11 7.3 5.34
    8 0 11 11.32 7.3
    8 0 12 33.28 8.75
    8 0 -12 46.4 9.89
    8 0 -13 3.62 3.41
    8 0 13 1.11 2.46
    -8 0 -13 8.84 3.79
    -8 0 -14 287.25 17.38
    8 0 -14 278.6 24.2
    8 0 14 272.22 24.56
    -8 0 -15 3.12 3.51
    8 0 -15 -3.34 2.92
    8 0 16 881.63 45.58
    8 0 -16 924.86 44.87
    -8 0 -16 896.82 32.01
    8 0 17 6.89 5.3
    -8 0 -17 9.59 3.91
    8 0 -17 -1.55 2.94
    -8 0 -18 572.62 26.78
    8 0 18 512.82 35.74
    8 0 -18 527.6 34.65
    -8 0 -19 -0.43 1.37
    8 0 -19 0.52 2.61
    8 0 -20 55.19 11.28
    8 0 20 44.1 11.03
    -8 0 -20 46.03 7.91
    8 0 -21 9.61 6.03
    8 0 21 5.7 5.35
    -8 0 -21 -0.67 1.76
    -8 0 -22 138.47 14.32
    8 0 -22 153.97 19.56
    8 0 22 167.51 21.56
    -8 0 -23 -1.94 2.84
    8 0 -23 -1.02 2.34
    8 0 -24 59.11 12.64
    8 0 24 52.02 12.05
    8 0 -25 0.37 3.31
    8 0 25 0.87 2.11
    8 0 -26 18.85 7.69
    8 0 26 9.2 6.14
    8 0 27 -4.11 2.35
    8 0 -27 1.59 3.03
    8 0 28 12.05 6.27
    8 0 -28 7.43 3.83
    8 0 29 6.05 5.32
    8 0 -29 -9.15 5.47
    8 0 30 1.47 2.95
    8 0 -30 5.94 3.66
    8 0 31 -3.25 3.54
    8 0 -31 8.28 4.9
    8 0 32 1.3 3.13
    8 0 -32 19.02 8.5
    8 0 33 -2.01 4.44
    8 0 -33 4.41 4.82
    8 0 34 -0.82 4.85
    8 0 -34 -0.61 4.07
    8 0 -35 10.18 6.62
    8 0 35 1.91 4.27
    8 0 -36 21.8 8.91
    8 0 -37 9.5 5.45
    9 0 0 5.7 4.52
    9 0 0 3.92 2.02
    9 0 -1 1.71 1.8
    9 0 1 2.04 3.17
    9 0 1 -6.03 2.16
    9 0 -1 -0.87 3.11
    9 0 -2 -1.1 1.36
    9 0 -2 0.72 3.11
    9 0 2 -0.57 0.99
    9 0 2 -4.15 3.83
    9 0 -3 2.57 3.62
    9 0 3 0.24 1.87
    9 0 3 0.75 0.96
    9 0 4 209.07 21.19
    9 0 4 192.09 10.9
    9 0 -4 201.92 21.03
    9 0 5 0.1 0.95
    9 0 -5 -2.32 2.6
    9 0 5 1.75 3.6
    9 0 6 84.25 14.04
    9 0 -6 70.47 13.25
    9 0 7 1.21 2.47
    9 0 8 0.24 2.16
    9 0 9 4.52 4.11
    9 0 10 86.39 14.24
    9 0 -11 -0.25 2.67
    9 0 11 0.91 3.36
    9 0 -12 54.18 11.62
    9 0 12 60.69 12.5
    9 0 13 2.36 4.01
    9 0 -13 0.52 3.77
    9 0 14 326.7 28.65
    9 0 -14 324.49 27.54
    -9 0 -14 325.48 19.88
    9 0 -15 1.89 3.46
    -9 0 -15 8.99 4.75
    9 0 15 -2.45 3.15
    9 0 16 442.4 33.68
    -9 0 -16 476.11 24.78
    9 0 -16 473.75 33.84
    9 0 17 3.72 4.16
    9 0 -17 8.17 5.56
    -9 0 -17 1.64 1.86
    -9 0 -18 68.74 10.01
    9 0 18 58.73 13.1
    9 0 -18 75.03 13.89
    -9 0 -19 -0.33 1.86
    9 0 -19 4.9 4.78
    9 0 19 -0.03 2.91
    9 0 20 61.28 13.05
    9 0 -20 86.83 15.27
    -9 0 -20 83.21 11.26
    9 0 21 -1.97 4
    -9 0 -21 -1.55 2.1
    9 0 -21 1.96 3.73
    -9 0 -22 15.01 5.1
    9 0 22 16.54 6.98
    9 0 -22 35.52 10.04
    -9 0 -23 -2.7 3.28
    9 0 -23 -3.56 4.31
    9 0 23 -0.65 2.83
    9 0 -24 86.92 15.65
    9 0 24 75.59 15.31
    9 0 -25 0.45 3.74
    9 0 25 2.4 4.45
    9 0 -26 21.02 8.06
    9 0 26 19.8 8.5
    9 0 -27 7.86 5.95
    9 0 27 7.72 5.38
    9 0 28 16.38 7.62
    9 0 -28 19.56 8.19
    9 0 29 -14.8 7.64
    9 0 -29 -0.63 2.3
    9 0 -30 36.55 10.32
    9 0 30 29.21 10.28
    9 0 -31 -3.92 4.32
    9 0 31 -0.4 2.38
    9 0 32 16.01 8
    9 0 -32 19.5 8.65
    9 0 33 1.83 3.3
    9 0 -33 -1.64 2.33
    9 0 -34 0.73 2.93
    9 0 -35 -3.13 3.79
    10 0 0 17.74 3.51
    10 0 0 14.61 6.4
    10 0 1 -2.14 2.36
    10 0 -1 -0.55 2.52
    10 0 1 -1.56 1.83
    10 0 -1 0.61 1.29
    10 0 -2 194.06 21.77
    10 0 2 175.66 20.53
    10 0 -2 201.11 13.2
    10 0 2 187.91 11.19
    10 0 3 0.83 1.38
    10 0 -3 0.54 1.35
    10 0 3 0.03 4.11
    10 0 -3 3.05 4.7
    10 0 4 505.92 17.66
    10 0 4 483.78 34.16
    10 0 -4 468.65 33.62
    10 0 -5 -0.37 2.46
    10 0 5 0.37 2.2
    10 0 6 3.45 3.37
    10 0 -6 11.79 5.53
    10 0 7 99.62 16.97
    10 0 8 -1.97 2.95
    10 0 9 -1.25 4.79
    10 0 10 79.87 14.26
    10 0 11 1.23 2.36
    10 0 -11 1.09 2.67
    10 0 12 128.19 18.54
    10 0 -12 109.05 16.58
    -10 0 -13 33.68 8.15
    10 0 -13 34.65 10.16
    10 0 13 61.73 13.82
    -10 0 -14 10.63 4.26
    10 0 -14 4.65 5.67
    10 0 14 5.54 8.54
    10 0 15 5.03 4.75
    -10 0 -15 1.1 2.28
    10 0 -15 4.4 4.28
    10 0 -16 26.72 8.53
    -10 0 -16 52.19 8.94
    10 0 16 54.5 12.56
    -10 0 -17 1.59 2.61
    10 0 17 0.84 2.8
    10 0 -17 1.03 4.3
    10 0 -18 20.78 7.94
    -10 0 -18 14.13 5
    10 0 18 14.05 6.41
    10 0 19 -2.3 3.2
    -10 0 -19 1.27 1.41
    10 0 -19 -2.7 4.7
    10 0 20 39.73 11.42
    -10 0 -20 30.95 7.33
    10 0 -20 46.25 11.7
    10 0 21 -1.35 2.4
    10 0 -21 -2.11 3.32
    -10 0 -21 1.58 1.78
    10 0 22 12.15 5.73
    -10 0 -22 11.8 4.86
    10 0 -22 16.72 7.42
    10 0 -23 0.17 3.47
    10 0 23 -0.39 4.69
    -10 0 -23 0.4 1.81
    10 0 24 2.81 3.61
    10 0 -24 -1.69 3.65
    10 0 25 -9.94 6.27
    10 0 -25 0.3 3.65
    10 0 26 8.02 6.53
    10 0 -26 14.64 8.37
    10 0 27 10.83 7.19
    10 0 -27 3.19 5.75
    10 0 -28 41.31 11.62
    10 0 28 47.54 13.62
    10 0 -29 2.18 3.81
    10 0 29 -3.35 4.4
    10 0 30 -0.22 4.04
    10 0 -30 4.68 5.14
    10 0 -31 -0.78 3.04
    10 0 31 0.23 2.32
    10 0 -32 6.18 5.6
    10 0 -33 13.94 7.37
    11 0 0 -0.76 2.28
    11 0 -1 4.02 4.37
    11 0 1 2.72 2.91
    11 0 -2 91.55 15.95
    11 0 2 109.75 17.07
    11 0 -3 1.34 3.34
    11 0 3 3.12 2.91
    11 0 4 40.49 10.42
    11 0 -4 28.19 8.83
    11 0 -5 2.87 3.6
    11 0 5 4.24 4.67
    11 0 6 110.49 17.46
    11 0 7 113.95 18.64
    11 0 8 174.02 22.14
    11 0 9 3.26 3.64
    11 0 10 296.88 29.38
    11 0 11 11.62 6.69
    11 0 -11 7.22 5.21
    -11 0 -12 120.63 13.73
    11 0 -12 115.72 17.93
    11 0 12 105.43 17.85
    11 0 -13 -1.52 2.85
    11 0 13 0.02 4.34
    -11 0 -13 3.09 4.38
    -11 0 -14 257.18 20.46
    11 0 14 261.06 29.06
    11 0 -14 241.5 26.38
    11 0 -15 56.09 13.26
    11 0 15 78.97 16.3
    -11 0 -15 25.7 7.07
    11 0 -16 1.44 3.77
    -11 0 -16 6.14 4.35
    11 0 16 -1.43 3.47
    -11 0 -17 6.49 4.08
    11 0 -17 -5.01 4.74
    11 0 17 15.02 8.74
    11 0 -18 35.78 10.65
    -11 0 -18 39.72 8.5
    11 0 18 27.35 9.05
    -11 0 -19 2.02 3
    11 0 19 -0.29 4.66
    11 0 -19 -2.97 3.35
    11 0 -20 15.43 6.74
    -11 0 -20 22.69 6.58
    11 0 20 21.74 8.81
    11 0 -21 1.98 3.23
    11 0 21 -0.25 3.01
    -11 0 -21 3.57 3.07
    11 0 22 29.99 10.98
    11 0 -22 18.78 8.27
    -11 0 -22 19.17 6.5
    11 0 23 -2.53 3.88
    11 0 -23 3.27 3.75
    11 0 -24 -9.79 6.07
    11 0 24 3.63 4.09
    11 0 -25 -8.52 5.73
    11 0 25 -8 5.98
    11 0 -26 -0.52 2.31
    11 0 26 8.01 6
    11 0 -27 -0.59 4.16
    11 0 27 5.73 5.34
    11 0 28 9.7 6.75
    11 0 -28 3.06 3.26
    11 0 -29 14.76 8.19
    11 0 -30 22.22 9.78
    12 0 0 14.47 7.31
    12 0 -1 -1.39 3.32
    12 0 1 8.97 6.47
    12 0 -2 103.91 17.69
    12 0 2 93.59 16.73
    12 0 3 -4.34 4.75
    12 0 -3 0.15 4.38
    12 0 -4 34.09 9.99
    12 0 4 30.29 9.38
    12 0 5 -0.51 2.82
    12 0 -5 0.1 4.45
    12 0 6 20.72 7.96
    12 0 7 2.44 4.18
    12 0 8 57.27 13.94
    12 0 9 6.54 5.81
    12 0 -10 7.98 5.56
    12 0 10 8.63 5.66
    12 0 11 3.19 4.22
    12 0 -11 -0.15 3.4
    12 0 12 298.16 32.02
    -12 0 -12 336.25 24.33
    12 0 -12 287.12 29.53
    12 0 13 10.28 7.82
    12 0 -13 3.12 3.72
    -12 0 -13 6.55 4.98
    12 0 -14 218.85 26.21
    -12 0 -14 157.06 17.19
    12 0 14 169.96 24.03
    12 0 -15 0.62 2.88
    -12 0 -15 4.74 3.7
    12 0 15 -3.01 3.88
    12 0 16 75.41 16.36
    12 0 -16 60.56 13.94
    -12 0 -16 64.07 11.28
    -12 0 -17 7.63 4.67
    12 0 -17 9.21 7.4
    12 0 17 2.11 3.01
    12 0 18 29.75 10.8
    12 0 -18 22.69 9.04
    -12 0 -18 20.96 6.85
    12 0 -19 -2.8 3.83
    -12 0 -19 0.01 1.85
    12 0 19 -1 2.98
    12 0 20 21.39 9.56
    12 0 -20 10.65 5.26
    -12 0 -20 20.18 6.62
    -12 0 -21 -1.42 3.08
    12 0 21 3.61 3.46
    12 0 -21 1.78 2.09
    12 0 -22 -16.33 7.94
    12 0 22 -7.32 5.7
    12 0 23 13.57 8.39
    12 0 -23 9.86 6.57
    12 0 -24 28.02 10.65
    12 0 24 23.06 9.98
    12 0 -25 -3.86 6.56
    12 0 25 -0.57 3.12
    12 0 -26 -4.22 3.81
    13 0 0 -8.64 5.72
    13 0 -1 1.65 2.77
    13 0 1 -1.12 3.6
    13 0 2 63.12 14.84
    13 0 -2 46.57 12.44
    13 0 3 2.55 5.47
    13 0 -3 -2.62 3.75
    13 0 -4 66.26 15.11
    13 0 4 54.29 13.56
    13 0 5 0.02 3.58
    13 0 6 51.45 13.4
    13 0 7 6.87 5.91
    13 0 8 62.14 14.81
    13 0 9 9.05 8.72
    -13 0 -9 9.81 5.05
    -13 0 -10 53.76 10.27
    13 0 -10 50.73 13.28
    13 0 10 49.6 13.29
    13 0 11 2.15 5.84
    13 0 -11 -0.35 2.43
    -13 0 -12 137.38 16.6
    13 0 12 135.12 21.6
    13 0 -12 123.27 20.6
    13 0 -13 10.39 7.38
    -13 0 -13 16.84 6.23
    13 0 13 9.13 7.08
    13 0 -14 72.09 15.66
    13 0 14 43.19 14.53
    -13 0 -14 58.19 11.15
    -13 0 -15 2.3 3.36
    13 0 -15 5.92 5.86
    13 0 -16 10.6 5.37
    -13 0 -16 8.68 4.83
    13 0 16 15.95 7.97
    -13 0 -17 2.78 3.29
    13 0 17 -1.43 4.46
    13 0 18 1.22 3.53
    -13 0 -18 1.87 2.64
    13 0 -18 -2.88 5.94
    13 0 19 7.72 6.64
    -13 0 -19 0.99 2.14
    13 0 -19 14.09 7.56
    -13 0 -20 9.91 5.59
    13 0 -20 4.27 4.39
    13 0 20 -2.48 4.01
    13 0 21 9.21 6.59
    13 0 -21 -3.6 4.59
    -13 0 -21 3.14 3.57
    13 0 -22 -5.55 4.99
    14 0 0 7.26 4.4
    14 0 1 -1.52 5.51
    14 0 -1 1.93 4.16
    14 0 -2 1.62 2.75
    14 0 2 0.45 3.22
    14 0 3 0.43 4.31
    14 0 -3 -3.35 5.27
    14 0 4 24.64 9.41
    14 0 5 15.19 9.08
    14 0 6 85.51 17.87
    14 0 7 7.18 6.87
    -14 0 -7 15.49 6.42
    -14 0 -8 165.9 18.8
    14 0 8 170.95 25.29
    14 0 -9 -2.3 3.94
    -14 0 -9 8.02 5.22
    14 0 9 2.68 5.6
    14 0 10 -8.65 6.11
    14 0 -10 6.64 5.53
    -14 0 -10 19.5 6.9
    -14 0 -11 3.88 4.13
    14 0 -11 0.66 3.5
    14 0 11 -0.09 2.54
    14 0 -12 2.39 4.8
    -14 0 -12 5.31 4.52
    14 0 12 -5.73 7.23
    14 0 13 -0.68 2.73
    -14 0 -13 8.19 4.15
    14 0 -13 7.28 6.39
    14 0 -14 17.53 9.11
    14 0 14 9.27 6.35
    -14 0 -14 15.89 6.39
    14 0 15 0.33 2.82
    -14 0 -15 -0.27 1.82
    14 0 -15 0.55 2.8
    -14 0 -16 1.35 2.61
    14 0 -16 2.3 2.61
    14 0 16 1.21 4.82
    -14 0 -17 1.93 2.7
    -14 0 -18 10.32 5.49
    -14 0 -19 7.44 4.73
    -14 0 -20 3.05 2.93
    15 0 0 7.94 7.16
    15 0 -1 0.29 2.19
    15 0 1 -7.66 6.01
    15 0 2 -3.71 4.33
    15 0 -2 -8.75 6.31
    15 0 3 -2.23 3.78
    15 0 4 3.34 3.13
    -15 0 -4 8.58 4.51
    -15 0 -5 10.92 5.82
    15 0 5 2.08 3.46
    -15 0 -6 34.86 9.08
    15 0 6 12.52 7.63
    -15 0 -7 4.22 4.77
    15 0 7 1.14 5.33
    -15 0 -8 59.97 11.95
    -15 0 -9 9.75 5.08
    -15 0 -10 36.14 9.68
    -15 0 -11 0.57 3.5
    -15 0 -12 2.1 3.76
    -15 0 -13 2.52 3.19
    -15 0 -14 10.75 5.95
    0 -1 0 -1.1 1.03
    0 1 0 0.47 0.45
    0 -1 1 -0.48 0.75
    0 -1 1 -0.27 0.45
    0 -1 -1 0.22 0.6
    0 1 -1 -0.54 0.67
    0 -1 1 -1.14 0.77
    0 -1 2 0.79 0.79
    0 1 -2 0.7 0.56
    0 -1 2 0.11 0.33
    0 -1 -2 0.61 0.67
    0 1 -2 -1.29 1
    0 1 -3 -0.21 0.58
    0 -1 3 1.38 0.9
    0 -1 3 0.77 0.85
    0 -1 -3 0.02 0.73
    0 1 -3 1.52 1.1
    0 -1 4 2.35 1.03
    0 1 -4 1.53 0.88
    0 -1 -4 0.56 0.61
    0 -1 4 1.84 0.91
    0 1 -4 -0.01 0.56
    0 1 -5 -0.67 0.89
    0 -1 -5 0.47 0.72
    0 1 -5 1.95 1.08
    0 -1 5 0.04 0.65
    0 -1 5 -0.07 1.01
    0 1 -6 -0.51 0.91
    0 -1 -6 0.54 0.64
    0 1 6 0.71 0.62
    0 -1 6 -0.82 0.82
    0 -1 6 1.83 1.12
    0 1 -6 -1.29 1.04
    0 -1 -6 0.02 0.33
    0 -1 7 -0.44 0.99
    0 1 -7 1.24 1.16
    0 -1 7 -0.15 0.86
    0 1 -7 -0.44 1
    0 -1 -7 0.24 0.51
    0 1 7 1 0.69
    0 -1 -8 1.06 0.82
    0 -1 8 0.43 1.01
    0 1 8 0.13 0.55
    0 -1 8 -0.6 1.2
    0 1 -8 -1.41 1.63
    0 1 9 -0.02 0.68
    0 -1 9 -0.62 1.11
    0 1 -9 -0.5 1.19
    0 -1 9 0.19 0.77
    0 -1 -9 0.25 0.69
    0 1 -10 1.45 1.51
    0 -1 10 -0.59 0.85
    0 -1 -10 0.08 0.68
    0 1 10 -0.17 0.65
    0 -1 10 -0.15 1.14
    0 1 -11 0.66 1.16
    0 -1 11 0.21 1.14
    0 1 11 -0.85 0.86
    0 -1 -11 -0.17 0.9
    0 -1 11 1.22 1.07
    0 1 12 -4.14 1.61
    0 -1 12 0.38 1.78
    0 -1 12 -0.49 1.45
    0 1 -12 0.97 1.39
    0 -1 -12 0.16 0.94
    0 -1 13 -0.04 1.1
    0 1 13 -1.03 1.16
    0 -1 -13 -0.75 1.25
    0 -1 13 -0.72 0.78
    0 1 -13 0.32 1.28
    0 1 -14 -0.2 1.87
    0 -1 14 -1.04 1.45
    0 1 14 0.22 0.87
    0 -1 -14 -0.25 1.08
    0 1 15 -0.87 1.64
    0 -1 -15 0.41 0.84
    0 -1 15 -0.65 1.53
    0 1 -15 -2.78 2.67
    0 -1 -16 1.58 1.45
    0 1 16 -0.35 1.16
    0 1 -16 2.42 2.84
    0 -1 16 0.35 0.92
    0 1 17 0.66 0.97
    0 1 -17 2.38 1.22
    0 -1 -17 -1.26 1.39
    0 -1 17 0.35 1.14
    0 -1 -18 0.58 1.83
    0 1 -18 -1.34 2.4
    0 -1 18 -0.54 1.37
    0 1 18 2.1 1.79
    0 -1 19 2.06 1.29
    0 -1 -19 -1.49 1.09
    0 1 19 2.2 1.85
    0 1 -19 -0.06 1.52
    0 1 -20 -0.8 2.2
    0 -1 20 0.21 0.77
    0 -1 -20 1.16 1.42
    0 -1 -21 -1.23 1.82
    0 -1 21 0.18 1.14
    0 1 -21 0.63 1.42
    0 -1 22 -0.57 0.8
    0 1 -22 -0.83 1.4
    0 -1 -22 2.44 2.26
    0 -1 -23 -0.86 1.23
    0 1 -23 2.72 2.15
    0 -1 23 -0.34 0.79
    0 -1 24 -0.44 0.72
    0 -1 -24 0.31 1.14
    0 1 -24 -1.25 1.53
    0 -1 -25 -0.44 1.48
    0 1 -25 1.17 1.7
    0 -1 25 -1.42 1.25
    0 -1 -26 -2.32 2.28
    0 1 -26 -1.36 2.63
    0 -1 -27 0.06 1.69
    0 1 -27 -0.54 2.99
    0 -1 -28 -0.37 2.11
    0 1 -28 -1 2.58
    0 -1 -29 -2.16 2.02
    0 1 29 1.6 2.68
    0 1 -29 4.45 3.08
    0 1 -30 0.43 1.48
    0 1 30 -1.3 1.78
    0 -1 -30 -0.04 1.53
    0 -1 -31 -0.98 1.76
    0 1 31 -0.56 3.47
    0 1 -31 -2.98 4.15
    0 -1 -32 -1.28 2.62
    0 1 32 -2.06 2.91
    0 1 -32 0.16 2.3
    0 1 33 3.61 3.66
    0 -1 -33 1.7 2
    0 -1 33 -0.15 2.97
    0 1 -33 2.53 2.43
    0 1 -34 0.54 3.68
    0 1 34 -4.1 3.79
    0 -1 -34 5.37 3.88
    0 -1 34 -5.38 5.1
    0 -1 35 -1.85 3.27
    0 1 -35 2.11 1.75
    0 1 35 3.08 2.7
    0 -1 -35 0.57 1.38
    0 -1 36 -0.79 3.2
    0 1 36 -8.84 5.43
    0 1 -36 4.32 4.13
    0 1 37 -8.89 5.69
    0 -1 37 -5.5 5.49
    0 1 -37 -5 4.46
    0 -1 38 -1.2 3.01
    0 1 -38 0.67 1.92
    0 1 38 1.64 3.13
    0 1 39 -1.19 3.03
    0 1 -39 3.56 3.04
    0 1 -40 1.92 2.47
    0 -1 40 -2.85 4.03
    0 1 -41 -1.51 2.69
    0 1 41 -7.46 5.53
    1 1 0 0.69 0.79
    1 -1 0 -0.07 0.48
    1 -1 0 4.36 1.29
    -1 1 0 1.54 0.91
    -1 1 0 -0.45 0.85
    -1 -1 0 0.97 0.48
    -1 -1 0 0.57 0.61
    1 1 1 0.69 0.61
    1 1 -1 2.05 0.84
    1 -1 1 0.63 0.74
    -1 -1 -1 0.79 0.56
    -1 -1 1 0.59 0.59
    -1 1 -1 1.1 0.52
    1 1 1 3.43 1.13
    -1 -1 1 0.54 0.54
    -1 1 1 1.19 0.63
    1 -1 -1 0.46 0.74
    -1 1 1 1.7 1.02
    -1 1 -1 0.54 0.81
    1 -1 1 1.75 1.02
    1 1 -1 1.62 1.13
    1 -1 -1 0.71 0.54
    1 -1 -2 3143.23 26.38
    1 1 -2 3113.63 26.36
    1 1 -2 3126.73 33.82
    -1 1 -2 3215.77 36.19
    -1 -1 -2 3063.18 25.76
    -1 1 -2 3225.82 36.48
    1 -1 2 3195.54 33.12
    1 -1 2 3192.55 35.41
    -1 -1 2 3120.1 33.86
    1 -1 -2 3023.99 30.22
    1 -1 2 3163.72 31.15
    1 -1 2 3145.57 35.56
    -1 1 2 3146.92 26.7
    -1 1 -2 3202.01 33.45
    -1 1 2 3192.55 32.39
    1 1 2 3164.93 25.75
    -1 -1 2 3191.53 25.04
    -1 1 -3 2735.57 30.83
    1 1 3 2772.55 24.6
    1 -1 3 2678.14 32.97
    1 -1 -3 2762.28 25.36
    1 1 -3 2743.53 33.86
    -1 -1 -3 2727.23 24.65
    1 -1 -3 2751.75 26.78
    -1 1 -3 2755.2 34.25
    1 -1 3 2672.84 33.29
    -1 -1 3 2737 34.03
    -1 1 -3 2723.74 33.46
    -1 1 3 2714.42 29.15
    1 1 -3 2705.38 25.39
    -1 1 3 2751.86 25.54
    -1 1 -3 2721.98 34.07
    1 -1 3 2643.3 32.81
    1 -1 3 2683.34 31.01
    1 -1 4 3.87 1.52
    1 1 4 3.19 0.91
    1 1 -4 -0.17 1.14
    1 -1 4 2.17 1.34
    -1 1 -4 2.75 1.37
    1 -1 4 2.85 1.29
    -1 -1 -4 4.77 1.21
    -1 1 -4 2.27 1.25
    -1 1 4 2.42 0.79
    1 -1 -4 2.23 0.87
    1 -1 4 3.72 1.47
    -1 -1 4 3.5 1.45
    1 1 -4 2.58 1.05
    -1 1 -4 2.87 1.31
    -1 1 4 2.82 0.91
    1 -1 5 84.94 6.81
    1 -1 5 82.45 6.17
    1 -1 5 80.61 6.06
    -1 1 5 80.34 4.79
    1 1 5 84.82 5.06
    -1 -1 -5 89.42 5.25
    -1 1 -5 93.55 6.39
    -1 -1 5 83.21 6.76
    -1 1 -5 93.42 6.48
    -1 1 -5 88.23 6.41
    1 -1 5 82.11 5.96
    1 -1 -5 81.46 4.05
    1 1 -5 81.63 6.57
    1 1 -6 670.72 19.77
    1 -1 6 670.51 18.45
    -1 1 -6 672.76 17.96
    -1 -1 6 656.26 19.82
    1 -1 6 674.06 20.22
    1 1 6 667.48 11.33
    1 1 6 675.25 15.55
    -1 1 6 673.33 13.53
    1 -1 6 671.08 16.79
    -1 -1 -6 655.83 15.51
    -1 1 -6 658.31 18.08
    -1 1 -6 663.53 17.81
    1 -1 6 674.66 17.64
    1 -1 -6 661.22 13.98
    -1 1 -7 406.17 14.67
    1 -1 7 434.83 17.13
    -1 1 -7 424.03 14.63
    1 1 7 437.86 10.08
    -1 1 7 421.84 10.39
    1 -1 7 425.17 15.47
    1 -1 7 439.24 14.47
    1 1 7 430.34 13.53
    -1 -1 7 425.7 16.77
    1 -1 -7 418.06 12.05
    1 1 -7 428.89 16.62
    -1 1 -7 417.27 14.63
    -1 1 -8 212.29 10.73
    -1 1 8 205.38 9.11
    1 -1 8 214.93 11.5
    1 1 8 223.8 10.55
    1 -1 8 209.49 10.2
    -1 1 -8 216.99 10.83
    1 -1 -8 216.8 9.17
    1 1 8 222.66 7.99
    1 1 -8 216.83 12.5
    -1 1 -8 217.27 11.31
    -1 -1 8 227.48 12.83
    -1 1 8 224.73 7.37
    -1 1 -9 242.44 11.83
    1 -1 9 245.02 11.18
    1 1 -9 250.86 13.78
    -1 1 9 236.1 7.45
    1 -1 -9 242.86 10.44
    -1 1 -9 233.43 12.24
    1 -1 9 228.25 12.48
    -1 1 -9 247.22 11.63
    1 1 9 241.91 11.56
    1 1 9 228.32 8.87
    -1 1 9 226.3 10.09
    -1 -1 9 249.82 13.93
    1 -1 10 235.47 13.33
    -1 1 10 229.53 7.25
    -1 1 10 222.06 10.59
    1 1 10 232.65 12.22
    1 1 10 216.19 9.35
    -1 1 -10 235.71 12.73
    -1 -1 10 245.18 14.2
    1 1 -10 234.41 13.76
    -1 1 -10 229.17 11.96
    1 -1 10 225.34 10.84
    -1 -1 -10 236.37 9.41
    1 -1 -10 247.29 11.04
    -1 1 -10 240.44 11.65
    -1 -1 -11 274.72 10.84
    1 1 11 260.04 13.46
    1 1 -11 266.19 15.24
    -1 1 11 245.69 11.67
    -1 1 -11 282.48 14.51
    -1 -1 11 262.27 15.34
    1 -1 11 255.11 11.76
    1 -1 -11 254.01 11.74
    1 -1 11 263.94 14.65
    -1 1 -11 265.69 12.51
    -1 1 11 253.43 7.57
    1 1 11 257.53 10.87
    1 -1 12 752.64 20.39
    1 1 -12 761.2 26.48
    1 -1 -12 754.64 21.2
    1 1 12 779.07 24.44
    -1 1 -12 739.07 24.34
    -1 1 12 742.3 21.32
    -1 -1 12 755.01 26.93
    1 1 12 721.51 19.64
    -1 -1 -12 764.78 19.1
    1 -1 12 732.17 25.42
    -1 1 12 753.17 12.88
    1 -1 -13 642.87 20.48
    -1 1 13 647.36 20.79
    -1 -1 -13 646.23 18.48
    1 -1 13 683.21 25.22
    -1 1 -13 652.82 23.56
    1 1 13 625.59 23.28
    -1 1 13 640.41 11.73
    1 -1 13 675.28 19.48
    1 1 13 679.08 20.02
    1 1 -13 678.92 25.74
    -1 -1 13 650.11 25.69
    1 1 -14 779.16 28.56
    1 -1 -14 778.81 23.35
    -1 1 14 772.28 23.69
    -1 1 -14 778.16 26.55
    -1 -1 -14 791.22 21.28
    -1 1 14 769.61 12.41
    1 1 14 770.49 22.46
    1 1 14 761.23 26.66
    1 -1 14 755.2 20.85
    1 1 15 624.79 25.01
    1 -1 15 626.45 19.44
    -1 1 15 630.57 10.74
    1 1 -15 653.72 26.63
    -1 1 15 653.05 22.75
    1 -1 -15 678.51 22.47
    1 1 15 648.15 21.56
    -1 -1 -15 667.75 20.31
    -1 1 -15 654.43 25.06
    1 1 16 16.65 4.59
    1 -1 -16 16.71 3.99
    -1 -1 -16 24.48 4.28
    1 1 16 19.98 4.01
    1 -1 16 16.49 3.14
    -1 1 -16 19.72 4.73
    -1 1 16 15.69 3.83
    1 1 -16 17.96 4.67
    -1 1 17 155.2 11.92
    1 1 17 140.08 10.91
    1 1 17 158.54 13.55
    -1 -1 -17 137.59 10
    1 -1 17 136.61 9.12
    1 -1 -17 157.88 11.52
    -1 1 -17 138.33 12.06
    1 1 -17 169.16 14.18
    -1 1 -18 27.49 5.76
    -1 1 18 22.25 4.62
    -1 -1 -18 20.34 4.11
    1 -1 -18 20.03 4.32
    1 1 18 18.15 4.35
    1 1 18 15.27 4.72
    1 1 -18 18.27 5.65
    1 -1 18 16.6 3.02
    -1 1 19 46.53 7.01
    1 1 19 46.39 6.82
    -1 -1 19 43.77 5.96
    1 1 -19 42.66 7.49
    1 -1 19 45.11 5.06
    1 1 19 45.23 7.71
    -1 -1 -19 48.58 6.43
    -1 1 -19 47.01 7.59
    1 -1 -19 48.8 6.82
    1 1 -20 2.3 2.57
    1 1 20 2.85 2.96
    -1 -1 -20 1.46 1.49
    -1 -1 20 1.71 1.3
    -1 1 -20 3.13 2.45
    1 -1 -20 1.81 1.7
    1 -1 20 2.3 0.7
    -1 1 -21 211.14 16.61
    1 1 21 247.14 19.13
    1 -1 21 228.44 11.04
    -1 -1 -21 238.25 14.96
    1 -1 -21 248.14 16.02
    1 1 -21 258.1 19.25
    -1 -1 21 224.82 13.35
    1 1 22 0.84 1.47
    1 -1 -22 -1.32 1.38
    1 1 -22 3.44 2.59
    -1 -1 22 -0.47 0.93
    -1 1 -22 3.67 3.1
    -1 -1 -22 1.16 1.94
    1 -1 22 0.03 0.75
    -1 -1 23 20.17 4.15
    1 -1 23 24.79 3.49
    1 1 23 22.81 6.43
    -1 -1 -23 25.47 5.22
    1 -1 -23 27 5.48
    -1 1 -23 25.92 5.97
    1 1 -23 22.96 5.59
    1 -1 -24 28.47 5.9
    -1 -1 -24 30.8 6.08
    -1 1 -24 34.92 7.19
    -1 -1 24 26.56 4.58
    1 -1 24 22.91 3.31
    1 -1 24 19.48 6.34
    1 1 -24 28.19 6.8
    1 1 24 30.61 7.73
    -1 -1 -25 11.7 3.89
    -1 -1 25 8.74 2.64
    1 -1 25 14.44 2.42
    1 1 -25 11.43 4.51
    1 1 25 6.6 3.31
    -1 1 -25 7.38 3.25
    1 -1 25 5.5 2.12
    1 -1 -25 13.3 4.65
    1 -1 26 33.55 8.84
    -1 1 -26 19.55 5.5
    1 1 26 34.5 8.14
    1 -1 -26 26.8 5.84
    -1 -1 -26 36.7 6.97
    1 1 -26 44.68 9.02
    1 -1 -27 -0.14 1.71
    1 1 -27 -0.34 2.09
    -1 -1 -27 -1.36 2.35
    -1 1 -27 -1.02 1.34
    1 -1 27 3.05 3.7
    1 1 27 -1.78 2.39
    -1 1 -28 -0.46 1.86
    1 1 28 -0.13 2.57
    1 -1 -28 -1.21 1.83
    1 1 -28 6.42 3.48
    1 -1 28 6.07 5.43
    -1 -1 -28 0.17 1.63
    -1 -1 -29 19.71 5.17
    1 1 29 18.47 6.94
    1 -1 -29 13.21 4.53
    1 -1 29 18.4 7.45
    -1 1 -29 21.69 6.33
    1 1 -29 21.17 6.17
    1 1 -30 1.92 3.19
    1 1 30 -0.23 4.03
    -1 -1 -30 10.53 4.51
    1 -1 30 1.71 2.7
    1 -1 -30 0.82 1.9
    -1 1 -30 0.07 2.79
    1 1 31 44.9 10.67
    1 -1 -31 32.14 7.23
    1 1 -31 44.2 9.51
    1 -1 31 51.77 12.41
    -1 1 -31 35.07 8.17
    -1 -1 -31 43.71 8.04
    1 -1 -32 34.06 7.63
    1 -1 32 29.95 9.56
    -1 -1 -32 26.38 6.85
    1 1 -32 29.43 7.61
    -1 1 -32 20.92 6.59
    1 1 32 13.15 6.48
    1 1 33 2.84 3.61
    1 -1 33 2.46 3.25
    1 -1 -33 4.38 3.01
    -1 -1 -33 0.73 1.56
    -1 1 -33 3.12 3.37
    1 1 -33 -0.46 3.19
    -1 1 -34 6.26 4.73
    1 1 -34 4.24 2.88
    1 -1 -34 4.42 2.73
    1 1 34 7.64 5.04
    1 -1 34 -0.65 3.64
    1 1 -35 36.36 9.29
    1 -1 -35 29.94 7.41
    1 -1 35 17.11 7.31
    1 1 35 12.2 5.61
    -1 1 35 15.11 6.91
    -1 1 -35 8.68 4.9
    -1 1 -36 5.02 4
    1 -1 36 -0.32 3.14
    1 1 36 0.34 2.05
    -1 1 36 0.71 2.22
    1 1 -36 0.62 1.81
    1 1 37 12.15 5.78
    -1 1 37 11.48 6
    1 -1 37 17.56 8.79
    1 1 -37 23.55 7.41
    -1 1 -37 17.89 6.65
    1 -1 38 -1.94 4.56
    1 1 -38 4.18 4.07
    1 1 38 1.8 1.81
    -1 1 -38 -0.03 1.56
    -1 1 38 -9.04 5.68
    -1 -1 38 -2.7 3.95
    -1 1 -39 -4.15 3.51
    1 -1 39 3.53 4.07
    -1 1 39 0.08 3.16
    -1 -1 39 2.16 4.36
    1 1 -39 1.97 2
    1 1 39 1.42 3.16
    -1 1 40 5.22 5.57
    1 1 40 4.44 4.16
    1 1 -40 3.23 2.99
    -1 -1 40 -3.46 4.57
    -1 1 41 6.84 4.6
    1 1 -41 -4.13 3.64
    1 1 41 11.65 7.3
    2 -1 0 72.56 4.82
    2 1 0 59.44 5.23
    2 -1 0 66.86 5.5
    -2 1 0 65.61 5.14
    -2 -1 0 58.82 5.14
    -2 1 0 64.83 5.57
    2 -1 -1 7454.92 47.26
    -2 1 -1 7370.65 55.32
    -2 -1 -1 7180.16 56.38
    2 1 -1 7404.39 57.82
    -2 1 1 7227.49 51.98
    2 1 1 7360.29 56.01
    -2 1 1 7426.78 57.8
    -2 1 -1 7256.68 59.76
    2 -1 1 7573.54 50.44
    -2 -1 1 7591.01 59.75
    2 -1 1 7119.05 59.73
    2 -1 -1 7486.3 57.7
    2 -1 2 1549.96 28.36
    2 1 -2 1537.52 27.99
    2 -1 -2 1543.88 26.17
    -2 -1 -2 1544.28 25.84
    -2 1 2 1588.3 26.49
    -2 -1 2 1563.17 28.2
    -2 1 2 1530.69 23.21
    2 1 -2 1589.2 15.12
    -2 1 -2 1583.05 26.38
    2 1 2 1558.62 25.79
    2 -1 2 1517.15 27.15
    -2 1 -2 1518.01 28.07
    2 -1 2 1563.78 23.86
    -2 1 3 3646.24 40.68
    -2 1 3 3656.73 35.05
    2 -1 3 3692.24 37.72
    2 1 -3 3568.92 44.44
    -2 1 -3 3642.43 44.29
    2 1 3 3622.65 39.61
    2 -1 3 3677.89 42.57
    -2 -1 3 3571.21 44.23
    -2 1 -3 3638.74 41.14
    -2 -1 -3 3617.4 40.1
    -2 1 -3 3692.07 45.41
    2 -1 -3 3636.6 40.6
    2 -1 3 3589.51 45.36
    2 -1 -4 1752.64 28.9
    -2 1 4 1761.88 28.88
    2 1 4 1766.51 28.25
    2 -1 4 1763.42 26.63
    -2 1 -4 1810.19 33.04
    -2 1 -4 1763.3 31.31
    -2 1 -4 1758.12 29.6
    -2 -1 4 1784.02 32.44
    2 -1 4 1734.78 32.81
    2 -1 4 1759.21 29.45
    2 1 -4 1802.57 32.53
    -2 1 4 1786.61 24.02
    -2 -1 -4 1739.71 28.17
    -2 1 5 75.91 5.17
    2 -1 5 70.19 5.86
    2 1 -5 73.73 6.99
    -2 1 -5 72.89 6.54
    2 1 5 71.84 5.92
    2 -1 5 79.82 5.91
    2 -1 5 75.87 6.28
    -2 1 -5 73.47 6.23
    -2 1 -5 68.58 6.77
    2 -1 5 79.57 7.2
    -2 -1 5 77.12 7.11
    -2 1 5 70.11 5.9
    -2 -1 -5 78.44 6.2
    2 -1 6 2691.61 43.56
    -2 1 -6 2659.52 43.58
    -2 1 6 2585.36 37.47
    2 1 6 2652.51 36.95
    -2 -1 6 2655.35 43.15
    -2 1 -6 2557.02 39.01
    -2 -1 -6 2592.79 36.37
    2 -1 6 2583.01 33.44
    -2 1 6 2637.5 28.11
    2 -1 6 2568.3 38.01
    2 1 -6 2640.82 42.78
    -2 1 -6 2644.08 38.46
    2 -1 6 2598.48 35.86
    -2 1 -7 56.41 5.96
    2 -1 7 58.91 6.09
    -2 -1 -7 55.62 5.63
    2 1 -7 58.65 6.76
    -2 1 -7 54.51 6.54
    2 -1 -7 49.64 5.18
    2 -1 7 66.04 5.47
    2 -1 7 59.88 5.64
    2 -1 7 53.25 6.65
    -2 1 -7 68.93 6.33
    -2 -1 7 54.73 6.38
    -2 1 7 62.36 4.56
    2 1 7 60.27 5.83
    -2 1 -8 756.76 21.89
    2 -1 8 748 25.1
    -2 -1 -8 716.73 20.96
    2 1 8 734.5 21.2
    -2 -1 8 740.14 24.53
    2 -1 8 734.31 21.79
    2 -1 -8 739.13 19.95
    -2 1 8 749.39 14.71
    -2 1 -8 712.29 24.52
    2 -1 8 731.25 18.36
    2 1 -8 734.42 24.4
    -2 1 -8 742.77 21.02
    2 -1 9 101.38 8.46
    2 1 9 103.84 6.54
    -2 -1 9 106.11 9.51
    -2 -1 -9 103 8.35
    -2 1 -9 108.24 8.53
    2 -1 -9 102.75 7.9
    -2 1 9 110.68 5.68
    -2 1 -9 106.3 8.09
    2 1 9 97.21 8.2
    2 -1 9 113.48 10.12
    2 1 -9 102.35 9.51
    2 -1 9 99.94 6.85
    2 1 10 43.77 5.71
    -2 1 -10 42.44 5.26
    -2 1 -10 38.83 5.46
    -2 1 -10 42.49 5.53
    -2 1 10 45.02 3.79
    -2 -1 -10 40.08 5.41
    2 1 10 42.6 4.35
    2 1 -10 42.48 6.13
    -2 -1 10 38.81 5.91
    2 -1 -10 45.44 5.45
    2 -1 10 39.29 4.34
    2 -1 10 38.5 6.14
    2 -1 10 41.18 5.73
    2 1 -11 147.06 11.98
    2 -1 11 147.49 11.03
    -2 1 -11 143.75 10.6
    2 -1 11 151.86 12.49
    -2 1 -11 144.7 10.33
    2 -1 -11 147.44 9.97
    -2 1 -11 137.59 9.58
    2 1 11 146.59 10.68
    2 1 11 144.59 8.5
    -2 1 11 136.33 6.29
    2 -1 11 136.69 8.18
    -2 -1 11 149.49 12.1
    2 -1 -12 4.99 2.09
    -2 -1 12 6.2 2.7
    2 -1 12 -0.21 2.08
    2 -1 12 4.28 1.5
    2 1 12 5.43 1.93
    -2 1 12 5.26 1.61
    -2 1 -12 3.07 1.63
    -2 1 12 6.14 2.47
    2 1 12 4.24 2.57
    2 1 -12 3.77 1.88
    2 -1 12 4.54 2.01
    -2 1 -12 3.57 1.75
    2 1 13 68.46 8.06
    -2 1 -13 76.97 8.19
    -2 1 13 74.6 7.62
    2 -1 13 78.7 6.34
    2 1 13 77.23 6.88
    2 -1 -13 77.82 7.86
    2 -1 13 73.13 9.43
    -2 1 13 72.72 4.66
    2 1 -13 75.02 9.07
    -2 1 -13 77.41 7.37
    -2 -1 -14 244.22 6.73
    2 1 14 247.12 12.69
    -2 1 -14 229.12 14.58
    -2 1 14 249.62 14.26
    -2 1 -14 246.28 13.42
    2 1 14 239.44 15.62
    2 -1 -14 244.97 14.23
    2 -1 14 244.11 17.52
    -2 1 14 224.11 8.26
    2 1 -14 250.6 16.87
    2 -1 14 258.06 11.27
    2 -1 15 836.86 33.48
    -2 1 -15 800.02 24.26
    2 1 15 847.7 30.06
    2 -1 15 825.17 20.15
    2 1 15 815.91 24.17
    2 1 -15 819.33 31.59
    -2 1 -15 796.33 27.81
    -2 -1 -15 827.13 12.74
    -2 1 15 804.69 26.81
    2 -1 -15 802.06 26.59
    -2 1 15 769.92 15.33
    -2 1 -16 1049.57 27.74
    2 -1 -16 1075.12 31.53
    2 1 -16 1073.71 36.65
    2 -1 16 1069.25 39.22
    2 -1 16 1041.8 22.72
    -2 1 16 1055.68 31.7
    2 1 16 1076.96 29.26
    2 1 16 1033.97 34.55
    -2 1 -16 1004.98 32.3
    -2 1 16 1075.74 17.81
    -2 -1 -16 1081.83 14.48
    2 1 -17 94.39 11.2
    2 -1 17 110.62 13.04
    -2 1 17 111.84 5.93
    2 -1 17 109.68 7.27
    2 -1 -17 107.34 10.19
    2 1 17 109.11 11.73
    2 1 17 98.51 9.15
    -2 1 17 99.13 9.93
    -2 1 -17 100.95 8.88
    -2 1 -17 127.87 11.85
    2 1 18 318.25 20.45
    -2 1 18 323.71 10.01
    2 -1 18 350.41 23.73
    2 -1 -18 322.21 18.1
    2 -1 18 327.89 12.51
    2 1 -18 333.39 21.39
    -2 1 -18 317.38 19.03
    2 1 18 328.27 17.56
    2 1 -19 75.15 10.43
    2 -1 -19 75.5 9.12
    -2 1 -19 66.3 8.98
    -2 1 19 79.93 4.93
    2 -1 19 70.46 5.85
    2 -1 19 66.54 10.89
    2 1 19 60.43 9.25
    -2 1 -20 29.68 6.34
    2 -1 -20 29.23 5.83
    -2 1 20 28.28 2.95
    2 -1 20 28.13 7.22
    2 -1 20 35.52 4.08
    2 1 -20 34.06 7.23
    2 1 20 30.29 7.05
    -2 1 21 231.17 8.22
    2 1 -21 225.29 18.78
    2 -1 21 232.84 20.86
    2 -1 21 254.21 10.55
    2 -1 -21 242.15 16.81
    -2 1 -21 243.65 17.92
    2 1 21 229.97 18.92
    2 1 -22 6.82 4.12
    -2 1 22 2.15 0.98
    2 -1 -22 3.04 1.91
    2 1 22 0.04 1.56
    2 -1 22 1.19 3.29
    -2 1 -22 8.11 3.63
    -2 1 -23 10.49 4.41
    2 -1 23 1.75 2.72
    2 1 -23 4.92 3.38
    2 1 23 0.92 1.42
    2 -1 -23 4.84 2.33
    -2 -1 24 14.34 3.95
    2 -1 24 8.11 4.46
    -2 1 -24 17.27 5.59
    2 1 -24 12.28 4.48
    2 -1 -24 17.91 5.11
    2 1 24 13.92 4.74
    2 1 -25 153.85 16.6
    2 -1 -25 159.87 14.71
    -2 1 -25 150.41 15.24
    -2 -1 25 159.28 12.1
    2 -1 25 179.41 20.08
    2 1 25 150.22 16.88
    -2 1 -26 68.71 10.57
    2 1 -26 69.6 11.36
    2 -1 -26 59.81 9.23
    2 1 26 71.98 12.06
    2 -1 26 54.94 11.36
    -2 1 -27 167.82 16.7
    2 -1 27 147.89 18.92
    2 1 27 145.97 17.42
    2 -1 -27 161.11 15.31
    2 1 -27 179.5 18.35
    2 -1 -28 -1.83 2.76
    2 1 -28 2.36 2.05
    2 1 28 1.61 2.08
    2 -1 28 8.92 5.52
    -2 1 -28 3.38 2.28
    2 1 -29 26.94 7.9
    2 -1 29 22.46 8.31
    2 1 29 2.58 3.1
    2 -1 -29 15.3 4.98
    -2 1 -29 16.3 5.69
    2 -1 -30 8.39 3.77
    2 1 -30 12.69 5.28
    -2 1 -30 15.41 5.65
    2 1 30 9.96 5.26
    2 -1 30 13.31 6.74
    2 1 -31 10.49 4.89
    2 -1 31 5.37 4.25
    2 -1 -31 4.21 2.84
    -2 1 -31 2.7 2.6
    2 1 31 2.37 2.26
    -2 1 -32 35.64 8.28
    2 1 -32 32.36 8.47
    2 -1 -32 36.19 7.99
    2 1 32 28.91 9.07
    2 -1 32 21.44 8.59
    2 -1 33 -1.09 2.25
    2 1 -33 14.63 5.84
    2 -1 -33 12.05 4.53
    -2 1 -33 16.31 5.96
    2 1 33 8.81 4.79
    2 1 -34 15.8 6.21
    2 -1 -34 7.17 3.57
    2 1 34 12.03 6.04
    2 -1 34 5.4 4.5
    2 -1 35 12.51 6.64
    2 1 -35 -6.12 4.01
    2 -1 -35 6.73 4.21
    2 1 35 0.98 2.27
    2 -1 36 -1.21 3.69
    2 1 -36 1.38 3.64
    2 1 36 0.34 3.69
    2 1 37 15.44 6.66
    2 1 -37 11.42 5.51
    2 -1 37 13.58 6.76
    2 1 -38 5.51 4.09
    2 -1 38 3.9 4
    2 1 38 -3.39 4.83
    2 -1 39 9.47 6.48
    2 1 -39 6.54 4.48
    2 1 39 -0.44 4.4
    2 -1 40 13.02 7.66
    -2 1 40 18.85 8.53
    2 1 40 -7.24 5.49
    2 1 41 3.56 5.27
    2 1 -41 -4.25 3.86
    -2 1 41 3.96 4.42
    -3 1 0 5.03 2.24
    -3 1 0 6.86 2.27
    -3 -1 0 7.56 2.76
    3 -1 0 6.44 2.85
    3 1 0 -0.01 1.43
    -3 1 1 2893.76 44.03
    -3 -1 1 2811.78 43.57
    3 -1 -1 2747.65 43.13
    -3 1 -1 2825.5 44.2
    -3 1 -1 2779.75 35.59
    -3 1 1 2825.29 34.07
    3 1 -1 2756 43.52
    3 -1 1 2792.35 43.82
    -3 -1 -1 2862.93 43.27
    3 1 1 2827.04 42.73
    3 1 2 2911.25 43.37
    -3 -1 -2 3041.79 44.5
    3 -1 2 3010.39 46.68
    -3 1 -2 3000.97 37.76
    3 -1 -2 2887.66 44.14
    -3 1 2 3115.39 35.14
    -3 1 2 2984.35 44.75
    3 -1 2 2924.73 41.55
    -3 1 -2 3010.79 46.15
    -3 -1 2 2981.56 46.11
    -3 1 -3 514.09 19.62
    -3 1 -3 550.08 16.48
    -3 -1 -3 514.28 18.45
    3 -1 -3 511.67 18.68
    3 -1 3 507.32 19.68
    3 1 -3 523.66 19.31
    3 -1 3 522.56 17.55
    -3 1 3 556.68 19.37
    3 1 3 511.28 18.19
    -3 -1 3 524.39 19.98
    -3 1 -4 176.38 11.79
    -3 1 -4 181.41 10.98
    3 -1 4 171.78 11.77
    -3 -1 -4 176.95 10.95
    -3 -1 4 171.64 11.73
    3 1 -4 162.24 11.09
    3 -1 4 160.5 9.76
    -3 1 4 162.78 10.58
    -3 1 -4 175.81 9.62
    3 1 4 174.54 10.72
    3 -1 -4 164.53 10.61
    -3 -1 -5 3143.82 46.55
    -3 1 -5 3183.41 50.85
    -3 1 -5 3232.82 46.62
    3 -1 -5 3175.14 46.99
    3 -1 5 3147.57 50.94
    -3 1 5 3150.06 47.1
    3 1 5 3142.92 46.39
    3 -1 5 3142.29 42.51
    -3 1 -5 3135.38 42.05
    3 1 -5 3120.36 49.93
    -3 -1 -6 1136.23 28.32
    3 1 6 1111.37 28.07
    3 -1 6 1162.02 31.96
    -3 1 -6 1153.38 28.28
    -3 1 -6 1099.19 30.89
    3 -1 6 1117.81 25.37
    -3 1 -6 1119.51 25.71
    3 1 -6 1178.13 31.22
    -3 1 6 1138.69 28.85
    3 1 7 43.26 5.72
    -3 -1 7 37.72 5.96
    3 -1 7 43.41 6.34
    -3 -1 -7 44.69 5.93
    -3 1 -7 39.43 5.12
    3 -1 7 49.53 5.43
    -3 1 -7 36.85 5.56
    3 1 -7 43.92 6.45
    -3 1 7 43.26 5.87
    -3 1 -7 49.13 6.83
    -3 1 -8 917.73 26.3
    -3 1 -8 935.47 24.84
    -3 -1 -8 931.18 26.72
    3 -1 8 944.54 26.41
    3 1 -8 932.71 29.65
    -3 1 8 917.48 27.59
    3 -1 8 907.13 30.03
    -3 -1 8 964.44 30.21
    3 1 8 923.91 27.04
    -3 1 -8 955.3 30.32
    3 -1 8 942.75 23.43
    3 1 9 424.7 18.91
    -3 1 -9 469.86 19.3
    3 1 -9 465.26 21.55
    -3 -1 9 460.39 21.42
    3 -1 9 491.7 19.47
    -3 1 9 465.36 20.05
    -3 -1 -9 471.27 19.54
    -3 1 -9 453.29 17.87
    3 -1 9 468.45 22.17
    3 -1 -9 465.96 19.04
    -3 1 -9 479.39 22.29
    3 -1 -10 318.69 16.07
    3 1 10 335.64 17.33
    3 -1 10 320.89 18.9
    3 -1 10 328.52 16.39
    3 1 -10 314.93 18.23
    -3 1 -10 322.11 15.42
    3 -1 10 351.44 12.46
    -3 -1 -10 306.36 16.49
    -3 -1 10 338.83 18.89
    -3 1 -10 314.38 16.13
    3 1 -11 24.8 5.49
    3 1 11 21.56 4.42
    3 -1 -11 21.35 4.48
    -3 1 -11 20.91 4.28
    -3 -1 -11 26.39 5.12
    -3 1 -11 18.01 3.78
    3 -1 11 23.64 5.37
    3 1 11 21.1 3.71
    3 1 -12 106.94 11.15
    -3 -1 -12 100.97 9.96
    3 1 12 96.14 9.89
    -3 1 -12 102.87 8.96
    3 -1 12 88.79 10.7
    3 1 12 107.53 8.25
    3 -1 -12 110.01 9.79
    -3 1 -13 137.92 10.55
    3 -1 13 120.59 12.35
    3 1 13 137.6 12.16
    3 1 -13 137.35 12.93
    3 1 13 141.68 9.79
    -3 -1 -13 145.85 12.29
    3 -1 -13 131 11.12
    3 -1 -14 23.51 4.72
    -3 1 -14 35.6 5.49
    3 1 -14 28.21 5.78
    3 -1 14 28.49 6.23
    3 1 14 33.82 6.39
    3 1 14 39.81 5.4
    3 1 -15 15.48 4.3
    3 1 15 21.33 5.21
    3 -1 -15 21.7 4.88
    3 -1 15 21 5.99
    3 1 15 21.96 4.14
    -3 1 -15 17.83 4.16
    3 -1 16 150.18 15.29
    3 -1 -16 146.09 12.62
    3 1 16 142.38 10.93
    -3 1 -16 133.7 10.84
    3 1 -16 136.86 13.81
    3 1 16 131.65 12.79
    -3 -1 -16 139.43 6.85
    -3 1 -17 237.14 14.55
    -3 -1 -17 232.61 8.97
    3 1 -17 221.66 17.99
    3 -1 17 226.31 19.19
    3 1 17 236.39 17.65
    3 -1 -17 238.13 16.38
    3 1 17 207.47 13.73
    3 1 18 152.01 14.54
    3 -1 18 146.21 15.74
    -3 -1 -18 153.83 7.59
    3 -1 -18 149.18 13.3
    -3 1 -18 165.86 12.04
    3 1 -18 137.33 14.37
    -3 1 -19 208.48 13.89
    3 1 -19 240.87 19.29
    3 1 19 220.37 18.03
    3 -1 19 216.27 19.14
    3 -1 -19 208.09 16.14
    -3 -1 -19 223.6 9.15
    -3 1 -20 5.48 2.13
    3 1 20 7.94 4.29
    3 -1 -20 4.59 2.38
    3 1 -20 4.14 3.06
    -3 1 20 9.47 2.47
    3 -1 20 14.89 6
    -3 -1 -20 5.38 1.34
    -3 -1 -21 149.85 6.4
    3 -1 21 166.45 17.91
    3 -1 -21 148.76 14.12
    3 1 -21 172.98 17.11
    3 1 21 156.7 16.12
    -3 1 -21 164.92 12.22
    -3 1 21 154.28 8.18
    3 1 -22 21.18 6.37
    3 1 22 22.15 6.62
    3 -1 -22 18.89 5.17
    -3 1 22 16.93 2.97
    3 -1 22 19.49 6.53
    3 -1 23 5.35 4.45
    3 1 23 6.42 3.98
    3 1 -23 8.84 4.14
    -3 1 23 8.36 2.04
    3 -1 -23 12.25 4.26
    3 1 24 98.4 13.67
    3 1 -24 95.95 13.39
    3 -1 -24 104.88 12.27
    3 -1 24 98.23 14.96
    -3 1 24 112.54 6.98
    3 1 25 15.07 5.82
    -3 1 25 23.59 3.26
    3 1 -25 30.09 8.01
    3 -1 -25 22.52 5.92
    3 -1 25 22.23 7.85
    3 -1 -26 222.06 18.69
    3 -1 26 189.54 21.29
    3 1 26 240.15 22.3
    3 1 -26 238.08 21.82
    3 1 27 1.16 2.25
    3 1 -27 0.27 2.52
    3 -1 -27 2.29 2.33
    3 -1 27 5.65 4.67
    3 1 -28 83.34 13.09
    3 -1 28 81.07 14.39
    3 1 28 95.73 15.08
    3 -1 -28 73.49 11.25
    3 1 29 52.45 11.34
    3 1 -29 65.86 11.87
    3 -1 29 51.71 11.96
    3 -1 -29 54.72 9.76
    3 1 30 -3.36 3.92
    3 -1 30 1.72 2.74
    3 1 -30 -1.24 3.03
    3 -1 -30 1.27 1.68
    3 1 31 -0.51 2.72
    3 1 -31 1.16 2.82
    3 -1 -31 0.01 1.19
    3 -1 31 -2.15 2.9
    3 1 -32 19.05 6.92
    3 -1 -32 12.3 4.94
    3 1 32 6.89 4.1
    3 -1 32 16.73 8.09
    3 -1 -33 0.61 1.63
    3 1 -33 9.74 5.43
    3 1 33 11.95 6.23
    3 -1 33 1.36 2.38
    3 1 -34 5.37 3.94
    3 -1 -34 -4.71 3.29
    3 1 34 -1.41 4.76
    3 -1 34 2.14 3.58
    3 -1 35 -0.77 1.97
    3 -1 -35 -2.93 2.72
    3 1 -35 -0.32 2.82
    3 1 35 -0.48 2.09
    3 1 -36 5.11 3.84
    3 -1 36 -5.83 5.98
    3 1 36 3.58 5.12
    3 1 37 5.29 3.7
    3 -1 37 1.76 3.18
    3 1 -37 12.03 5.88
    3 -1 38 -1.64 3.64
    3 1 -38 9.33 5.26
    3 1 38 1.83 3.53
    3 1 39 -0.6 2.76
    3 -1 39 3.67 4.39
    3 1 40 15.8 8.3
    3 1 -40 6.97 5.46
    3 1 41 11.82 6.88
    3 1 -41 2.92 3.12
    4 1 0 485.72 20.7
    -4 1 0 503.49 21.45
    4 -1 0 481.59 21.04
    -4 -1 0 491.77 21.05
    -4 -1 -1 21.41 4.37
    4 -1 -1 24.66 4.8
    -4 1 -1 33.43 4.57
    4 1 -1 35.73 5.82
    4 -1 1 33.44 5.8
    -4 1 1 27.34 5.14
    -4 1 -1 24.75 4.86
    -4 -1 1 33.17 5.46
    4 1 1 33.13 5.44
    4 -1 -2 25.85 4.91
    -4 -1 -2 28.48 5.11
    4 1 2 34.79 5.78
    4 -1 2 36.36 6.12
    -4 1 -2 35.18 5.91
    -4 1 2 27.28 4.78
    4 1 -2 34.92 5.9
    -4 1 -2 42.5 5.11
    -4 -1 2 33.06 5.6
    4 -1 2 32.44 4.78
    -4 1 -3 360.81 14.21
    -4 1 -3 358.15 18.66
    -4 -1 -3 359.6 8.06
    -4 1 3 368.63 18.29
    4 1 3 366.6 18.05
    4 -1 -3 368.72 18.11
    4 -1 3 370.44 15.65
    4 -1 3 346.09 18.47
    -4 -1 -3 360.92 18.01
    -4 -1 3 347.55 18.28
    4 1 -4 1105.69 32.07
    4 -1 -4 1103.92 32.04
    -4 1 -4 1175.84 34
    4 1 4 1125.82 31.7
    4 -1 4 1151.2 27.71
    -4 -1 -4 1120.31 15.75
    -4 -1 -4 1163.71 32.62
    -4 -1 4 1145.61 33.76
    -4 1 4 1145.46 32.4
    -4 1 -4 1142.34 25.79
    4 -1 4 1104.09 33.51
    4 -1 5 475.96 22.31
    4 -1 -5 444.84 20.31
    -4 -1 -5 449.52 20.31
    -4 1 -5 436.66 20.97
    4 1 5 447.16 20.09
    4 -1 5 459.26 17.29
    -4 -1 -5 445.35 10.72
    -4 1 5 419.29 19.66
    4 1 -5 452.26 21.08
    -4 -1 5 453.21 21.74
    -4 1 -5 448.1 16.66
    -4 1 -5 451.08 18.86
    4 1 6 622.25 23.93
    4 -1 6 604.21 25.48
    -4 1 -6 600.91 25.12
    -4 1 -6 613.94 19.69
    4 -1 6 602.63 19.87
    4 1 -6 631.81 25.28
    4 -1 -6 617.87 24.23
    -4 -1 6 635.63 26.05
    -4 1 -6 584.74 22.03
    -4 1 6 622.15 24.32
    -4 -1 -6 615.19 23.89
    4 1 7 81.47 8.66
    -4 1 -7 99.98 8.22
    -4 1 -7 96.08 8.94
    -4 -1 -7 88.25 9.19
    4 -1 7 83.5 7.36
    -4 1 7 85.59 9.1
    4 -1 7 98.39 10.65
    4 1 -7 85.88 9.61
    -4 -1 7 93.22 10.08
    -4 1 -7 79.21 9.34
    4 -1 8 175.05 10.6
    4 1 8 159.15 12.61
    -4 1 8 172.61 13.35
    -4 1 -8 175.55 11.1
    4 -1 8 182.7 14.62
    4 1 -8 177.17 14.11
    -4 1 -8 175.42 12.53
    -4 -1 -8 197.87 13.85
    -4 -1 -9 1288.34 36.24
    4 -1 9 1310.32 29.47
    4 1 9 1252.99 36.07
    4 -1 9 1293.78 39.61
    -4 1 9 1261.36 36.64
    -4 1 -9 1312.41 34.39
    4 1 -9 1229.89 37.52
    -4 1 -9 1280.39 30.77
    4 -1 10 683 29.49
    4 1 10 660.98 26.71
    4 -1 -10 666.67 25.44
    -4 -1 -10 724.46 27.67
    -4 1 -10 714.55 25.86
    -4 1 -10 680.33 23.22
    -4 1 10 673.41 27.14
    4 1 -10 670.24 28.16
    4 -1 11 36.94 6.84
    4 -1 -11 38.71 6.36
    -4 1 -11 35.73 5.47
    4 1 11 40.85 6.69
    4 1 -11 30.57 6.17
    4 -1 -12 6.75 3.14
    -4 1 -12 7.37 2.33
    4 1 12 9.12 2.99
    4 -1 12 7.02 3.46
    4 1 -12 6.82 3.37
    4 1 -13 8.36 3.41
    -4 1 -13 12.81 3.42
    4 -1 13 11.62 3.92
    4 -1 -13 5.42 2.04
    4 1 13 9.56 3.59
    4 -1 14 271.4 20.31
    -4 1 -14 258.53 15.61
    4 1 14 246.66 17.88
    4 -1 -14 250.97 17.07
    4 1 14 262.93 14.77
    4 1 -14 271.46 19.52
    4 1 -15 273.67 19.93
    4 -1 -15 268.54 17.84
    4 1 15 264 19.14
    -4 1 -15 274.71 16.53
    4 -1 15 268.76 20.57
    4 -1 -16 49.19 7.82
    4 1 -16 55.88 9.46
    4 1 16 46.8 8.22
    4 -1 16 51.03 9.04
    -4 1 -16 49.14 7.01
    -4 -1 -17 131.94 7.68
    -4 1 -17 124.2 11.2
    4 1 17 120.45 13.26
    4 -1 17 118.09 14.25
    4 1 -17 122.09 13.81
    4 -1 -17 118.43 12.35
    4 -1 18 17.71 5.77
    4 1 -18 21.19 6.17
    -4 -1 -18 10.97 2.34
    4 1 18 10.32 4.47
    4 -1 -18 11.43 4.33
    -4 1 -18 10.2 3.33
    4 1 19 4.8 3.19
    -4 1 -19 5.54 2.5
    -4 -1 -19 3.3 1.58
    4 1 -19 1.69 1.63
    4 -1 -19 3.92 3.09
    4 -1 19 4.16 2.66
    4 1 20 6.27 3.84
    4 -1 -20 9.44 4.09
    4 -1 20 7.95 4.37
    -4 -1 -20 5.97 1.66
    4 1 -20 7.88 4.63
    -4 1 -20 8 3.17
    4 -1 21 89.53 13.74
    4 -1 -21 100.63 12.22
    -4 -1 -21 93.29 7.18
    4 1 -21 89.75 12.99
    4 1 21 110.52 13.95
    -4 1 -21 89.05 9.89
    4 1 -22 254 21.98
    4 -1 -22 252.33 19.86
    -4 1 22 283.38 12.41
    -4 1 -22 271.42 17.03
    4 1 22 250.65 21.49
    -4 -1 -22 265.7 12.03
    4 -1 22 252.91 23.02
    -4 -1 -23 68 5.86
    4 1 -23 80.59 12.72
    4 -1 -23 68.27 10.64
    -4 1 -23 79.21 9.2
    4 -1 23 63.83 11.97
    -4 1 23 73.98 6.58
    4 1 23 75.52 12.13
    4 -1 -24 67.52 10.48
    4 1 24 61.18 11.31
    4 -1 24 65.21 12.21
    4 1 -24 57.82 10.7
    -4 1 24 69.66 6.44
    -4 1 -24 70.77 8.73
    4 -1 25 44.23 10.92
    4 -1 -25 34.88 7.77
    4 1 25 46.66 9.81
    4 1 -25 40.32 9.31
    -4 1 25 45.17 5.25
    4 1 26 23.11 7.35
    4 -1 -26 26.21 6.96
    4 1 -26 19.61 5.74
    4 -1 26 17.08 7.28
    -4 1 26 23.76 3.79
    4 -1 -27 2.97 2.33
    4 -1 27 -0.81 2.12
    4 1 -27 3.41 3.7
    4 1 27 6.26 4.57
    4 -1 -28 5.07 3.16
    4 1 -28 -1.66 2.03
    4 -1 28 2.2 3.3
    4 1 28 -0.99 3.31
    4 1 29 5.96 4.28
    4 -1 -29 15.31 5.65
    4 1 -29 5.98 3.3
    4 -1 29 5.19 3.11
    4 -1 30 6.74 4.46
    4 -1 -30 8.6 4.65
    4 1 30 4.14 3.16
    4 1 -30 8.66 4.69
    4 1 -31 6.74 4.49
    4 1 31 3.35 2.46
    4 -1 31 0.47 2.95
    4 -1 -31 8.09 4.68
    4 1 -32 12.1 5.06
    4 -1 -32 30.42 7.75
    4 -1 32 32.14 10.17
    4 1 32 36.77 10.27
    4 1 -33 1.3 2.49
    4 -1 33 8.74 6.26
    4 1 33 -1.31 3.53
    4 -1 -33 0.98 1.69
    4 -1 34 33.61 10.4
    4 1 34 23.9 8.53
    4 -1 -34 22.16 6.67
    4 1 -34 22.16 7.42
    4 1 35 9.17 6.56
    4 -1 -35 5.87 4.31
    4 1 -35 8.33 5.2
    4 -1 35 8.68 5.71
    4 -1 36 10.54 7.12
    4 1 -36 -2.18 2.97
    4 1 36 6.48 4.81
    4 1 -37 33.96 9.48
    4 -1 37 24.91 10.06
    4 1 37 12.82 6.56
    4 1 38 5.59 5.23
    4 1 -38 0.9 2.37
    4 -1 38 13.93 7.77
    4 1 -39 34.38 9.65
    4 -1 39 35.9 12.48
    4 1 39 36.98 11.96
    4 1 40 12.92 7.29
    4 1 -40 -4.89 4.08
    4 1 -41 9.97 5.67
    4 1 41 47.93 12.98
    -5 1 0 -0.6 1.21
    5 -1 0 2.06 2.36
    -5 -1 0 1.05 1.32
    5 1 0 -1.4 1.45
    5 -1 1 374.04 20.65
    5 1 1 357.01 19.95
    -5 1 1 359.12 20.35
    5 1 -1 346.97 19.72
    5 -1 -1 359.61 19.99
    -5 -1 -1 334.86 19.53
    5 -1 1 348.8 16.26
    5 1 2 556.04 24.91
    -5 -1 -2 583.95 25.8
    5 1 -2 591.76 25.87
    5 -1 -2 591.92 25.67
    -5 1 2 578.32 25.71
    5 -1 2 556.32 20.57
    5 -1 2 552.59 25.29
    -5 1 3 99.76 10.75
    5 1 -3 87.23 9.88
    -5 -1 -3 87.41 9.99
    -5 1 -3 108.44 8.31
    5 1 3 110.79 11.14
    5 -1 3 94.47 8.42
    5 -1 -3 100.4 10.75
    5 -1 3 94.8 10.82
    -5 -1 -4 20.24 2.46
    -5 1 -4 21.66 4.05
    5 -1 -4 17.08 4.57
    5 -1 4 22.01 5.33
    -5 -1 -4 24.25 5.56
    5 1 4 12.71 3.86
    5 -1 4 15.05 3.31
    5 -1 5 27.04 6.14
    -5 1 -5 32.75 4.97
    5 -1 5 36.47 5.02
    -5 -1 -5 31.35 3.41
    5 -1 -5 35.25 6.42
    5 1 5 28.26 5.83
    -5 1 -6 11.1 3.29
    5 -1 -6 3.72 2.35
    5 1 6 8.08 3.38
    5 -1 6 2.51 2.23
    -5 -1 -6 4.82 1.43
    5 -1 6 8.1 2.41
    -5 1 -6 4.28 2.12
    5 1 -6 5.95 3.42
    5 1 7 211.38 15.79
    5 -1 7 214.86 12.41
    -5 -1 -7 215.65 9.61
    -5 1 -7 217.8 12.73
    -5 1 -7 222.61 14.73
    5 -1 7 203.34 16.55
    5 1 -7 227.85 16.71
    -5 1 -8 149.25 10.89
    5 1 -8 147.51 13.9
    -5 1 -8 148.24 12.13
    5 -1 8 153.56 10.51
    -5 -1 -8 144.12 8.2
    5 1 8 155.27 13.58
    5 -1 8 143.41 14.02
    -5 1 -9 320.57 16.26
    5 1 9 336.09 20.45
    5 1 -9 303.88 20.12
    5 -1 9 307.95 14.83
    -5 1 -9 267.06 16.88
    5 -1 9 288.33 20.03
    -5 -1 -9 294.75 12.2
    5 -1 10 1518.64 46.78
    5 1 10 1536.71 44.41
    -5 1 -10 1556.33 36.5
    5 1 -10 1555.48 45.98
    -5 -1 -10 1496.95 28.72
    -5 -1 -11 79.61 6.95
    5 -1 11 81.15 11.22
    -5 1 -11 70.33 7.89
    5 1 11 88.84 11.06
    5 1 -11 70.14 10.2
    5 -1 -11 76.69 10
    5 1 -12 435.96 25.3
    5 -1 12 405.22 25.29
    5 1 12 454.63 24.98
    5 -1 -12 459.9 23.85
    -5 1 -12 437.53 20.17
    -5 1 -13 0.52 1.29
    5 -1 13 5.36 4.21
    5 1 -13 -0.39 2.02
    5 1 13 -1.17 1.72
    5 -1 -13 4.09 3.2
    5 -1 -14 235.17 17.83
    5 1 14 233.16 18.41
    -5 1 -14 218.58 15.08
    5 1 -14 237.47 19.28
    5 -1 14 239.32 20.11
    5 1 -15 25.2 6.32
    -5 1 -15 26.75 5.33
    5 -1 15 27.09 7.17
    5 1 15 22.12 6.13
    5 -1 -15 22.87 5.61
    5 -1 16 5.22 3.32
    5 1 16 10.38 3.98
    5 1 -16 10.42 4.11
    -5 1 -16 14.02 4.1
    5 -1 -16 6.68 3.1
    5 -1 -17 29.3 6.57
    5 1 -17 42.67 8.8
    5 -1 17 40.66 8.84
    5 1 17 31.73 7.59
    -5 1 -17 44.2 7.17
    5 -1 -18 142.8 14.67
    -5 1 -18 140.98 12.88
    5 1 18 154.46 16.39
    5 1 -18 150.04 16.39
    5 -1 18 112.53 15.28
    -5 -1 -18 146.37 9.37
    5 1 19 313.31 23.53
    -5 1 -19 304.01 19.09
    5 1 -19 308.44 24
    -5 -1 -19 301.18 13.8
    5 -1 19 285.95 23.96
    5 -1 -19 297.15 21.44
    5 1 20 16.52 6.05
    5 1 -20 12.48 4.88
    -5 1 -20 13.58 4.51
    5 -1 -20 14.71 5.1
    5 -1 20 13.17 5.67
    -5 -1 -20 7.96 2.27
    5 -1 21 102.25 15.09
    5 1 21 95.84 13.71
    5 1 -21 90.33 13.47
    5 -1 -21 88.21 12.03
    -5 -1 -21 94.81 8.18
    -5 1 -21 89.73 10.61
    5 -1 -22 82.13 12.01
    5 -1 22 72.32 13.04
    -5 -1 -22 72.12 7.24
    -5 1 -22 69.12 9.36
    5 1 22 87.69 13.41
    5 1 -22 86.4 13.21
    -5 -1 -23 6.78 2.59
    5 1 -23 3.98 4.15
    -5 1 -23 3.13 2.03
    5 1 23 11.9 6.52
    5 -1 23 8 6.08
    5 -1 -23 3.93 3.41
    5 1 -24 206.15 21.22
    -5 1 -24 208.06 16.1
    5 1 24 185.66 20.21
    -5 1 24 228.06 12.52
    5 -1 24 190.02 21.67
    5 -1 -24 188.6 18.52
    5 -1 25 76.91 13.8
    5 -1 -25 85.76 12.79
    -5 1 -25 82.69 10.33
    5 1 25 87.15 14.07
    -5 1 25 89.58 8.12
    5 1 -25 84.01 14.28
    5 -1 -26 4.17 2.92
    5 1 -26 -4.01 4.05
    -5 1 26 0.88 1.58
    5 1 26 1.03 3.07
    5 -1 26 -3.83 5.13
    5 -1 -27 0.24 2
    5 1 27 -0.54 1.68
    5 1 -27 -10.28 5.1
    5 -1 27 -4.45 5.25
    5 -1 -28 26.97 7.18
    5 1 28 25.24 7.95
    5 1 -28 32.27 9.21
    5 -1 28 30.74 9.34
    5 -1 -29 14.72 5.76
    5 1 -29 10.11 5.24
    5 -1 29 11.01 5.34
    5 1 29 14.8 7.04
    5 1 -30 1.93 3.59
    5 1 30 10.49 5.34
    5 -1 30 4.48 3.43
    5 -1 -30 6.18 3.92
    5 -1 31 25.11 8.07
    5 -1 -31 17.16 6.4
    5 1 31 15.29 6.09
    5 1 -31 20.78 7.94
    5 1 32 8.21 5.28
    5 -1 -32 20.53 6.79
    5 1 -32 5.23 4.1
    5 -1 32 8.25 5.21
    5 1 -33 10.13 5.16
    5 -1 33 3.37 3.29
    5 -1 -33 -1.45 2.43
    5 1 33 11.51 6.48
    5 1 34 0.05 3.82
    5 1 -34 6.67 4.66
    5 -1 -34 0.31 1.76
    5 -1 -35 7.06 5.03
    5 1 35 7.68 5.86
    5 1 -35 7.08 4.36
    5 -1 35 12.61 6.7
    5 1 36 10.06 4.94
    5 1 -36 16.99 7.24
    5 -1 36 14 6.99
    5 1 37 29.42 11.1
    5 1 -37 32.55 10.41
    5 -1 37 4.66 4.98
    5 -1 38 4.87 4.91
    5 1 38 -2.29 3.86
    5 1 -38 1.47 2.75
    5 1 39 17.55 8.28
    5 1 -39 -0.02 1.64
    5 1 40 7.1 5.35
    5 1 -40 4.4 2.84
    6 1 0 1130.05 38.89
    6 -1 0 1070.71 38.53
    6 1 -1 3.96 2.72
    6 1 1 9.69 3.66
    6 1 -1 10.47 1.48
    6 -1 -1 8.58 3.52
    6 -1 1 5.55 1.69
    6 -1 1 11.62 4.65
    6 1 2 463.08 24.77
    6 -1 -2 432.21 24.29
    6 1 -2 429.84 24.37
    6 -1 2 450.05 25.02
    6 -1 2 453.71 19.57
    6 -1 3 120.08 10.02
    6 -1 3 136.52 13.84
    6 1 -3 122.97 13.23
    6 1 3 136.58 13.43
    6 -1 -3 134.49 13.42
    6 1 4 7.7 2.5
    6 -1 4 10.69 4.28
    6 -1 4 9.01 2.83
    6 -1 -4 10.23 3.18
    -6 1 -4 14.19 4.08
    6 -1 5 975.14 28.21
    6 -1 -5 982.47 36.76
    6 1 5 938.69 35.75
    -6 1 -5 988.36 27.64
    6 -1 5 941.9 37.14
    -6 -1 -6 55.57 5.03
    6 -1 -6 58.94 9.16
    6 -1 6 44.48 5.86
    6 -1 6 60.79 9.72
    -6 1 -6 52.86 6.7
    6 1 6 54.27 8.6
    -6 1 -7 12.04 3.61
    6 1 7 5.28 3.75
    6 1 -7 6.05 3.86
    6 -1 7 9.36 4.43
    6 -1 -7 8.12 3.7
    6 -1 7 11.89 3.13
    -6 -1 -7 11.21 2.53
    6 -1 8 280.84 21.24
    6 -1 8 266.66 14.35
    6 1 -8 258.48 19.65
    -6 1 -8 263.4 17.37
    -6 1 -8 268.13 15.35
    6 1 8 263.73 19.26
    -6 -1 -8 257.06 12.15
    6 1 9 728.23 32.48
    6 -1 9 710.64 34.37
    6 -1 9 705.73 23.53
    -6 -1 -9 690.79 20.9
    -6 1 -9 690.05 25.16
    6 1 -9 734.32 33.15
    6 -1 10 632.87 32.7
    6 1 10 694.45 32.13
    -6 1 -10 671.08 25.22
    6 -1 10 647.79 22.54
    6 1 -10 646.34 31.73
    -6 -1 -10 651.63 20.63
    6 -1 11 275.15 21.73
    -6 -1 -11 290.73 14.3
    -6 1 -11 289.99 16.93
    6 1 11 294.37 21.18
    6 1 -11 274.36 21.05
    6 -1 -12 1.82 1.64
    -6 -1 -12 1.4 1.51
    6 1 12 -0.25 3.01
    6 -1 12 -3.33 3.13
    6 1 -12 0.56 2
    -6 1 -12 2.47 1.72
    6 -1 -13 43.23 8.04
    -6 1 -13 30.01 5.73
    6 1 13 38.63 8.13
    6 1 -13 35.75 7.96
    -6 -1 -13 36.48 5.48
    6 -1 13 44.89 9.18
    6 -1 -14 88.71 11.88
    -6 1 -14 93.03 10.13
    6 1 -14 103.71 13.5
    6 1 14 90.97 12.71
    6 -1 14 100.48 13.66
    6 -1 15 6.03 4.25
    6 1 15 1.14 2
    6 -1 -15 1.45 1.63
    6 1 -15 7.97 3.53
    -6 1 -15 1.85 1.48
    6 1 -16 18.24 6.24
    6 -1 16 15.82 5.71
    6 -1 -16 20.21 5.66
    6 1 16 10.88 4.48
    -6 1 -16 14.32 4.07
    6 1 -17 69.61 11.66
    6 -1 17 75.96 12.59
    6 -1 -17 81.29 11.71
    6 1 17 62.07 11.04
    -6 1 -17 74.9 9.8
    6 -1 18 59.06 11.46
    -6 -1 -18 56.63 6.33
    6 -1 -18 52.82 9.77
    6 1 18 53.97 10.31
    6 1 -18 60.47 10.87
    -6 1 -18 56.17 8.55
    6 -1 19 9.35 5.11
    6 1 19 -2.1 2.9
    6 -1 -19 2.36 2.5
    6 1 -19 1.09 2.32
    -6 1 -19 2.87 1.97
    -6 -1 -19 10.1 3.07
    6 1 20 80.13 13.46
    -6 1 -20 71.73 10.09
    6 1 -20 86.05 13.26
    6 -1 -20 100.48 13.61
    6 -1 20 96.97 15.74
    -6 -1 -20 83.29 8.17
    6 -1 21 943.47 47.41
    6 1 -21 964.88 45.54
    -6 -1 -21 997.79 28.54
    6 1 21 951.38 44.87
    6 -1 -21 1010.21 43.35
    -6 1 -21 963.18 36.82
    6 -1 22 52.49 12.19
    6 -1 -22 49.31 10.11
    -6 -1 -22 36.79 5.63
    6 1 22 40.77 10.06
    6 1 -22 58.63 11.68
    -6 1 -22 40.88 7.68
    6 1 -23 117.83 16.48
    -6 -1 -23 102.07 9.57
    6 -1 23 114.96 17.26
    -6 1 -23 106.73 12.32
    6 -1 -23 118.2 15.25
    6 1 23 114.61 16.36
    6 1 24 295.85 26.68
    6 1 -24 277.36 25.36
    6 -1 24 259.38 26.19
    6 -1 -24 269.02 23.28
    -6 1 -24 310.2 21.15
    -6 1 -25 347.14 22.44
    6 -1 -25 345.45 26.81
    6 1 25 357.1 29.35
    6 -1 25 344.13 30.54
    6 1 -25 333.66 28.54
    6 1 -26 7.16 5.1
    6 -1 -26 -1.02 2.67
    6 1 26 6.99 4.84
    6 -1 26 -0.25 3.53
    -6 1 26 6.57 2.77
    6 -1 -27 56.7 11.19
    6 1 27 68.17 13.44
    6 -1 27 53.33 12.01
    6 1 -27 70.42 13.4
    6 1 28 0.62 2.13
    6 1 -28 -0.96 2.33
    6 -1 28 -2.99 4.23
    6 -1 -28 -1.52 2.79
    6 -1 29 1.48 4.15
    6 1 29 5.04 3.34
    6 1 -29 2.6 5.37
    6 -1 -29 -1.01 3.05
    6 -1 -30 0.48 1.63
    6 1 30 0.72 2.21
    6 1 -30 4.12 5.06
    6 -1 30 -7.72 5.35
    6 1 -31 1.56 2.6
    6 -1 -31 1.38 2.88
    6 1 31 0.74 2.65
    6 -1 -32 5.81 3.92
    6 -1 32 7.74 5.83
    6 1 32 8.33 5.45
    6 1 -32 5.74 4.84
    6 -1 -33 7.92 4.18
    6 -1 33 4.22 5.38
    6 1 33 -1.4 3.03
    6 1 -33 1.23 3.7
    6 1 -34 -2.63 3.4
    6 -1 34 -3.02 4.27
    6 -1 -34 -2.01 2.95
    6 1 34 -5.39 4.75
    6 1 -35 4.26 4.27
    6 -1 35 -0.51 2.68
    6 1 35 -2.99 3.78
    6 -1 -35 -2.69 3.11
    6 -1 36 4.5 4.66
    6 1 36 14.05 7.34
    6 1 -36 9.28 5.85
    6 1 -37 3.16 2.52
    6 1 37 -0.89 3
    6 -1 37 9.17 6.46
    6 1 -38 -2.07 3.34
    6 1 38 -5.81 5.12
    6 1 -39 2.61 3.08
    6 1 39 0.67 2.12
    7 1 0 -1.42 2.54
    7 1 0 0.07 0.37
    7 -1 0 -1.12 1.92
    7 -1 0 -3.91 3.37
    7 -1 -1 144.39 15.16
    7 -1 1 152.8 11.93
    7 1 -1 152.64 15.67
    7 1 1 163.7 16.15
    7 1 -1 141.74 6.04
    7 -1 1 127.32 14.53
    7 -1 2 3.79 2.18
    7 1 2 3.86 2.94
    7 -1 -2 6.95 3.76
    7 1 -2 3.17 2.51
    7 -1 2 2.11 1.69
    7 1 -3 8.11 4.82
    7 1 3 4.25 3.28
    7 -1 3 9.14 4.05
    7 -1 3 6.47 2.61
    7 -1 -3 1.51 2.92
    7 -1 4 709.92 25.29
    7 1 4 701.97 33.28
    7 -1 4 664.9 33.4
    7 -1 -4 707.17 33.96
    7 1 -4 762.35 35.57
    7 -1 5 1739.56 39.07
    7 -1 -5 1694.22 52.6
    7 -1 5 1676.26 53.6
    -7 1 -5 1744.04 39.44
    7 1 5 1671.38 51.68
    7 -1 6 314.43 23.41
    7 -1 -6 323.41 23.17
    7 1 6 286.68 21.82
    7 -1 6 317.87 16.59
    -7 1 -6 324.66 17.56
    7 -1 -7 368.35 24.84
    -7 1 -7 357.44 18.62
    -7 -1 -7 362.13 14.44
    7 -1 7 368.01 25.66
    7 -1 7 351.76 17.29
    7 1 7 371.47 24.65
    7 1 -7 347.18 24.1
    7 -1 8 27.89 4.94
    -7 -1 -8 26.94 4.18
    -7 1 -8 22.03 4.98
    7 -1 8 28.75 7.46
    7 1 -8 21.64 6.39
    7 1 8 21.95 6.52
    7 -1 9 111.59 9.65
    7 1 9 111.22 13.72
    7 -1 9 120.83 15.02
    -7 1 -9 104.74 10.37
    -7 -1 -9 102.45 8.52
    7 1 -9 94.8 12.99
    -7 1 -10 49.85 7.43
    7 1 -10 48.41 9.19
    7 1 10 40.7 8.6
    7 -1 10 45.47 9.37
    -7 -1 -10 50.94 6.39
    7 -1 10 43.72 6.17
    7 -1 11 12.58 5.78
    -7 1 -11 14.3 4.28
    7 1 -11 13.73 4.83
    -7 -1 -11 9.57 2.72
    7 1 11 11.03 4.5
    7 1 12 240.26 20.99
    7 1 -12 241.87 21.22
    7 -1 12 246.8 22.37
    -7 1 -12 251.18 17.01
    -7 -1 -12 242.21 14.38
    7 -1 -12 240.83 20.13
    7 -1 13 24.39 7.21
    7 1 -13 23.76 6.35
    -7 -1 -13 24.33 4.64
    -7 1 -13 22.28 5.14
    7 -1 -13 20.79 6.04
    7 1 13 9.51 4.41
    -7 1 -14 12.17 4.05
    7 -1 -14 16.41 5.5
    7 1 14 10.26 3.78
    7 1 -14 19.85 6.74
    7 -1 14 18.75 6.8
    -7 1 -15 16.24 4.57
    7 1 15 19.34 6.27
    7 1 -15 15.77 5.62
    7 -1 15 21.57 6.88
    7 -1 -15 20.8 5.93
    7 -1 -16 2.67 4.21
    7 -1 16 1.58 2.37
    7 1 -16 7.21 4.09
    7 1 16 2.13 1.86
    -7 1 -16 3.26 1.83
    7 -1 -17 10.68 5.17
    7 1 17 10.17 5.03
    7 1 -17 7.02 4.67
    7 -1 17 5.75 4.75
    -7 1 -17 10.36 3.37
    7 1 -18 129.05 16.7
    7 1 18 121.13 16.42
    7 -1 -18 92.78 13.46
    7 -1 18 108.9 16.29
    -7 -1 -18 128.87 10.32
    -7 1 -18 119.58 13.18
    -7 1 -19 9.64 3.62
    -7 -1 -19 14.2 4.06
    7 -1 19 12.12 5.35
    7 1 -19 9.74 5.19
    7 1 19 8.17 3.86
    7 -1 -19 13.37 5.71
    -7 1 -20 -0.63 2.82
    7 -1 20 -3.76 5.14
    7 1 20 -2.77 4.33
    7 1 -20 -1.53 3.15
    -7 -1 -20 0.82 1.61
    7 -1 -20 0.07 2.88
    7 -1 -21 89.86 13.67
    7 1 -21 82.55 14.28
    7 -1 21 92.05 15.7
    -7 -1 -21 102.74 9.9
    -7 1 -21 109.69 13.19
    7 1 21 79.24 13.97
    7 1 -22 147.46 18.78
    -7 -1 -22 152.06 12.43
    7 1 22 167.18 19.86
    -7 1 -22 174.53 16.69
    7 -1 22 172.12 21.54
    7 -1 -22 128.61 16.62
    7 -1 23 39.18 10.61
    7 -1 -23 34.27 8.78
    7 1 -23 39.19 9.96
    7 1 23 44.72 11.47
    -7 1 -23 37.15 7.92
    -7 -1 -23 38.87 6.49
    7 -1 24 105.93 17.24
    -7 1 -24 95.31 12.36
    7 1 -24 99.16 16.1
    7 1 24 101.83 16.45
    7 -1 -24 99.28 14.67
    7 -1 -25 164.95 19.48
    7 -1 25 167.76 22.07
    7 1 -25 170.15 21.07
    -7 1 -25 186.35 17.49
    7 1 25 158.4 20.43
    7 1 26 6.45 5.25
    7 -1 26 2.07 4.98
    -7 1 26 14.31 4.2
    7 -1 -26 12.03 5.8
    7 1 -26 1.89 2.5
    7 -1 -27 -0.88 3.26
    7 1 27 9.79 6.48
    7 -1 27 -6.65 5.62
    7 1 -27 6.5 4.22
    7 -1 -28 9.89 4.44
    7 1 -28 5.56 4.23
    7 -1 28 5.93 4.38
    7 1 28 -0.11 1.75
    7 -1 29 1.22 2.55
    7 1 29 -2.18 3.2
    7 -1 -29 4.5 4.47
    7 1 -29 -1.57 2.77
    7 1 -30 15.64 6.43
    7 1 30 14.64 6.89
    7 -1 30 6.16 4.02
    7 -1 -30 12.63 5.75
    7 1 -31 3.05 3.23
    7 -1 31 -1.52 3.1
    7 -1 -31 4.08 3.91
    7 1 31 10.48 6.4
    7 1 -32 -3.47 3.75
    7 -1 32 -0.42 2.88
    7 -1 -32 1.53 2.91
    7 1 32 2.36 4.24
    7 -1 33 46 13.37
    7 1 33 28.07 9.98
    7 -1 -33 19.8 6.95
    7 1 -33 34.07 10.78
    7 1 -34 2.72 3.54
    7 -1 -34 -4.68 3.91
    7 -1 34 -0.24 4.21
    7 1 34 -1.94 4.34
    7 1 35 9.8 6.5
    7 1 -35 5.71 4.03
    7 -1 -35 7.23 5.26
    7 -1 35 1.48 3.47
    7 1 -36 2.89 3.77
    7 1 36 -0.37 2.49
    7 1 -37 0.24 1.99
    7 1 37 1.85 3.3
    7 1 38 5.66 4.97
    8 -1 0 173.24 17.92
    8 1 0 161.88 17.33
    8 1 0 157.79 5.74
    8 -1 0 155.75 12.73
    8 -1 -1 7.77 4.16
    8 1 -1 7.76 1.45
    8 -1 1 7.17 2.78
    8 1 1 2.64 2.56
    8 1 -1 4.97 4.23
    8 -1 1 6.87 4.05
    8 1 -2 1.53 0.81
    8 -1 2 1 1.4
    8 1 -2 3.15 2.86
    8 1 2 1.9 1.92
    8 -1 2 1.68 2.34
    8 -1 -2 -1.04 2.93
    8 -1 3 52.11 10.13
    8 -1 -3 42.48 9.16
    8 1 3 44.47 9.17
    8 -1 3 52.25 7.07
    8 1 -3 75.54 11.92
    8 1 4 52.22 9.87
    8 1 -4 59.19 10.64
    8 -1 4 60.59 7.64
    8 -1 4 75.88 12.05
    8 -1 -4 67.91 11.42
    8 -1 -5 17.88 6.06
    8 -1 5 25.39 4.94
    8 -1 5 21.23 6.71
    -8 1 -5 30 6.27
    8 1 5 21.71 5.99
    8 -1 6 24.82 4.7
    8 1 6 21.09 6.48
    8 -1 6 22.4 6.49
    -8 1 -6 36.42 6.94
    8 -1 -6 28.37 7.57
    8 -1 7 5.86 3.85
    8 -1 -7 3 3.94
    8 -1 7 7.99 3.04
    -8 1 -7 16.7 5.24
    8 1 7 7.35 4.25
    8 -1 8 35.27 8.74
    8 -1 8 48.77 6.69
    8 1 8 32.47 8.02
    -8 1 -8 56.28 7.92
    8 1 -8 46.8 10.17
    -8 -1 -9 -0.63 1.04
    8 -1 9 1.94 1.92
    -8 1 -9 3.67 3
    8 1 9 3.46 3.19
    8 -1 9 -0.97 1.03
    8 1 -9 -1.57 1.95
    8 1 -10 7.22 4.51
    -8 1 -10 13.42 4.42
    8 1 10 6.07 3.03
    8 -1 10 5.36 3.96
    -8 -1 -10 3.43 1.73
    8 1 11 1.89 2.98
    -8 1 -11 1.93 1.95
    8 1 -11 4.29 3.85
    -8 -1 -11 2.86 1.71
    8 -1 11 -0.6 2.55
    8 -1 12 -2.8 3.55
    8 1 12 -0.15 2.21
    -8 -1 -12 0.45 0.95
    -8 1 -12 -0.79 2.36
    8 1 -12 4.11 3.21
    8 -1 -13 51.28 9.91
    -8 1 -13 41.84 7.43
    8 1 13 38.54 9.08
    8 -1 13 41.1 9.31
    8 1 -13 41.78 9.76
    8 1 14 5.92 3.79
    8 -1 14 0.85 2.39
    8 1 -14 3.58 3.34
    -8 1 -14 1.97 2.34
    8 -1 -14 -3.24 4.24
    8 1 -15 44.43 9.9
    8 1 15 52.76 10.91
    -8 1 -15 57.61 9.02
    8 -1 15 48.46 11.09
    8 -1 -15 26.6 7.49
    8 -1 16 161.89 20.06
    8 1 -16 135.42 17.61
    8 -1 -16 166.83 18.86
    8 1 16 169.19 19.54
    -8 1 -16 163.14 15.58
    -8 1 -17 120.66 13.52
    8 1 -17 117.93 16.76
    8 -1 17 112.59 17.23
    8 -1 -17 133.01 16.87
    8 1 17 129.36 17.27
    8 -1 -18 0.52 2
    8 -1 18 1.35 2.62
    8 1 18 8.09 4.86
    8 1 -18 -1.88 2.91
    -8 1 -18 -3.82 4.5
    8 1 19 14.94 6.27
    8 -1 -19 7.92 4.08
    8 -1 19 7.92 4.87
    -8 1 -19 7.24 3.32
    -8 -1 -19 13.81 4.05
    8 1 -19 13.29 6.18
    8 1 -20 -0.37 2.3
    8 -1 20 -3.38 4.01
    8 1 20 -3.8 3.63
    8 -1 -20 0.32 2.95
    -8 1 -20 -3.19 3.57
    -8 -1 -20 4.53 2.74
    8 1 21 3.82 3.77
    8 -1 21 -1.6 4.19
    -8 1 -21 -5.53 2.89
    8 -1 -21 -8.89 4.78
    -8 -1 -21 1.81 1.99
    8 1 -21 4.25 4.68
    8 -1 -22 4.14 3.7
    8 1 22 -0.36 2.13
    8 1 -22 4.73 4.55
    -8 1 -22 5.24 3.71
    8 -1 22 0.33 4.57
    -8 -1 -22 1.96 1.37
    8 -1 23 17.14 6.27
    8 1 -23 18.4 7
    8 -1 -23 11.08 4.91
    8 1 23 12.97 6.86
    -8 1 -23 16.91 5.7
    -8 -1 -23 14.55 4.12
    8 1 -24 4.95 4.55
    -8 1 -24 0.49 1.99
    8 1 24 -0.76 2.35
    8 -1 24 -4.57 4.64
    8 -1 -24 -1.98 4.02
    8 1 -25 4.43 4.28
    8 1 25 7.45 4.24
    8 -1 -25 8.29 5.75
    8 -1 25 12.75 6.27
    8 -1 -26 27.97 8.66
    8 -1 26 13.38 6.92
    8 1 26 10.61 5.98
    8 1 -26 21.41 7.92
    -8 1 26 22.63 5.31
    8 -1 -27 -1.01 2.22
    8 1 27 -1.13 3.03
    8 1 -27 -1.48 3.69
    8 -1 27 4.4 4.74
    8 -1 -28 14.55 6.5
    8 -1 28 4.12 4.14
    8 1 28 10.04 4.88
    8 1 -28 9.93 4.76
    8 -1 -29 -8.12 5.03
    8 1 -29 13.15 6.92
    8 -1 29 4.36 4.29
    8 1 29 1.3 2.94
    8 1 30 10.88 6.32
    8 1 -30 13.19 6.68
    8 -1 30 8.49 5.6
    8 -1 -30 5.16 3.65
    8 -1 -31 7.62 5.91
    8 1 -31 -2.98 4.1
    8 -1 31 5.98 4.26
    8 1 31 4.77 4.53
    8 1 -32 12.96 6.73
    8 -1 -32 3.69 4.44
    8 1 32 15.44 7.64
    8 -1 32 9.58 7.89
    8 -1 -33 -1.3 2.78
    8 1 33 1.5 4.94
    8 1 -33 1.54 3.06
    8 -1 33 -1.82 4.36
    8 -1 34 -0.02 3.7
    8 -1 -34 2.06 3.11
    8 1 -34 1.93 3.37
    8 1 34 -1.54 3.14
    8 -1 -35 1.69 3.38
    8 1 35 3.26 4.78
    8 1 -36 3.88 4.25
    8 1 36 1.63 3.43
    9 1 0 -1 3.54
    9 -1 0 -0.61 2.48
    9 1 0 -0.06 0.33
    9 -1 0 -2.34 2.71
    9 1 -1 119.02 15.89
    9 1 1 120.78 15.91
    9 -1 -1 129.34 16.52
    9 -1 1 113.95 11.17
    9 -1 1 115.08 15.8
    9 1 -1 112.15 5.47
    9 -1 -1 112.9 11.39
    9 1 -2 206.3 8.59
    9 1 2 199.3 20.37
    9 1 -2 207.61 21.05
    9 -1 -2 196.42 20.54
    9 -1 2 214.73 15.15
    9 -1 2 196.91 20.62
    9 -1 3 93.51 14.21
    9 1 -3 94.86 6.51
    9 -1 3 97.41 10.12
    9 1 -3 109.75 15.39
    9 1 3 82.39 13.17
    9 -1 -3 84.32 13.42
    9 1 4 21.69 6.41
    9 -1 -4 30.84 8.31
    9 1 -4 22.26 6.98
    9 -1 4 24.2 5.03
    9 -1 4 31.07 9.2
    9 1 5 42.02 9.41
    9 -1 -5 51.84 10.73
    9 -1 5 50.05 7.11
    9 -1 5 47.04 10.19
    -9 1 -5 57.98 8.51
    9 1 6 8.41 4.72
    9 -1 6 7.53 2.8
    -9 1 -6 14.28 4.97
    9 -1 6 8.26 4.3
    9 -1 -6 8.59 5.25
    9 -1 7 -4.31 3.84
    9 -1 7 -1.91 1.5
    -9 1 -7 7.15 3.92
    9 -1 -7 -1.37 3.4
    9 1 7 -3.43 2.79
    9 1 8 -0.59 2.89
    9 -1 8 -0.67 3.05
    9 -1 8 1.74 1.23
    -9 1 -8 7.69 4.13
    9 1 -8 2.01 3.88
    9 -1 9 2.22 1.41
    9 1 -9 6.95 4.22
    9 -1 9 -1.48 3.74
    9 1 9 6.57 5.18
    -9 1 -9 10.92 4.43
    9 1 10 47.27 10.39
    -9 1 -10 49 8.37
    9 -1 10 46.24 10.4
    9 1 -10 46.43 10.27
    9 -1 11 27.54 8.28
    -9 1 -11 19.18 5.59
    9 1 11 23.49 7.78
    9 1 -11 14.42 6.48
    9 1 12 158.56 19.14
    9 -1 12 149.28 19.3
    -9 1 -12 177.14 16.08
    9 1 -12 164.05 19.26
    -9 1 -13 0.71 1.8
    9 -1 13 4.52 5.54
    9 -1 -13 5.95 4.2
    9 1 13 -0.64 3.38
    9 1 -13 5.49 4.76
    9 -1 14 39.3 10.42
    -9 1 -14 25.11 6.18
    9 1 14 20.47 7.26
    9 1 -14 33.25 9.01
    9 -1 -14 24.23 7.43
    9 1 15 2.84 3.41
    9 1 -15 0.91 3.25
    9 -1 -15 -2.45 3.7
    9 -1 15 -1.67 3.76
    -9 1 -15 0.64 2.07
    9 1 -16 51.11 11.4
    9 -1 16 49.56 11.91
    -9 1 -16 39.78 8.09
    9 -1 -16 55.76 11.5
    9 1 16 47.66 10.92
    -9 1 -17 44.88 8.73
    9 1 -17 47.72 11.16
    9 -1 -17 49.17 10.83
    9 -1 17 59.15 13.04
    9 1 17 44.19 10.7
    -9 -1 -18 82.77 9.67
    9 1 -18 70.53 13.99
    9 -1 18 75.74 15.07
    9 -1 -18 79.32 14.05
    -9 1 -18 67.01 10.72
    9 1 18 90.9 15.82
    9 1 19 235.55 25.45
    -9 -1 -19 228.53 16.34
    9 -1 -19 209.03 22.67
    -9 1 -19 223.36 20.32
    9 -1 19 199.27 23.71
    9 1 -19 234.82 25.09
    9 -1 20 9.67 4.95
    -9 -1 -20 14.77 4.74
    9 1 20 16.1 7.37
    9 -1 -20 4.85 3.64
    9 1 -20 3.6 4.2
    -9 1 -20 7.4 3.67
    9 -1 -21 2.57 3.41
    9 1 -21 1.92 3.93
    9 1 21 6.55 4.87
    9 -1 21 3.18 4.06
    -9 -1 -21 7.22 3.48
    -9 1 -21 2.68 2.81
    9 -1 22 14.56 6.25
    9 -1 -22 12.17 5.46
    -9 -1 -22 17.64 4.91
    9 1 -22 7.31 4.55
    9 1 22 15.9 6.33
    -9 1 -22 11.4 4.74
    9 1 -23 -2.46 4.45
    9 -1 23 0.73 4.15
    9 -1 -23 5.71 4.28
    9 1 23 5.09 4.4
    -9 1 -23 3.29 2.11
    9 1 24 -0.53 2.94
    -9 1 -24 4.27 4.09
    9 -1 -24 -2.16 3.51
    9 -1 24 -0.35 2.94
    9 1 -24 9.61 6.88
    9 -1 25 46.97 12.5
    9 -1 -25 53.23 12.05
    9 1 -25 55.23 12.91
    9 1 25 35.81 10.33
    9 1 -26 4.5 4.25
    9 1 26 3.42 3.12
    9 -1 -26 1.68 2.26
    9 -1 26 9.86 6.98
    -9 1 26 8.59 3.78
    9 1 27 48.3 12.92
    9 1 -27 53.69 13.56
    9 -1 -27 53.92 12.54
    9 -1 27 65.06 15.43
    9 1 28 4.41 4.79
    9 -1 28 9.46 6.22
    9 -1 -28 -2.62 3.45
    9 1 -28 6.79 5.41
    9 1 29 -2.53 3.93
    9 1 -29 3.06 3.45
    9 -1 29 -1.65 3.16
    9 -1 -29 9.77 6.39
    9 1 -30 -2.24 3.36
    9 -1 30 -4.73 4.69
    9 -1 -30 -9.47 5.59
    9 1 30 0.91 2.92
    9 -1 31 -0.02 4.41
    9 1 -31 10.71 6.65
    9 1 31 2.17 3.55
    9 -1 -31 0.33 2.09
    9 1 -32 -2.09 4.68
    9 -1 -32 1.73 4.4
    9 -1 32 -3.44 4.97
    9 1 32 -3.55 4.41
    9 1 -33 8.29 6.36
    9 -1 -33 5.94 4.86
    9 1 33 -4.89 4.97
    9 -1 -34 -1.44 4.56
    9 1 -34 5.15 5.3
    9 1 34 3.29 4.28
    10 1 0 62.88 12.5
    10 -1 0 67.79 8.95
    10 -1 0 79.15 13.89
    10 -1 -1 32.01 9.06
    10 -1 1 24.77 5.36
    10 1 -1 28.97 8.13
    10 1 1 28.79 8.11
    10 -1 1 40.92 10.49
    10 -1 -1 30.88 5.95
    10 -1 -2 119.19 16.93
    10 -1 -2 106.21 11.4
    10 -1 2 121.78 17.66
    10 -1 2 111.74 11.28
    10 1 2 97.9 15.04
    10 1 -2 102.59 15.68
    10 -1 3 125.24 11.81
    10 1 -3 93.63 15.14
    10 1 3 113.45 16.44
    10 -1 -3 114.33 16.44
    10 -1 3 139.67 18.46
    10 -1 4 148.39 19.27
    10 -1 4 145.44 12.39
    10 1 -4 157.66 19.59
    -10 1 -4 159.92 14.86
    10 -1 -4 160.81 19.77
    10 1 4 133.83 17.9
    -10 1 -5 24.38 6.83
    10 -1 5 10.88 3.39
    10 -1 5 19.41 7.19
    10 -1 -5 14.98 5.99
    10 1 5 9.26 4.49
    10 -1 6 -0.59 1.37
    10 -1 -6 -2.97 2.35
    10 -1 6 -0.54 2.49
    10 1 6 -0.08 2.46
    -10 1 -6 6.06 4.29
    -10 1 -7 7.55 4.08
    10 -1 -7 2.73 2.41
    10 -1 7 3.58 2.14
    10 1 7 2.82 3.88
    10 -1 7 8.41 5.12
    10 -1 8 59.31 12.54
    10 1 -8 74.17 13.44
    -10 1 -8 69.67 10.39
    10 -1 8 64.07 7.93
    10 1 8 53.39 11.29
    -10 1 -9 88.19 11.62
    10 -1 9 68.1 13.94
    10 1 9 62.54 12.86
    10 1 -9 74.29 13.4
    10 -1 9 84.57 9.15
    10 1 10 51.96 11.73
    -10 1 -10 43.12 8.5
    10 1 -10 32.78 9.01
    10 -1 10 34.99 9.61
    -10 1 -11 57.61 9.73
    10 1 -11 50.52 11.4
    10 -1 11 46.21 11.17
    10 1 11 51.9 11.81
    10 1 -12 10 5.34
    10 -1 12 2.86 2.79
    10 1 12 2.48 2.57
    -10 1 -12 3.91 3.24
    10 1 13 15.24 6.78
    10 -1 -13 19.02 7.59
    -10 1 -13 14.37 5.14
    10 1 -13 6.03 2.4
    10 -1 13 6.5 4.21
    -10 1 -14 69.93 10.93
    10 1 14 93.08 16.11
    10 -1 14 83.71 15.67
    10 1 -14 83.72 15.09
    10 -1 -14 87.33 14.99
    10 -1 15 25.97 8.79
    10 1 -15 31.56 8.48
    -10 1 -15 30.87 7.5
    10 -1 -15 37.18 9.81
    10 1 15 38.39 10.55
    10 -1 16 44.71 12
    10 -1 -16 43.64 10.77
    10 1 16 34.9 10.17
    -10 1 -16 41.03 9.09
    10 1 -16 28.11 8.63
    10 1 17 12.96 6.9
    -10 1 -17 -0.39 2.79
    10 -1 17 7.85 6.63
    10 1 -17 2.05 2.7
    10 -1 -17 9.66 5.14
    10 -1 18 88.82 16.75
    10 1 18 89.94 16.36
    -10 -1 -18 114.88 12.55
    10 1 -18 93.05 16.74
    10 -1 -18 104.68 16.88
    -10 1 -18 97.23 13.94
    10 1 -19 -0.89 4.7
    10 -1 19 -1.82 2.23
    10 -1 -19 1.68 2.76
    -10 1 -19 -0.82 2.14
    -10 -1 -19 8.55 3.83
    10 1 19 9.49 7.08
    -10 -1 -20 107.92 12.32
    -10 1 -20 86.28 13.65
    10 1 -20 104.55 17.87
    10 -1 -20 112.23 17.51
    10 -1 20 91.97 17.25
    10 1 20 98.61 17.21
    -10 -1 -21 15.89 5.17
    10 1 -21 26.82 9.74
    -10 1 -21 7.11 4.37
    10 -1 21 10.99 6.24
    10 -1 -21 13.27 6.45
    10 1 21 18.06 7.07
    -10 -1 -22 25.6 6.35
    10 -1 22 7.87 3.12
    10 1 -22 8.04 5.53
    10 -1 -22 10.58 5.35
    -10 1 -22 -0.04 3.21
    10 1 22 11.78 6.4
    10 1 -23 -1.63 4.35
    10 -1 -23 18.58 8.25
    10 -1 23 12.41 7.18
    -10 1 -23 5.34 3.16
    10 1 23 9.18 6.27
    10 1 -24 6.25 5.14
    10 -1 24 -4.7 4.82
    10 -1 -24 5.99 5.79
    10 1 24 -1.67 4.74
    -10 1 25 5.02 3.39
    10 -1 25 -2.1 2.21
    10 1 25 -0.76 3.08
    10 -1 -25 0.62 3.81
    10 1 -25 -0.58 3.49
    10 -1 26 -1.02 3.88
    10 1 -26 5.1 4.69
    10 -1 -26 -0.05 2.03
    10 1 26 -3.19 3.84
    -10 1 26 6.44 4.02
    10 -1 -27 1.67 2.37
    10 -1 27 -0.6 2.26
    10 1 -28 9.88 6.3
    10 -1 28 3.61 4.09
    10 1 28 4.95 5.38
    10 -1 -28 2.07 3.27
    10 1 29 -0.16 2.49
    10 1 -29 1.36 4.45
    10 -1 -29 -1.48 2.51
    10 -1 29 0.7 3.4
    10 1 -30 19.95 9.09
    10 1 30 20.22 9.52
    10 -1 30 30.58 10.95
    10 -1 -30 17.63 8
    10 -1 -31 6.44 5.02
    10 1 -31 -3.39 4.64
    10 1 31 10.19 5.94
    10 -1 -32 50.17 12.94
    10 1 32 32.37 11.54
    10 -1 -33 -1.59 2.92
    10 -1 -34 8.05 5.37
    11 -1 0 -0.1 2.66
    11 -1 0 -2.07 2.32
    11 1 0 -4.3 3.8
    11 -1 1 197.22 15.36
    11 -1 1 208.33 23.73
    11 1 -1 217.16 24.41
    11 -1 -1 202.98 15.95
    11 1 1 216.16 24.3
    11 -1 -1 186.98 22.57
    11 -1 2 116.11 17.9
    11 -1 -2 143.98 20.12
    11 -1 -2 109.69 11.92
    11 1 -2 114.83 17.7
    11 -1 2 134.47 12.47
    11 1 2 123.31 18.46
    11 1 3 51.99 11.81
    11 -1 3 30.97 9.19
    11 -1 3 38.95 6.6
    11 1 -3 27.7 8.67
    11 -1 -3 28.33 6.13
    11 -1 -3 38.87 9.8
    -11 1 -3 53.39 9.22
    11 -1 4 7.09 5.59
    -11 1 -4 19.02 6.15
    11 -1 -4 4.64 2.74
    11 -1 4 14.27 3.87
    11 -1 -4 15.27 7.63
    11 1 4 3.38 2.48
    11 -1 5 4.15 2.23
    -11 1 -5 18.57 6.18
    11 -1 -5 9.21 5.2
    11 -1 5 3.97 4.25
    11 1 5 9.52 4.98
    11 -1 6 0.8 4.2
    11 -1 -6 -5.55 5.14
    11 1 6 -0.07 3.49
    11 -1 6 -0.77 1.7
    -11 1 -6 7.07 4.16
    11 -1 7 -0.16 1.08
    -11 1 -7 3.32 2.9
    11 1 7 3.8 2.6
    11 -1 -7 5.06 4.41
    11 -1 7 -0.88 2.16
    11 -1 8 0.99 3.7
    -11 1 -8 1.9 2.97
    11 1 -8 -2.44 3.06
    11 1 8 -0.93 4.09
    11 -1 8 1.58 1.44
    11 1 9 64.25 13.36
    -11 1 -9 50.52 9.44
    11 -1 9 51.4 12.02
    11 1 -9 69.13 13.44
    11 1 10 36.35 10.26
    11 1 -10 34.88 9.98
    -11 1 -10 37.81 8.43
    11 -1 10 18.36 7.4
    11 1 -11 65.36 13.47
    11 -1 11 64.7 14.33
    -11 1 -11 50.9 9.74
    11 1 11 40.96 10.65
    -11 1 -12 18.98 6.09
    11 -1 12 16.31 7.12
    11 1 -12 17.05 7.02
    11 1 12 16.44 7.48
    11 -1 -13 25.26 8.2
    11 1 13 33.73 10.02
    11 -1 13 27.94 10.09
    11 1 -13 18.85 7.79
    -11 1 -13 35.81 8.41
    -11 1 -14 8.29 4.86
    11 -1 14 -1.5 2.39
    11 1 -14 -0.63 4.46
    11 -1 -14 -0.92 2.94
    11 1 15 13.12 7.21
    11 -1 15 25.92 9.44
    -11 1 -15 18.36 6.02
    11 1 -15 29.86 9.24
    11 -1 -15 15.25 5.72
    11 1 16 0.71 2.3
    11 -1 16 10.94 7.66
    11 1 -16 3.3 4.65
    11 -1 -16 7.82 5.03
    -11 1 -16 2.68 2.55
    11 -1 17 27.5 9.7
    11 1 17 16.44 7.01
    -11 -1 -17 25 6.22
    -11 1 -17 18.27 6.05
    11 1 -17 13.08 6.78
    11 -1 -17 43.61 11.52
    11 1 18 8.1 5.21
    -11 -1 -18 8.17 4.17
    11 -1 -18 9.73 6.62
    11 1 -18 10.66 6.02
    11 -1 18 12.99 6.89
    -11 1 -18 -0.79 2.59
    -11 1 -19 33.2 8.86
    11 -1 19 22.24 8.49
    11 1 19 18.94 7.27
    11 1 -19 13.99 6.49
    -11 -1 -19 26.11 6.45
    11 -1 -19 32.69 10.1
    11 1 -20 24.13 9.15
    -11 -1 -20 24.95 6.32
    11 1 20 24.84 9.66
    -11 1 -20 16.28 6.2
    11 -1 -20 20.59 7.8
    11 -1 20 16.42 9.16
    -11 -1 -21 2.22 2.82
    11 1 21 6.82 5.24
    -11 1 -21 -5.6 3.93
    11 1 -21 6.57 5.35
    11 -1 -21 1.52 2.1
    11 -1 21 -2.06 4.21
    11 -1 22 -2.09 3.66
    11 -1 -22 -4.19 5.17
    11 1 22 -4.97 3.81
    -11 1 -22 0.26 2.65
    11 1 -22 -2.25 3.47
    -11 1 -23 6.54 4.06
    11 -1 23 9.04 6.12
    11 1 23 8.65 5.77
    11 1 -23 -4.18 6.78
    11 -1 -23 -4.76 6.56
    11 1 24 2.45 2.69
    11 -1 24 3.62 5.12
    11 -1 -24 -1.96 3.79
    11 1 -24 3.99 2.7
    -11 1 24 3.54 2.63
    11 -1 -25 10.27 7.75
    11 1 25 -0.63 3.35
    -11 1 25 6.72 4.31
    11 -1 25 -7.04 5.58
    11 1 -25 7.37 5.82
    11 1 26 2.84 4.11
    11 -1 26 4.6 5.15
    11 1 -26 -2.37 4.25
    11 -1 -26 -3.26 3.42
    11 1 -27 20.53 9.15
    11 -1 -27 17.55 7.32
    11 -1 27 14.9 7.78
    11 1 27 34.23 11.36
    11 1 -28 -0.38 2.64
    11 -1 -28 -0.77 2.87
    11 -1 -29 25.08 10.26
    11 1 29 19.45 9.27
    11 -1 -30 0.99 3.01
    11 -1 -31 21.68 9.53
    12 -1 0 157.81 21.9
    12 1 0 157.47 21.54
    12 1 1 23.39 8.57
    -12 1 -1 35.08 8.26
    12 1 -1 17.5 7.45
    12 -1 -1 12.84 6.19
    12 -1 1 24.03 9.12
    12 1 2 6.8 5.08
    12 1 -2 3.86 4.82
    12 -1 2 14.91 7.92
    -12 1 -2 17.01 6
    12 -1 -2 13.99 6.42
    12 1 -3 11.51 6.51
    12 1 3 1.97 2.75
    12 -1 -3 9.07 6.91
    12 -1 3 -1.15 4.85
    -12 1 -3 7.06 4.57
    12 1 4 -1.39 3.15
    -12 1 -4 6.62 3.96
    12 -1 -4 -4.2 4.3
    12 -1 4 1.01 3.82
    12 -1 5 4.81 5.48
    12 1 5 -7.17 5.12
    12 -1 -5 1.88 2.43
    12 -1 6 -4.22 3.6
    12 1 6 2.53 3.42
    -12 1 -6 4.52 4.01
    12 -1 -6 1.27 2.78
    12 1 7 -3.77 3.58
    12 -1 7 -3.56 4.97
    -12 1 -7 4.84 3.8
    12 -1 8 1.26 3.12
    12 1 8 1.42 2.44
    -12 1 -8 3.9 3.08
    12 1 -8 3.73 4.74
    -12 1 -9 2.6 2.06
    12 1 9 1.48 3.34
    12 1 -9 -0.41 2.68
    12 -1 9 4.7 5.88
    12 1 -10 6.96 5.13
    12 1 10 3.06 3.61
    12 -1 10 -2.26 3.35
    -12 1 -10 0.53 1.74
    12 1 -11 69.65 14.76
    -12 1 -11 62.09 11.31
    12 -1 11 67.37 15.1
    12 1 11 62.77 13.87
    12 -1 12 7.14 4.85
    -12 1 -12 -0.42 2.69
    12 1 -12 6.31 5.03
    12 1 12 -1 4.05
    12 -1 13 7.35 4.29
    12 -1 -13 23.58 8.86
    12 1 -13 26.21 9.43
    -12 1 -13 22.43 7.04
    12 1 13 14.27 6.24
    12 1 14 6.4 5.28
    12 -1 14 4.58 5.25
    -12 1 -14 8.25 5.12
    12 1 -14 10.91 7.5
    12 -1 -14 3.49 4.05
    12 1 -15 51.53 12.86
    12 -1 15 39.72 11.68
    -12 1 -15 47.88 10.22
    12 1 15 44.53 12.75
    12 -1 -15 52.34 12.99
    -12 1 -16 21.09 6.76
    12 -1 16 32 11.15
    12 1 -16 16.47 6.96
    12 -1 -16 23.9 8.93
    12 1 16 21.32 8.78
    12 -1 17 12.77 7.19
    12 -1 -17 18.36 8.85
    -12 -1 -17 15.56 5.16
    12 1 -17 13.74 7.79
    -12 1 -17 10.93 4.37
    12 1 17 18.3 7.46
    -12 1 -18 3.42 3
    -12 -1 -18 9.68 4.35
    12 1 -18 -3.78 4.17
    12 -1 18 5.57 6.44
    12 -1 -18 0.92 4.08
    12 1 18 4.07 3.63
    12 -1 19 7.79 6.78
    12 -1 -19 1.32 4.43
    12 1 19 -4.03 4.21
    12 1 -19 -0.94 2.71
    -12 1 -19 3.16 1.71
    -12 -1 -19 7.38 4.78
    12 1 20 -3.48 3.88
    12 -1 20 9.07 5.76
    -12 -1 -20 8.55 4.28
    12 1 -20 2.47 4.27
    12 -1 -20 7.53 5.83
    -12 1 -20 1.76 2.58
    12 -1 21 -8.21 6.23
    -12 1 -21 -3.06 3.49
    12 1 21 8.37 6.06
    -12 -1 -21 9.18 4.33
    12 -1 -21 -8.79 5.89
    12 1 -21 7.4 5.06
    12 -1 22 2.07 5.19
    12 1 -22 -4.73 6.51
    12 1 22 8.18 7.52
    12 -1 -22 2.42 3.5
    -12 1 22 3.84 3.64
    -12 1 -22 -1.93 3.93
    -12 1 23 11.39 5.54
    12 -1 23 23.04 10.44
    12 -1 -23 7.94 5.76
    12 1 -23 11.42 6.7
    12 1 23 -2.73 3.97
    -12 1 24 14.05 5.72
    12 1 24 0.54 2.89
    12 -1 24 -3.42 4.51
    12 -1 -24 -8.71 6.15
    12 1 -24 8.77 7.07
    -12 1 25 0.36 2.02
    12 -1 -25 -0.28 2.22
    12 1 -25 -1.67 3.52
    12 1 25 1.36 5.45
    12 -1 -26 -13.5 7.29
    12 1 26 7.54 5.87
    12 -1 -27 -4.73 4.76
    -13 1 0 5.39 3.91
    13 -1 0 -3.73 5.12
    13 1 0 -2.43 4.28
    -13 1 -1 10.51 5.25
    13 -1 -1 2.76 2.59
    13 1 1 9.48 6.15
    13 1 -1 1.42 3.77
    13 -1 1 -9.95 6.21
    -13 1 2 14.36 5.9
    13 -1 -2 11.71 6.39
    13 1 2 4.65 4.46
    -13 1 -2 17.3 6.87
    13 1 -2 2.2 3.36
    13 -1 2 0.93 3.99
    -13 1 -3 7.1 4.8
    13 1 3 -2.37 3.57
    13 -1 3 -4.74 4.67
    13 -1 -3 -3.08 3.66
    -13 1 -4 6.37 4.42
    13 1 4 2.27 3.74
    13 -1 4 2.49 4.26
    13 -1 -4 0.19 3.11
    13 -1 5 81.83 16.37
    13 1 5 89.05 16.88
    -13 1 -5 99.98 14.49
    13 -1 -5 135.55 21.3
    13 -1 6 25.31 9.15
    13 1 6 26.04 10.05
    -13 1 -6 30.68 8.09
    -13 1 -7 5.67 4.31
    13 1 7 -1.78 2.98
    13 1 -7 -3.8 4.05
    13 -1 7 1.32 2.26
    13 -1 8 2.66 2.41
    13 1 -8 2.83 3.61
    13 1 8 -2.07 5.81
    -13 1 -8 12.08 6.12
    -13 1 -9 -3.91 3.92
    13 1 9 0.26 3.36
    13 -1 9 6.5 5.27
    13 1 -9 -7.54 5.32
    13 -1 10 -8.75 6.07
    13 1 -10 -1.55 4.47
    -13 1 -10 2.25 2.66
    13 1 10 -2.26 6.4
    13 -1 11 4.72 4.89
    13 1 -11 6.15 4.72
    13 1 11 4.26 3.96
    -13 1 -11 3.86 2.6
    13 1 12 2.27 4.96
    13 -1 12 4.86 5.48
    13 1 -12 18.17 8.95
    13 -1 -12 -13.73 7.09
    -13 1 -12 -2.51 2.84
    13 1 13 23.8 9.35
    13 1 -13 26.39 9.84
    13 -1 13 14.88 7.9
    13 -1 -13 25.37 9.28
    -13 1 -13 16.5 6.44
    13 -1 14 -7.08 5.48
    13 1 14 -13.82 7.24
    13 -1 -14 7.32 6.22
    -13 1 -14 0.51 2.39
    13 1 -14 -1.86 5.3
    -13 -1 -15 4.06 3.52
    13 -1 -15 4.18 4.9
    13 1 15 -2.89 3.91
    13 1 -15 5.05 4.92
    13 -1 15 2.34 2.46
    -13 1 -15 4.87 3.18
    13 1 16 12.62 7.1
    13 -1 16 11.84 7.42
    13 1 -16 9.49 6
    13 -1 -16 15.02 7.62
    -13 -1 -16 7.58 4.49
    -13 1 -16 -4.5 3.84
    13 -1 -17 7.13 5.39
    13 1 17 6.68 4.59
    13 -1 17 7.66 6.51
    13 1 -17 8.85 6.75
    -13 1 -17 0.56 2.34
    -13 -1 -17 6.41 3.89
    -13 -1 -18 13.04 5.73
    13 -1 18 12.49 7.5
    13 1 18 5.92 4.11
    13 1 -18 13.15 7.73
    13 -1 -18 11.34 6.94
    -13 1 -18 16.06 6.85
    -13 1 19 9.06 4.57
    13 -1 19 8.67 7.13
    13 1 19 -1.91 3.51
    13 -1 -19 6.53 4.9
    13 1 -19 3.25 4.61
    -13 -1 -19 13.77 5.77
    -13 1 -19 1.68 2.3
    -13 1 20 5.62 4.12
    13 -1 -20 10.07 6.53
    -13 1 -20 0.51 2.46
    13 1 20 6.43 4.17
    13 1 -20 -5.06 4.73
    -13 -1 -20 1.37 2.82
    13 -1 20 7.94 6.16
    -13 1 21 3.93 3.4
    13 -1 -21 -0.47 2.09
    -13 1 -21 -2.03 3.14
    13 1 22 -3.39 4.23
    13 -1 -22 3.28 5.84
    -13 1 23 11.6 5.41
    13 -1 -23 -1.42 3.58
    -13 1 24 8.04 4.89
    14 -1 0 -7.37 5.62
    -14 1 0 8.82 5.31
    14 1 0 -0.46 2.92
    -14 1 1 11.81 6.3
    14 -1 -1 6.26 5.26
    -14 1 -1 6.47 4.71
    14 1 -1 -6.15 5.02
    14 -1 1 7.54 5.67
    14 1 1 -12 6.91
    -14 1 -2 2.3 2.57
    14 1 2 3.09 3.51
    14 -1 -2 5.38 5.59
    14 -1 2 -7.2 5.63
    -14 1 -3 22.74 7.41
    -14 1 3 26.6 8.23
    14 1 3 19.23 8.15
    14 -1 -3 25.36 9.01
    14 -1 3 24.9 9.12
    14 1 4 -2.39 4.62
    -14 1 -4 0.28 4.01
    -14 1 4 4.05 4.05
    14 -1 -4 3.89 5.96
    14 -1 4 9.88 7.23
    -14 1 5 22.08 7.39
    14 -1 5 -0.25 2.92
    -14 1 -5 10.87 5.57
    14 -1 -5 7.55 3.86
    14 1 5 6.83 4.88
    -14 1 -6 17.01 6.46
    -14 1 6 28.64 8.17
    14 -1 6 23.41 9.6
    14 1 -6 19.35 8.52
    14 1 6 15.08 7.63
    -14 1 7 13.48 6.13
    -14 1 -7 -1.56 2.35
    14 1 -7 2.32 3.54
    14 1 7 10.92 7.18
    14 -1 7 9.12 6.24
    14 -1 8 20.94 9.49
    -14 1 8 30.76 8.41
    -14 1 -8 18.07 6.82
    14 1 -8 7.93 6.29
    14 1 8 0.86 2.77
    14 1 9 0.23 2.25
    14 -1 9 7.79 6.59
    14 1 -9 4.31 3.79
    -14 1 9 13.33 6.4
    -14 1 -9 15.48 6.68
    -14 1 -10 6.08 4.3
    14 -1 10 5.16 4.88
    -14 1 10 3.94 4.11
    14 1 -10 5.45 6.47
    14 1 10 4.13 4.24
    14 1 11 9.35 5.7
    -14 1 11 7.76 4.45
    14 1 -11 9.38 6.48
    -14 1 -11 12.69 5.95
    14 -1 11 5.94 5.36
    14 -1 12 4.48 4.12
    -14 1 12 12.3 6.27
    -14 1 -12 7.87 5.02
    14 1 -12 15.42 8.41
    14 1 12 5.99 5.09
    14 -1 -12 21.91 10.18
    -14 1 13 4.94 4.28
    14 1 -13 0.34 2.73
    14 -1 13 -2.22 3.83
    14 -1 -13 8.85 6.12
    14 1 13 0.6 3.34
    -14 1 -13 2.12 2.85
    14 1 -14 8.26 6.13
    -14 1 14 13.83 6.37
    14 -1 14 14.29 7.48
    -14 1 -14 8.09 5.52
    -14 -1 -14 15.54 6.27
    14 1 14 8.84 5.44
    14 -1 -14 9.08 6.22
    14 -1 -15 16.58 9.01
    14 1 15 -0.28 2.54
    14 1 -15 27.25 10.48
    -14 1 15 19.94 7.13
    -14 -1 -15 20.59 6.95
    14 -1 15 4.52 3.8
    14 -1 -16 5.91 5.34
    -14 -1 -16 2.85 3.07
    14 1 16 3.82 4.27
    -14 1 16 0.18 1.67
    -14 1 -16 -2.98 2.88
    -14 1 -17 -0.78 3.07
    -14 1 17 7.91 4.41
    14 -1 -17 7.37 4.05
    14 1 17 -3.84 4.32
    -14 -1 -17 2.38 2.86
    -14 1 18 11.24 5.8
    -14 -1 -18 8.16 5.09
    -14 1 -18 2.01 2.92
    -14 -1 -19 4.96 3.69
    -14 1 -19 -5.46 4.53
    -14 1 20 13.18 5.65
    -14 1 -20 0.14 1.99
    -14 1 21 13.84 6.14
    -14 1 -21 1.99 3
    -14 1 22 7.81 4.52
    15 -1 0 1.95 3.66
    15 1 0 -1.43 4.14
    15 1 1 7.2 6.04
    -15 1 1 15.41 6.81
    15 -1 1 5.62 4.84
    -15 1 -1 15.91 6.49
    15 -1 -1 20.44 10.24
    -15 1 2 5.75 4.7
    15 1 2 6.98 5.86
    15 -1 -2 3.36 4.63
    -15 1 -2 13.05 6.77
    15 -1 2 5.52 7.67
    15 -1 3 1.28 5.71
    -15 1 3 2.17 2.96
    -15 1 -3 6.31 4.59
    15 1 3 -3.34 4.48
    15 -1 -3 -0.02 2.64
    15 1 4 2.97 5.3
    15 -1 -4 0.49 2.21
    -15 1 4 9.81 4.92
    -15 1 -4 7.85 4.88
    15 -1 4 5.19 4.99
    -15 1 5 47.49 10.96
    15 1 5 26.39 10.61
    -15 1 -5 45.31 10.97
    15 -1 5 28.83 10.96
    -15 1 -6 17.58 7.33
    15 1 6 10.08 5.49
    -15 1 6 28.02 8.44
    -15 1 -7 26.82 8.63
    -15 1 7 26.09 8.27
    15 1 7 4.84 5.14
    -15 1 -8 33.85 9.84
    -15 1 -9 12.85 6.26
    -15 1 -10 25.54 8.53
    -15 -1 -12 15.92 6.7
    -15 -1 -13 10.59 5.74
    -15 -1 -14 6 4.14
    0 2 0 4368.11 37.65
    0 -2 0 4420.01 39.69
    0 -2 0 4446.59 54.28
    0 -2 1 8051.93 74.27
    0 2 -1 8326.83 55.72
    0 2 1 8298.01 46.35
    0 -2 -1 8198.36 49.18
    0 -2 -1 8218.47 72.19
    0 -2 1 8199.46 58.01
    0 -2 -2 4340.25 31.9
    0 -2 2 4294.96 55.14
    0 2 2 4411.62 30.01
    0 -2 2 4373.69 50.48
    0 -2 -2 4327.19 51.78
    0 -2 2 4362.99 45.39
    0 2 -2 4329.38 43
    0 -2 3 475.93 15.89
    0 -2 -3 442.41 16.34
    0 -2 3 438.01 16.09
    0 2 -3 450.02 16.98
    0 2 3 457.07 8.16
    0 -2 3 444.2 18.02
    0 -2 -3 456.92 9.02
    0 2 -3 448.75 14.87
    0 -2 4 1053.05 24.98
    0 -2 4 1066.45 28.23
    0 -2 4 1068.82 25.19
    0 2 -4 1105.94 26.63
    0 2 -4 1059.13 24.05
    0 -2 -4 1062.67 24.58
    0 -2 -5 3878.58 46.09
    0 -2 5 3943.06 50.3
    0 2 -5 3816.3 48.09
    0 2 -5 3912.47 51.36
    0 -2 5 3902.3 54.95
    0 -2 5 3809.46 47.43
    0 2 -6 165.39 11.06
    0 2 -6 198.88 11.66
    0 -2 6 167.13 11.01
    0 -2 6 168.26 9.94
    0 -2 6 180.03 12.07
    0 -2 -6 158.87 9.1
    0 2 -7 4501.54 56.57
    0 -2 -7 4273.93 46.58
    0 2 -7 4346.34 55.44
    0 -2 7 4322.23 58.09
    0 -2 7 4271.37 50.59
    0 -2 7 4407.8 59.66
    0 2 -8 155.45 11.34
    0 -2 -8 127.86 7.82
    0 -2 8 131.79 9
    0 2 -8 136.67 10.01
    0 -2 8 139.77 10.88
    0 -2 8 138.22 10.92
    0 -2 9 1235.28 33.51
    0 -2 -9 1105.4 22.83
    0 2 -9 1166.31 29.72
    0 2 -9 1201.14 31.8
    0 -2 9 1157.41 31.55
    0 -2 10 1090.92 30.89
    0 -2 -10 1122.65 14.17
    0 2 -10 1154.05 32.23
    0 2 10 1131.4 15.31
    0 -2 10 1105.34 32.83
    0 -2 -10 1069.15 21.11
    0 2 -10 1054.33 28.74
    0 2 -11 1127.92 32.54
    0 -2 -11 1116.72 20.42
    0 -2 11 1128.29 32.08
    0 2 11 1134.94 17.52
    0 -2 -11 1141.1 16.34
    0 -2 12 255.84 15.39
    0 -2 -12 293.38 9.15
    0 2 12 286.89 9.81
    0 -2 -12 273.35 9.35
    0 2 -12 275.42 16.75
    0 2 -13 948.07 31.67
    0 -2 -13 951.44 18.12
    0 -2 13 966.84 30.33
    0 2 13 998.45 19.98
    0 -2 -13 974.74 15.51
    0 2 14 88.26 6.52
    0 -2 14 94.24 9.55
    0 -2 -14 93.24 6.16
    0 2 -14 100.14 10.82
    0 -2 -14 87.42 3.96
    0 2 -15 3.22 3.61
    0 -2 15 0.27 1.56
    0 2 15 2.24 1.79
    0 -2 -15 2.36 1.58
    0 -2 16 1086.32 33.15
    0 2 -16 1055.12 36.21
    0 2 16 1089.75 25.68
    0 -2 -16 1102.84 23.58
    0 -2 17 292.91 17.42
    0 2 -17 310.81 20.09
    0 2 17 304.22 14.33
    0 -2 -17 310.78 13.13
    0 2 -18 4.34 3.68
    0 2 18 2.98 1.68
    0 -2 18 2.4 1.47
    0 -2 -18 2.23 1.48
    0 2 19 0.57 0.98
    0 -2 -19 -0.04 1.26
    0 2 -19 1.37 2.27
    0 -2 19 -0.32 0.81
    0 2 20 -0.32 0.97
    0 -2 -20 2.26 1.78
    0 -2 20 0.81 2.05
    0 2 -20 1.86 2.98
    0 2 -21 26.89 6.52
    0 -2 -21 28.32 4.69
    0 -2 21 27.63 5.36
    0 2 21 30.84 5.48
    0 2 -22 313.6 22.53
    0 -2 22 309.75 18.63
    0 2 22 336.55 18.31
    0 -2 -22 365.37 17.28
    0 -2 -23 229.65 14.19
    0 -2 23 201.51 15.04
    0 2 23 211.5 15.16
    0 2 -23 233.33 19.64
    0 -2 -24 15.88 3.94
    0 -2 24 12.38 3.88
    0 2 -24 15.95 5.75
    0 -2 -25 152.3 12.45
    0 2 -25 160.02 16.91
    0 2 25 140.99 15.4
    0 2 26 72.02 11.26
    0 -2 -26 76.7 9.05
    0 2 -26 76.8 12.06
    0 -2 -27 7.6 3.3
    0 2 27 8.05 3.46
    0 2 -27 16.05 6.25
    0 2 28 135.82 16.43
    0 -2 -28 162.29 13.97
    0 2 -28 165.18 18.17
    0 2 -29 729.06 38.65
    0 -2 -29 793.07 31.66
    0 2 29 723.18 38.64
    0 -2 -30 395.41 23.02
    0 2 -30 341.46 27.16
    0 2 30 401.26 29.71
    0 -2 -31 375.44 23.19
    0 2 -31 335.59 27.12
    0 2 31 323.43 27.01
    0 2 32 6.53 4.83
    0 2 -32 5.9 4.46
    0 2 33 131.8 18.46
    0 -2 33 115.3 19.12
    0 2 -33 134.71 17.63
    0 2 34 4.6 4.68
    0 2 -34 1.7 2.93
    0 -2 34 2.72 4.61
    0 2 35 61.77 12.91
    0 -2 35 63.13 15.08
    0 2 -35 55.37 11.75
    0 -2 36 -2.27 4.61
    0 2 36 2.76 3.95
    0 2 37 2 3.14
    0 -2 37 -6.15 4.08
    0 2 -37 -8.89 5.01
    0 -2 38 14.69 7.5
    0 2 -38 11.04 4.59
    0 -2 39 7.38 5.99
    0 2 -39 5.72 3.94
    0 2 -40 3.37 3.61
    0 2 -41 6.97 4.91
    -1 -2 0 1.15 1.14
    1 -2 0 0.76 0.73
    1 2 0 1.44 1.31
    -1 2 0 6.33 3.49
    1 -2 0 0.69 0.7
    1 -2 0 0.05 1.27
    -1 2 0 0.01 0.67
    1 2 1 1743.48 24.25
    1 -2 -1 1686.97 33.23
    -1 2 -1 1741.13 35.39
    -1 -2 1 1720.58 28.63
    1 -2 -1 1757.27 22.99
    -1 -2 -1 1725.8 24.9
    -1 2 1 1757.55 34.53
    1 -2 1 1714.56 26.85
    -1 2 -1 1729.15 26.41
    -1 -2 1 1672.13 28.69
    -1 2 1 1726.59 22.65
    1 -2 1 1704.05 26.45
    1 -2 1 1762.7 34.89
    1 2 -1 1716 27.97
    1 -2 -1 1738.72 23.72
    -1 2 -2 194.77 12.1
    -1 2 2 212.72 12.08
    1 -2 2 201.5 11.98
    -1 2 2 206.5 7.21
    1 -2 2 209.19 12.2
    -1 -2 2 202.26 10.38
    1 2 -2 204.56 10.23
    -1 -2 -2 200.08 7.74
    -1 -2 -2 201.62 6.8
    1 -2 -2 209.33 7.58
    1 -2 2 197.97 9.62
    1 2 2 209.22 7.8
    1 -2 -2 190.34 11.01
    -1 2 -2 203.6 9.5
    -1 -2 2 217.59 10.23
    1 -2 -2 207.53 7.22
    1 -2 2 207.52 9.88
    1 -2 -3 1.83 0.8
    -1 2 -3 1.24 1.51
    1 -2 3 4.56 2.13
    1 2 -3 1.66 1.23
    -1 2 -3 2.66 1.58
    1 -2 3 2.51 1.02
    -1 -2 3 3.04 1.35
    1 -2 -3 -0.09 1.05
    1 -2 3 4.85 1.83
    -1 -2 3 1.2 1.1
    1 2 3 3.77 1
    -1 2 3 2.92 0.89
    -1 -2 -3 3.77 0.99
    1 -2 3 0.29 1.22
    -1 2 3 5.1 2.37
    1 2 -3 1.85 1.48
    1 -2 -4 4.26 1.61
    1 2 -4 4.87 2.2
    1 2 4 5.56 1.12
    -1 2 -4 4.53 1.81
    1 -2 4 5.63 1.86
    1 -2 4 3.45 1.68
    1 -2 4 1.64 1.05
    -1 -2 4 4.1 1.6
    -1 -2 4 4.75 1.64
    1 2 -4 2.5 1.51
    -1 2 4 2.9 1.82
    1 2 4 6.22 1.12
    1 -2 -4 5.8 1.15
    -1 2 -4 5.13 2.12
    1 -2 4 3.89 2.04
    -1 -2 -4 5.73 1.1
    -1 2 -4 6.28 1.81
    -1 2 4 5.6 1.15
    -1 2 -5 23.06 4.01
    -1 2 5 25.5 2.47
    -1 2 5 30.94 4.49
    1 2 -5 24.85 4.26
    -1 2 -5 28.75 4.15
    -1 -2 5 32.51 4.88
    1 -2 5 18.7 3.41
    1 -2 5 25.92 4.48
    1 2 -5 27.09 4
    -1 -2 5 28.25 3.91
    1 2 5 24.99 2.32
    -1 2 -5 27.11 4.61
    1 -2 5 27.28 4.62
    1 -2 -5 25.42 3.83
    1 -2 5 24.23 4.02
    -1 -2 -5 27.27 2.29
    1 2 -6 548.66 20.13
    -1 2 6 544.36 12.33
    -1 -2 6 540.57 20.41
    1 -2 6 536.71 19.22
    1 -2 6 525.9 20.38
    1 -2 -6 531 16.71
    1 2 6 507.72 11.38
    1 -2 6 520.31 19.12
    -1 2 -6 544.1 20.69
    1 2 -6 523.44 17.47
    -1 -2 -6 525.52 11.3
    -1 2 -6 570.55 21.41
    -1 2 6 533.91 17.89
    1 -2 6 567.77 20.6
    -1 2 -6 539.94 18.66
    -1 -2 6 537.86 16.26
    1 -2 7 825.8 25.85
    1 2 -7 859.74 26.3
    -1 2 -7 822.06 23.91
    1 -2 7 847.57 24.27
    1 -2 7 828.81 25.06
    1 -2 -7 805.17 20.07
    -1 2 7 832.15 16.41
    1 -2 7 811.02 25.82
    1 2 7 853.65 15.85
    -1 2 -7 822.04 26.49
    -1 -2 7 841.79 26.36
    -1 2 7 846.08 22.07
    1 2 -7 809.35 22.15
    -1 2 -7 848.81 26.15
    -1 2 -8 875.44 25.74
    1 -2 -8 838.9 19.65
    1 -2 8 874.54 24.43
    1 -2 8 884.62 26.74
    1 2 8 872.16 17.6
    -1 -2 8 884.17 28.39
    -1 2 -8 877.57 27.49
    1 -2 -8 861.89 15.34
    1 -2 8 851.6 26.63
    -1 2 -8 890.71 27.11
    -1 2 8 856.76 22.15
    1 2 -8 871.39 27.49
    1 2 -8 932.62 24.49
    -1 2 9 46.76 5.19
    -1 2 -9 55.65 7.09
    -1 2 -9 48.13 6.58
    1 2 -9 48.57 6.87
    1 2 9 43.01 4.26
    1 -2 9 43.47 6
    -1 -2 9 38.2 6.18
    1 2 9 49.32 2.88
    1 -2 9 44.96 6.3
    -1 2 -9 48.13 6.51
    1 -2 9 47.29 5.91
    1 -2 -9 48.03 4.45
    1 -2 -9 45.27 3.7
    1 2 -9 49.37 5.86
    -1 2 -10 225.47 14.08
    -1 -2 10 275.1 16.81
    1 -2 -10 263.31 9.47
    1 -2 10 274.24 15.43
    1 2 -10 272.39 13.78
    1 2 10 270.51 11.38
    -1 2 10 275.94 12.1
    1 -2 10 286.44 16.33
    -1 2 -10 279.59 15.89
    1 -2 -10 260.04 9.67
    1 2 10 273.99 7.84
    1 2 -10 294.61 17.1
    -1 2 -11 71.97 8.26
    -1 -2 -11 67.05 5.43
    1 2 11 71.23 4.48
    1 2 11 66.5 6.11
    1 -2 11 66.87 7.71
    1 2 -11 76.44 7.55
    -1 2 11 68.11 6.02
    1 2 -11 69.57 8.51
    1 -2 -11 65.28 4.59
    1 -2 -11 73.66 5.24
    1 2 -12 37.03 6.63
    1 2 12 31.17 4.45
    -1 2 -12 44.05 6.85
    -1 2 12 35.3 4.33
    1 -2 -12 37.08 3.15
    1 -2 -12 43 4.33
    1 -2 12 35.68 5.72
    -1 -2 -12 34.34 3.72
    1 2 12 38.26 3.57
    1 2 13 975.82 26.1
    -1 2 13 966.53 21.31
    1 2 -13 934 32.81
    1 -2 -13 953.27 21.11
    1 2 13 967.75 19.63
    -1 2 -13 968 31.58
    -1 -2 -13 926.92 18.13
    1 -2 13 991.41 30.19
    -1 -2 -14 611.92 13.55
    -1 2 -14 652.87 26.71
    1 2 14 616.66 21.8
    1 -2 14 650.13 25.23
    -1 2 14 609.5 16.8
    1 -2 -14 637.01 18
    1 2 -14 606.02 27.17
    1 2 14 645 17.19
    1 2 15 44.91 4.85
    1 2 -15 54.78 8.46
    -1 -2 -15 45.99 3.27
    -1 2 15 38.58 4.84
    -1 2 15 44.67 4.32
    1 -2 -15 49.81 5.31
    -1 2 -15 58.66 8.32
    1 2 15 49.69 6.63
    1 -2 15 47.8 7.01
    1 2 16 610.08 18.95
    1 -2 -16 591.04 19
    1 2 -16 604.91 28.21
    1 2 16 604.06 23.75
    -1 2 16 616.71 19.99
    1 -2 16 567.86 24.28
    -1 2 -16 596.23 26.65
    1 -2 -17 -0.92 1.5
    -1 2 -17 5.95 3.9
    1 2 -17 -1.25 1.68
    1 2 17 -0.02 0.62
    1 2 17 2.14 2.21
    1 -2 17 -0.28 0.93
    -1 -2 17 1.22 1.67
    -1 2 17 0.94 0.72
    -1 2 -18 189.15 15.68
    1 2 -18 183.13 16.24
    1 -2 -18 191.24 11.46
    1 -2 18 197.42 13.99
    1 2 18 187.6 11.55
    -1 -2 18 174.13 13.76
    1 2 18 163.14 13.33
    -1 2 18 185.66 12.2
    -1 2 19 3.04 1.67
    -1 2 -19 2.61 2.58
    1 2 19 4.34 2.35
    1 -2 19 1.79 1.4
    1 -2 -19 3.84 1.97
    1 2 -19 -0.42 2.61
    -1 -2 19 2.12 2.33
    1 2 19 0.86 1.32
    -1 2 -20 2.37 1.97
    -1 2 20 3.27 1.38
    1 2 20 3.78 2.04
    1 2 -20 2.11 2.18
    1 -2 -20 3.68 1.64
    1 2 20 2.42 1.24
    -1 -2 20 2.73 1.79
    1 -2 20 1.5 1.63
    1 -2 -21 1.48 1.05
    1 2 -21 2.17 2.84
    -1 2 -21 2.43 1.84
    1 -2 21 1.64 1.02
    1 2 21 1.61 1.5
    1 2 21 2.79 3.17
    -1 -2 21 4.67 2.4
    -1 2 21 2.34 1.85
    -1 -2 22 1.27 1.41
    1 2 -22 -1.87 3.09
    1 2 22 1.21 2.12
    1 2 22 -1.94 2.13
    1 -2 22 -1.2 1.2
    -1 2 22 0.98 1.5
    -1 2 -22 -3.84 3.13
    1 -2 -22 -0.78 1.23
    1 -2 23 13.11 3.72
    -1 2 -23 10.61 3.73
    1 -2 -23 13.6 3.6
    1 2 -23 16.45 5.02
    1 2 23 11.97 3.6
    1 2 23 20.4 5.7
    1 2 24 -1.89 2.93
    -1 2 -24 -1.88 3.24
    1 -2 -24 1.69 1.93
    1 2 -24 -1.37 2.58
    1 -2 24 -5.85 2.51
    1 -2 -25 46.09 6.89
    1 2 25 43.09 8.71
    1 -2 25 43.36 10.11
    1 2 -25 49.34 9.87
    -1 2 -25 48.87 8.99
    1 2 -26 16.86 5.75
    1 -2 -26 18.41 4.69
    1 2 26 23.19 6.53
    -1 2 -26 18.33 5.59
    1 -2 26 10.89 4.99
    1 -2 -27 74.07 9.27
    1 2 -27 70.07 11.88
    1 -2 27 83.22 14.55
    1 2 27 68.5 11.33
    -1 2 -27 62.93 10.88
    -1 2 -28 7.07 3.73
    1 2 -28 10.7 5.16
    1 2 28 6.12 3.69
    1 -2 28 5.65 4.36
    1 -2 -28 2.96 2.19
    1 2 29 137.08 16.81
    1 -2 -29 150.66 13.87
    1 -2 29 171.89 21.7
    1 2 -29 148.17 17.86
    -1 2 -29 157.06 17.46
    1 2 -30 1.43 3.08
    -1 2 -30 3.11 3.53
    1 -2 30 7.43 5.52
    1 -2 -30 0.9 1.36
    1 2 30 -0.42 2.06
    1 -2 -31 22.73 5.58
    1 2 31 22.67 7.81
    1 2 -31 23.46 7.49
    -1 2 -31 12.15 5.09
    1 -2 31 39.22 11.06
    -1 2 -32 9.36 4.41
    1 2 32 16.28 5.63
    1 2 -32 21.58 7.28
    1 -2 32 5.36 5.13
    1 -2 33 1.82 2.28
    -1 2 33 9 5.15
    1 2 33 5.23 3.68
    1 2 -33 12.45 5.56
    -1 2 -33 6.19 4.15
    -1 2 -34 4.83 4.25
    1 2 34 3.57 3.24
    1 2 -34 5.21 3.98
    -1 2 34 -1.23 4.07
    1 -2 34 11.45 6.35
    -1 2 -35 5.64 4.03
    1 2 35 2.81 3.1
    1 -2 35 -3.3 3.9
    -1 2 35 2.31 4.04
    1 2 -35 12.41 6.49
    1 2 36 -0.59 4.55
    -1 2 -36 6.85 4.26
    -1 2 36 1.53 3.16
    1 -2 36 7.21 7.05
    1 2 -36 4.92 3.56
    1 -2 37 38.85 12.65
    -1 2 -37 17.75 7.51
    -1 2 37 12.38 6.43
    1 2 -37 24.38 8.21
    1 2 37 11.28 6.64
    -1 2 -38 -1.77 2.15
    1 -2 38 -0.02 2.26
    -1 -2 38 -4.89 5
    1 2 -38 5.28 4.73
    1 -2 39 2.11 2.27
    -1 -2 39 4.73 5.17
    1 2 -39 -9.79 5.59
    -1 2 -39 4.82 3.67
    -1 2 -40 4.7 2.68
    1 2 -40 -3.31 3.63
    1 2 -41 2.34 3.33
    -1 2 -41 5.28 3.11
    -2 -2 0 1958.56 31.39
    2 -2 0 1961.96 32.08
    -2 2 0 1975.84 31.56
    -2 2 0 1912.26 38.23
    -2 -2 0 1906.98 27.13
    2 2 0 1903.83 31.73
    -2 -2 0 1950.47 31.9
    2 -2 0 1986.8 36.7
    2 2 -1 416.52 15.37
    2 -2 -1 407.75 16.15
    -2 2 1 404.22 17.56
    2 2 1 407.8 14.13
    -2 -2 1 397.94 15.25
    -2 -2 1 411.2 12.52
    -2 2 1 401.6 13.88
    -2 2 -1 416.19 15.02
    2 -2 -1 405.51 14.2
    -2 2 -1 421.41 18.22
    2 -2 1 406.39 17
    -2 -2 -1 418.62 13.83
    2 -2 1 415.3 15.38
    2 2 2 1284.29 23.71
    2 -2 2 1219.75 30.83
    2 -2 2 1272.61 25.75
    -2 -2 -2 1255.62 23.32
    2 2 2 1223.48 22.96
    -2 -2 2 1274.61 28.4
    2 -2 2 1290.83 28.12
    -2 2 2 1256.2 30.52
    -2 2 -2 1262.41 27.47
    -2 2 -2 1229.35 31.59
    2 2 -2 1294.81 28.22
    -2 2 2 1259.09 23.84
    -2 -2 2 1297.09 21.75
    2 -2 -2 1221.64 23.96
    2 -2 2 1249.49 30.22
    2 -2 -2 1269.91 28.11
    -2 2 3 6046.35 52.36
    -2 2 3 5955.05 65.14
    2 -2 3 5962.34 62.23
    -2 -2 3 6043.93 46.8
    2 -2 -3 6106.31 59.84
    2 2 -3 5924.26 63.83
    -2 2 -3 5910.9 70.33
    -2 -2 3 6064.36 64.78
    2 2 3 5985.51 48.8
    2 -2 3 6104.13 58.75
    2 -2 3 6114.34 69.13
    2 2 -3 6000.79 52.64
    2 -2 3 5996.36 66.84
    -2 2 -3 5982.18 62.21
    2 2 3 5932.11 49.82
    -2 -2 -3 6091.04 50.62
    2 -2 -3 5967.81 52.51
    2 2 -4 582.17 20.66
    -2 2 -4 586.52 20.44
    2 -2 4 568.55 21.24
    2 -2 4 609.19 20.91
    2 -2 -4 593.44 16.2
    -2 2 -4 591.29 22.59
    -2 2 4 610.35 20.9
    -2 -2 4 620.57 15.08
    2 2 -4 573.03 16.69
    2 -2 4 604.87 19.28
    -2 2 -4 588.48 22.46
    2 2 4 568.45 15.33
    2 -2 -4 600.22 18.17
    -2 -2 -4 590.88 15.83
    -2 2 4 587.58 16.29
    2 -2 4 607.53 21.36
    -2 -2 4 601.1 21
    2 -2 -5 141.69 7.98
    2 -2 5 159.75 11.25
    -2 2 5 153.52 10.4
    -2 -2 -5 153.44 8.05
    2 -2 5 165.64 10.55
    2 -2 -5 157.72 9.03
    2 -2 5 138.13 10.55
    2 2 -5 145.65 10.76
    -2 2 5 142.16 8.13
    2 -2 5 150.04 10.78
    -2 2 -5 161.94 12.02
    2 2 -5 140.1 8.25
    -2 2 -5 162.03 11.15
    -2 2 -5 166.37 11.88
    2 2 5 149.85 7.94
    -2 -2 5 149.24 10.83
    2 -2 6 63.15 7.45
    -2 -2 -6 57.47 5.05
    2 -2 6 56.91 6.68
    2 2 -6 57.82 7.14
    -2 2 -6 58.79 7.42
    -2 2 6 52.11 5.02
    -2 2 -6 66.12 7.46
    2 2 6 59.11 5.17
    2 2 -6 55.88 5.36
    -2 2 6 62.44 6.49
    2 -2 6 53.6 6.62
    2 -2 6 57.85 6.53
    2 -2 -6 61.36 5.41
    -2 2 -6 67.07 7.91
    -2 -2 6 55.33 7.01
    -2 2 7 157.05 8.98
    2 -2 -7 147.32 8.06
    -2 2 -7 155.59 11.88
    2 -2 7 146.99 11.06
    2 2 -7 148.82 11.67
    2 -2 7 145.54 10.74
    -2 -2 7 151.26 11.75
    2 -2 7 159.81 11.09
    -2 -2 -7 154.77 8.52
    -2 2 -7 143.01 11.54
    2 -2 7 147.32 11.58
    2 2 -7 146.33 8.85
    -2 2 7 158.33 10.16
    2 2 7 132.91 8.06
    -2 2 -8 612.01 21.97
    2 -2 8 593.7 21.77
    2 -2 8 594 22.16
    2 2 8 583.72 17.39
    -2 -2 -8 585.16 17.13
    2 2 -8 572.31 23.49
    -2 -2 8 615.36 24.69
    -2 2 -8 582.97 23.26
    2 -2 8 576.59 23.85
    2 -2 8 577.06 21.88
    2 -2 -8 584.08 15.44
    -2 2 -8 597.96 23.41
    -2 2 8 567.23 17.95
    2 2 -8 567.47 18.07
    -2 2 8 576.74 19.26
    2 2 -9 815.15 28.85
    2 -2 9 831.72 26.99
    -2 -2 9 795.08 28.53
    2 -2 9 830.96 26.59
    2 -2 -9 793.61 17.23
    2 2 -9 855.39 22.62
    2 -2 -9 813.17 19.88
    -2 2 9 827.27 22.27
    2 -2 9 821.71 29.31
    -2 2 -9 845.56 28.53
    -2 -2 -9 776.54 20.86
    -2 2 -9 793.8 27.63
    -2 2 9 795.56 22.45
    2 -2 9 869.93 26.21
    2 2 9 762.85 21.2
    -2 2 -9 811.31 26.07
    -2 2 -10 145.03 11.84
    2 2 10 141.65 6.8
    -2 2 10 133.7 9.16
    -2 -2 -10 134.34 9.13
    2 2 10 123.1 8.77
    -2 2 -10 140.64 11.36
    2 -2 10 144.63 10.9
    2 -2 -10 145.66 8.72
    2 -2 10 138.93 11.11
    2 -2 10 143.88 12.82
    2 2 -10 145.12 12.51
    2 2 -10 164.24 10.32
    -2 2 -11 122.68 10.68
    2 2 11 132.44 9.46
    2 -2 -11 137.16 8.81
    2 2 -11 124.68 9.42
    2 2 -11 123.64 11.69
    2 -2 11 135.71 10.94
    -2 2 -11 142.23 11.86
    -2 2 11 135.72 9.1
    2 -2 11 126.16 12.27
    2 2 11 127.95 6.66
    2 2 12 16.54 3.59
    2 -2 12 21.51 5.59
    2 2 -12 14.48 4.96
    -2 2 12 18.35 3.63
    2 -2 -12 20.47 3.58
    -2 2 -12 22.11 4.97
    2 -2 12 17.03 4.15
    -2 2 -12 20.34 4.67
    2 2 12 15.83 2.56
    2 2 13 547.21 15.54
    2 2 -13 549.29 26.3
    2 -2 13 576.66 22.73
    2 -2 13 544.4 26.82
    2 -2 -13 555.97 18.71
    -2 2 13 540.67 18.18
    -2 2 -13 573.55 24.14
    -2 2 -13 548.96 23.88
    2 2 13 552.9 21
    2 2 14 31.9 4.04
    -2 2 14 34.31 4.64
    2 -2 -14 38.48 5.19
    2 -2 14 28.72 6.18
    2 -2 14 33.85 5.78
    2 2 -14 34.1 6.9
    -2 2 -14 47.18 7.5
    2 2 14 31.62 5.26
    -2 2 -14 42.38 6.72
    2 -2 15 14.95 4.95
    -2 2 -15 17.02 4.17
    2 2 -15 14.55 4.98
    -2 2 15 9.98 2.44
    2 2 15 14.38 2.89
    2 -2 -15 12.69 2.99
    2 2 15 15.48 3.91
    -2 2 -15 16.3 4.25
    2 -2 15 10.87 3.21
    -2 2 -16 26.49 5.26
    2 -2 -16 34.29 5.2
    2 2 -16 35.04 7.44
    2 2 16 32.53 4.46
    2 -2 16 29.27 5.17
    2 2 16 33.13 5.91
    -2 2 16 36.44 4.6
    2 -2 16 31.81 6.8
    2 2 17 86.02 9.64
    2 2 17 86.53 7.64
    2 -2 -17 89.62 8.49
    2 2 -17 70.08 10.11
    -2 -2 -17 86.07 5.14
    2 -2 17 85.21 8.89
    2 -2 17 83.96 11.89
    -2 2 -17 87.51 10.48
    -2 2 17 82.34 6.73
    2 2 -18 84.85 11.44
    -2 2 -18 90.56 11.05
    2 2 18 95.65 8.51
    2 2 18 101.51 10.81
    -2 2 18 97.02 7.28
    2 -2 18 100.4 13.26
    2 -2 18 91.59 9.17
    2 -2 -18 105.8 9.51
    2 -2 19 338.07 24.66
    2 -2 -19 344.7 17.52
    -2 2 19 333.01 12.82
    2 -2 19 311.41 16.92
    2 2 19 294.04 19.02
    -2 2 -19 346.39 21.82
    2 2 19 348.31 16.75
    2 2 -19 338.87 23.19
    2 2 20 12.36 4.65
    -2 2 -20 19.88 5.89
    2 -2 20 31.89 9.09
    2 2 -20 7.08 4.14
    2 2 20 11.04 3.42
    2 -2 20 8.63 2.92
    -2 2 20 13.95 2.62
    2 -2 -20 12.47 3.85
    -2 2 -21 794.1 34.34
    2 2 -21 744.14 36.09
    2 2 21 738.68 32.01
    2 -2 21 689.45 25.6
    2 2 21 721.35 26.18
    2 -2 21 759.58 39.27
    -2 2 21 796.28 17.16
    2 -2 -21 783.35 27.77
    -2 2 -22 69.55 10.28
    2 -2 22 72.24 12.43
    2 -2 -22 73.88 8.6
    2 2 22 66.57 8.34
    2 -2 22 62.52 7.51
    2 2 22 48.51 8.83
    2 2 -22 83.1 12.43
    -2 2 -23 98.96 12.87
    2 2 -23 117.29 14.65
    2 -2 -23 98.46 10.22
    2 -2 23 98.63 14.71
    2 2 23 94.24 12.12
    -2 2 -24 147.48 15.76
    2 2 -24 174.47 18.33
    2 -2 -24 140.92 12.47
    2 2 24 158.01 16.1
    2 -2 24 146.81 18.27
    -2 2 -25 206.92 19.07
    2 2 -25 174.16 18.61
    2 -2 -25 186.9 14.65
    2 2 25 206.62 18.88
    2 -2 25 199.38 21.83
    -2 2 -26 14.58 4.89
    2 2 -26 20.78 6.83
    2 -2 -26 10.2 3.67
    2 -2 26 16.61 6.51
    2 2 26 12.75 4.98
    2 2 -27 17.01 6.39
    -2 2 -27 14.96 5.32
    2 -2 -27 17.75 4.75
    2 2 27 16.49 5.15
    2 -2 27 20.27 7.81
    2 -2 28 19.4 7.81
    2 2 28 8.22 3.53
    2 -2 -28 11.53 4.03
    2 2 -28 13.08 5.22
    -2 2 -28 13.04 4.99
    2 2 29 1.3 2.1
    2 -2 29 8.1 6.04
    2 -2 -29 2.85 1.89
    -2 2 -29 3.88 2.78
    2 2 -29 11.6 5.8
    2 -2 -30 62.62 9.6
    -2 2 -30 43.17 9.71
    2 -2 30 56.27 12.82
    2 2 -30 45.68 10.27
    2 2 30 47.38 10.23
    -2 2 -31 12.87 5.43
    2 2 31 13.81 5.94
    2 -2 -31 16.83 5.1
    2 -2 31 11.03 6.69
    2 2 -31 13.25 5.86
    2 -2 32 6.19 3.35
    -2 2 -32 0.53 1.96
    2 2 -32 5.67 3.62
    2 2 32 0.19 1.77
    2 2 33 3.4 2.36
    2 2 -33 4.1 3.81
    2 -2 33 13.54 7.36
    -2 2 -33 6.35 4.75
    2 2 -34 13.76 6.63
    2 2 34 22.72 7.85
    -2 2 -34 29.82 8.31
    2 -2 34 18.85 7.81
    -2 2 -35 0.95 2.35
    2 2 -35 0.46 1.91
    2 2 35 1.94 3.21
    2 -2 35 1.75 3.83
    2 2 36 0.64 3.61
    2 2 -36 0.15 1.61
    2 -2 37 2.54 3.53
    2 2 -37 -1.42 2.68
    2 -2 38 -1.11 3.87
    2 2 -38 0.44 2.07
    2 2 -39 -2.38 2.8
    2 2 -40 -6.19 4.7
    2 2 -41 -4.64 4.33
    3 -2 0 1.65 1.75
    -3 -2 0 0.68 0.68
    -3 -2 0 3.28 2.12
    3 2 0 2.8 1.51
    -3 2 0 1.4 1.84
    -3 2 0 1.79 1.51
    3 -2 0 0.37 1.39
    3 -2 1 57.91 6.87
    3 -2 -1 57.2 6.36
    -3 2 1 61.4 7
    -3 2 1 58.42 6.55
    -3 2 -1 59.54 6.65
    3 2 1 59.84 6.37
    -3 2 -1 59.79 7.42
    3 2 1 60.94 6.46
    -3 -2 -1 61.44 6.39
    3 -2 -1 70.97 6.53
    3 2 -1 60.31 6.72
    -3 -2 1 61.29 3.83
    3 -2 1 59.85 6.4
    -3 -2 1 64.13 7.02
    -3 -2 2 18.5 2.15
    -3 2 2 15.55 3.55
    3 -2 2 13.65 4.07
    3 -2 -2 15.8 3.75
    3 -2 2 22.05 4.09
    3 2 2 15.13 3.34
    -3 2 -2 17.61 4.26
    -3 2 -2 10.66 2.99
    3 -2 2 14.34 3.92
    3 2 -2 13.23 3.23
    3 2 -2 17.13 2.48
    -3 -2 2 14.96 3.68
    -3 2 2 15.53 4.14
    -3 -2 -2 18.31 3.49
    3 -2 -2 16.99 3.22
    3 2 -3 1408.97 22.85
    3 -2 3 1403.2 34.21
    -3 -2 3 1386.43 33.73
    3 2 3 1433.37 30.12
    -3 -2 -3 1411.18 30.41
    3 -2 -3 1424.12 27.71
    -3 2 3 1329.24 32.6
    3 2 -3 1403.47 33.91
    -3 2 -3 1432.8 33.96
    3 -2 3 1407.75 35.07
    3 -2 3 1408.78 31.11
    3 -2 -3 1366.58 30.49
    -3 2 3 1368.4 30.69
    -3 2 -3 1394.65 35.22
    3 -2 -4 15.62 3.5
    3 -2 -4 17.12 3.1
    -3 2 -4 11.37 3.39
    -3 2 -4 13.08 3.84
    3 2 4 14.44 3.38
    -3 2 4 12.71 3.57
    3 2 -4 11.5 2.09
    -3 -2 4 14.55 4.03
    3 -2 4 14.11 4
    -3 -2 -4 21.95 4.1
    3 -2 4 13.02 3.42
    3 2 -4 11.65 3.71
    -3 2 4 11.77 2.92
    3 -2 4 14.66 3.28
    -3 -2 -5 165.08 10.49
    3 -2 5 164.26 11.05
    3 -2 -5 163.6 10.48
    -3 -2 5 166.62 12.33
    3 2 5 151.89 10.12
    3 -2 5 163.04 12.27
    3 2 -5 164.69 12.39
    -3 2 5 159.78 10.45
    -3 2 -5 160.64 12.76
    -3 2 -5 157.48 12.04
    3 -2 5 160.73 12
    3 2 -5 159.33 8.15
    -3 2 5 159.71 10.89
    -3 2 -5 151.87 12.16
    3 -2 5 189.05 11.75
    3 -2 -5 167.47 9.05
    3 -2 -6 27.52 4.4
    -3 2 -6 29.7 5.44
    3 -2 6 23.88 4.5
    3 2 -6 28.13 3.52
    -3 -2 -6 32.29 5.05
    3 -2 6 31.1 4.93
    -3 2 6 32.13 4.95
    3 2 6 34.84 4.98
    3 2 -6 31.41 5.64
    -3 -2 6 28.33 5.38
    3 -2 6 25.6 5.3
    -3 2 6 28.76 4.51
    3 -2 6 28.14 5.17
    -3 2 -6 29.58 5.42
    -3 2 -6 25.51 5.02
    -3 -2 7 582.4 24.55
    3 2 7 580.09 19.83
    -3 2 7 600.17 20.91
    3 -2 7 561.85 20.94
    3 2 -7 559.67 16.32
    -3 -2 -7 583.79 20.07
    3 2 -7 615.27 25.01
    3 -2 7 574.93 24.33
    3 -2 7 599.29 22.46
    -3 2 7 581.55 20.47
    -3 2 -7 558.58 24.24
    -3 2 -7 590.08 24.79
    -3 2 -7 562 23.49
    3 -2 7 562.22 22.4
    3 2 -8 296.64 17.75
    -3 2 -8 333.2 18.62
    -3 2 8 320.5 15.13
    3 2 -8 302.4 12.5
    3 -2 8 327.3 15.93
    -3 -2 -8 290.02 14.35
    3 -2 8 314.44 18.57
    -3 2 -8 318.92 18.08
    3 -2 8 314.74 16.64
    -3 2 8 287.76 14.77
    3 2 8 320.74 15.17
    -3 2 9 112.15 9.52
    3 2 -9 126.65 11.99
    3 2 -9 124.58 8.37
    3 -2 9 119.72 11.8
    -3 -2 -9 129.47 9.75
    3 2 9 118.89 9.67
    -3 2 9 123.27 9.36
    -3 2 -9 123.91 11.24
    3 -2 9 129.01 10.16
    3 -2 9 116.39 10.07
    -3 2 10 106.78 9.63
    3 2 10 105.98 9.37
    3 -2 10 109.51 9.63
    3 2 -10 122.05 11.98
    3 2 -10 113.18 8.24
    -3 2 -10 118.56 11.18
    3 -2 10 112.06 11.72
    -3 -2 -10 122.28 9.81
    -3 2 10 108.81 8.8
    3 -2 10 110.86 9.52
    3 -2 11 37.04 5.48
    3 -2 -11 34.57 5
    3 -2 11 40.28 5.91
    3 -2 11 35.11 6.87
    -3 2 11 36.44 5.66
    3 2 -11 35.79 6.74
    -3 2 11 39.99 5.36
    3 2 11 43.94 6.07
    -3 -2 -11 45.14 6.11
    -3 2 -11 41.18 6.77
    3 2 12 57.11 7.12
    3 2 -12 64.8 9.31
    -3 2 -12 70.19 8.78
    3 2 12 63.2 5.65
    3 -2 -12 74.13 7.62
    -3 -2 -12 70.1 7.85
    3 -2 12 66.02 7.41
    3 -2 12 75.29 10.15
    -3 2 12 67.11 6.88
    -3 2 12 63.65 7.76
    3 2 13 348.59 13.88
    3 -2 13 351.49 22.29
    3 2 13 344.18 18.08
    3 2 -13 344.45 21.71
    -3 2 -13 356.52 19.89
    -3 2 13 348.04 15.72
    3 -2 -13 359.24 17.18
    3 -2 13 365.02 17.3
    -3 -2 -13 357.63 18.31
    -3 2 -14 157.93 13.48
    3 2 14 137.16 8.95
    3 2 14 161.34 12.66
    3 2 -14 152.76 14.86
    -3 2 14 146.74 10.41
    3 -2 -14 146.77 11.25
    3 -2 14 148.65 15.04
    3 -2 14 144.44 11.12
    -3 2 15 135.3 9.94
    3 2 15 134.42 11.94
    3 2 15 143.71 9.49
    3 -2 -15 143.46 11.25
    3 -2 15 121.45 13.82
    3 2 -15 143.64 14.47
    -3 2 -15 140.71 12.82
    3 -2 -16 34.49 5.78
    3 2 16 39.87 5.21
    -3 2 -16 44.22 7.25
    3 2 -16 39.66 8.24
    3 2 16 42.63 7.07
    3 -2 16 33.87 7.55
    -3 2 16 36.47 5.17
    3 -2 17 35.11 7.94
    -3 2 17 30.04 4.71
    3 2 17 38.16 5.27
    3 2 -17 32.44 7.61
    3 -2 -17 38.85 6.11
    -3 2 -17 28.17 5.78
    3 2 17 35.87 6.67
    3 -2 18 11.91 5.53
    3 2 18 10.2 2.98
    -3 2 -18 9.5 3.57
    3 2 -18 10.02 4.51
    3 -2 -18 7.73 3.07
    -3 2 18 11.71 2.87
    3 2 18 12.28 4.27
    3 -2 19 227.36 20.88
    3 2 19 220.95 13.71
    3 -2 -19 227.52 15.5
    3 2 19 231.32 17.75
    3 2 -19 241.21 20.44
    -3 2 19 215.44 12.52
    -3 2 -19 241.4 17.33
    -3 2 -20 24.98 5.7
    3 2 20 19.91 4.29
    3 -2 20 20.39 7
    3 -2 -20 33.33 6.26
    -3 2 20 30.87 4.71
    3 2 -20 39.89 8.96
    -3 -2 -20 29.54 2.62
    3 2 20 38.54 7.61
    3 2 21 133.95 11.5
    3 2 -21 142.72 16.38
    3 -2 21 142.35 17.35
    3 -2 -21 133.38 12.3
    -3 -2 -21 129.17 5.04
    -3 2 21 142.18 9.87
    3 2 21 131.4 14.05
    3 -2 -22 7.53 3.6
    3 -2 22 2.55 2.68
    3 2 -22 6.56 4.98
    -3 2 22 3.89 1.72
    3 2 22 4.34 3.99
    3 -2 -23 53.82 8.19
    3 2 23 42.45 8.28
    -3 2 23 52.51 5.59
    3 2 -23 66.72 11.83
    3 -2 23 63.37 12.09
    3 2 -24 104.52 14.93
    3 -2 -24 110.33 11.9
    -3 2 24 108.47 7.67
    3 2 24 97.6 13.1
    3 -2 24 92.65 14.76
    3 -2 25 57.81 11.95
    3 2 -25 73.53 12.47
    3 -2 -25 55.85 9.03
    3 2 25 72.64 11.79
    3 -2 -26 175.73 15.5
    3 2 -26 196.05 20.73
    3 2 26 158.24 17.58
    3 -2 26 190.79 22.13
    3 2 -27 527.37 34.19
    3 -2 -27 544.56 27.65
    3 2 27 495.7 31.48
    3 -2 27 517.42 37.28
    3 2 -28 7.6 4.23
    3 -2 -28 3.66 3.01
    3 -2 28 2.53 4.59
    3 2 28 -1.84 2.57
    3 -2 29 149.96 21.17
    3 -2 -29 152.76 15.07
    3 2 29 133.68 17.03
    3 2 -29 156.37 19.28
    3 -2 -30 5.58 3.48
    3 -2 30 5.18 4.21
    3 2 -30 1.8 3.8
    3 2 30 4.13 4.35
    3 2 31 22.06 7.6
    3 2 -31 21.82 7.57
    3 -2 -31 28.73 6.77
    3 -2 31 24.71 8.82
    3 -2 -32 49.61 8.92
    3 2 -32 52.53 11.6
    3 -2 32 52.88 13.15
    3 2 32 36.32 9.66
    3 -2 33 0.24 3.39
    3 2 -33 5.31 3.79
    3 2 33 1.7 3.64
    3 -2 34 29.73 10.37
    3 2 34 25.4 8.47
    3 2 -34 30.32 9.11
    3 -2 35 24.23 9.6
    3 2 -35 36.59 10.12
    3 2 35 31.39 9.31
    3 2 36 11.06 5.98
    3 -2 36 7.02 5.42
    3 2 -36 7 4.52
    3 2 -37 -3.99 4.38
    3 -2 37 1.58 4.68
    3 -2 38 -3.91 4.63
    3 2 -38 10.05 5.63
    3 2 -39 12.98 6.77
    3 2 -40 13.23 6.61
    4 -2 0 -0.2 1.96
    4 2 0 1.84 1.65
    -4 2 0 3.03 1.78
    -4 2 0 0.86 1.16
    -4 -2 0 3.41 2
    -4 -2 -1 87.22 9.08
    -4 2 1 83.78 8.82
    -4 2 -1 85.32 9.22
    4 -2 -1 83.48 8.89
    4 -2 1 91.77 7.71
    4 2 1 100.3 9.49
    -4 -2 1 77.93 8.7
    4 2 -1 99.69 9.58
    -4 2 1 84.92 8.51
    -4 2 -1 80.35 8.61
    4 -2 1 82.48 9.14
    -4 2 -2 499.99 21.69
    -4 2 -2 500.62 22.13
    4 -2 -2 508.94 21.63
    -4 2 2 500.88 21.57
    -4 -2 -2 502.08 21.17
    4 -2 2 484.89 21.54
    4 2 -2 486.8 21.54
    -4 2 2 519.4 20.63
    4 -2 2 523.79 22.9
    4 2 2 505.02 20.9
    4 -2 2 509.41 18.12
    -4 -2 2 498.86 22.31
    4 2 -3 679.21 14.24
    -4 2 -3 725.52 26.24
    -4 2 -3 670.55 26.08
    4 -2 -3 665.94 24.64
    4 2 3 675.65 24.15
    -4 2 3 696.49 23.87
    4 -2 3 689.78 25.79
    4 -2 3 656.38 26.16
    -4 -2 -3 677.77 24.4
    -4 -2 3 679.76 26.4
    -4 2 3 671.97 24.63
    4 2 -3 650.41 25.48
    4 2 4 57.31 7.12
    4 -2 4 52.38 7.24
    -4 2 -4 53.39 7.49
    -4 2 4 50 6.47
    -4 2 -4 44.91 6.76
    4 -2 4 41.57 6.95
    -4 2 4 63.28 7.64
    4 2 -4 51.96 4.19
    4 2 -4 55.06 7.78
    -4 -2 4 51.44 7.44
    4 -2 -4 46.36 6.43
    -4 -2 -4 57.19 7.13
    -4 2 5 211.52 12.86
    -4 2 -5 217.03 15.01
    4 -2 -5 222.2 14.09
    4 2 -5 223.44 15.32
    -4 2 -5 212.92 15.32
    -4 -2 5 220.01 15.46
    4 -2 5 224.04 16.02
    -4 2 5 216.6 14.23
    4 -2 5 216.83 14.64
    4 2 -5 212.06 8.9
    4 2 5 225.13 13.93
    -4 -2 -5 222.55 14.26
    -4 -2 -6 1684.28 38.89
    4 2 6 1628.18 37.87
    4 -2 6 1651.29 43.8
    4 2 -6 1633.66 25.25
    4 -2 -6 1613.08 38.41
    -4 2 6 1654.18 39.31
    4 2 -6 1639.08 42.82
    -4 2 -6 1650.28 43.59
    4 -2 6 1647.39 39.83
    -4 2 -6 1689.27 41.82
    -4 2 6 1659.69 35.99
    -4 2 7 190 12.19
    -4 -2 -7 167.5 12.31
    -4 2 -7 182.39 14.03
    -4 2 7 186.75 13.66
    4 -2 7 213.44 16.04
    4 2 -7 181.17 14.62
    4 2 -7 208.16 9.53
    4 2 7 180.92 12.69
    4 -2 7 207.54 14.17
    4 -2 -7 197.68 13.42
    -4 2 8 14.18 3.62
    4 2 -8 9.92 2.32
    4 2 8 16.51 4.14
    4 -2 8 8.6 3.4
    4 2 -8 15.79 4.53
    -4 -2 -8 9.54 3.13
    -4 2 -8 16.21 4.53
    -4 2 8 16.25 4.24
    -4 -2 -9 1.31 1.5
    -4 2 -9 -1.15 1.32
    -4 2 9 -0.53 1.2
    -4 2 9 1.18 1.49
    4 2 -9 4.33 2.81
    4 -2 9 0.83 1.24
    4 2 9 -0.03 1.19
    4 -2 9 -0.77 1.52
    4 2 10 158.73 12.63
    4 -2 10 188.05 16.12
    -4 2 10 171.2 11.37
    -4 2 -10 162.86 13.7
    -4 2 10 165.2 13.03
    4 -2 10 180.01 13.14
    -4 -2 -10 175.57 13.08
    4 2 -10 173.39 15.25
    -4 2 11 44.07 6.96
    -4 -2 -11 48.45 6.95
    -4 2 -11 53.35 7.97
    4 2 11 46.53 6.84
    4 2 -11 48.34 8.5
    -4 2 11 40.75 5.54
    4 -2 11 48.22 6.95
    4 -2 11 43.77 8.26
    4 2 12 178.8 14.03
    4 -2 -12 176.95 13.09
    4 -2 12 180.71 13.08
    4 2 -12 181.06 16.19
    -4 2 12 170.31 11.47
    -4 -2 -12 163.96 13.18
    -4 2 -12 170.08 14.32
    -4 2 12 177.14 14.15
    4 -2 12 171.85 16.22
    -4 2 13 7.87 2.76
    -4 2 -13 2.79 2.19
    4 -2 13 6.08 3.14
    4 2 -13 11.53 3.81
    4 -2 -13 5.41 2.66
    4 2 13 8.38 3.35
    -4 2 14 17.23 3.6
    4 2 14 16.07 3.39
    4 2 -14 26.46 6.53
    4 -2 14 20.58 5.63
    4 2 14 19.82 4.94
    -4 2 -14 16.74 4.63
    4 -2 -14 21.51 4.83
    4 -2 -15 2.05 1.69
    -4 2 15 1.97 0.94
    4 2 -15 3.22 3.42
    -4 2 -15 1.77 1.67
    4 2 15 1.76 2.41
    4 -2 15 1.3 2.12
    4 2 15 3.8 1.92
    -4 2 -16 -0.5 2.58
    -4 2 16 2.76 1.82
    4 -2 -16 1.81 2.27
    4 2 16 -1.17 1.57
    4 2 -16 0.14 2.39
    4 2 16 0.26 0.8
    4 -2 16 -0.07 1.77
    4 2 17 42.4 5.88
    4 -2 17 39.47 8.18
    4 2 17 30.01 6.63
    -4 2 -17 51.1 8.32
    4 -2 -17 45.21 7.36
    -4 2 17 45.65 6.16
    4 2 -17 37.42 8.22
    4 -2 18 8.18 3.72
    4 2 -18 5.5 3.46
    4 -2 -18 2.9 2.1
    4 2 18 5.39 2.32
    4 2 18 2.09 1.88
    -4 2 18 1.27 1.07
    -4 2 -18 2.93 1.54
    4 -2 19 26.49 7.35
    4 -2 -19 19.32 4.76
    -4 2 19 23.97 4.5
    4 2 -19 28.65 7.32
    -4 2 -19 31.55 6.43
    4 2 19 19.23 5.43
    4 -2 20 28.61 7.89
    -4 2 20 26.2 4.63
    -4 2 -20 22.4 5.76
    4 2 20 28.6 6.71
    4 2 -20 31.23 7.8
    4 -2 -20 36.98 6.91
    4 -2 21 6.76 5.05
    4 2 -21 1.05 3.6
    -4 2 -21 3.56 3.14
    4 -2 -21 5.38 2.82
    -4 2 21 0.04 1.58
    4 2 21 -0.28 1.93
    -4 -2 -21 1.77 1.02
    4 -2 -22 369.08 22.63
    -4 -2 -22 400.26 12.24
    4 -2 22 398.64 30.06
    4 2 22 341.74 24.51
    -4 2 22 401.18 18.48
    -4 2 -22 394.08 23.43
    4 2 -22 434.24 30.06
    4 -2 -23 443.6 25.26
    4 2 23 456.61 28.68
    -4 2 -23 447.88 25.28
    4 2 -23 463.34 31.46
    4 -2 23 441.39 32.45
    -4 2 23 472.37 19.93
    4 2 24 289.49 23.29
    4 -2 24 280.5 26.21
    -4 2 24 323.71 16.48
    4 2 -24 298.61 25.65
    4 -2 -24 296.98 20.9
    -4 2 25 69.19 7.55
    4 -2 25 62.05 12.81
    4 2 -25 65.44 12.51
    4 -2 -25 57.38 9.39
    4 2 25 61.72 11.19
    4 -2 26 6.11 3.67
    4 -2 -26 7.58 3.13
    4 2 26 5.27 3.51
    4 2 -26 9.12 4.39
    4 -2 27 -2.21 4.92
    4 2 -27 -1.72 4.77
    4 -2 -27 0.95 1.87
    4 2 27 -0.49 2.02
    4 -2 -28 9.09 3.46
    4 2 28 -1.79 3.07
    4 -2 28 12.15 5.07
    4 2 -28 -0.86 2.54
    4 -2 29 1.76 2.12
    4 2 -29 1.77 2.34
    4 -2 -29 1.63 2.43
    4 2 29 -1.87 3.17
    4 2 -30 20.08 7.19
    4 2 30 18.19 6.34
    4 -2 -30 19.38 5.9
    4 -2 30 16.53 7.9
    4 2 -31 22.49 7.91
    4 -2 -31 24.23 6.93
    4 -2 31 25.66 9.19
    4 2 31 32.16 9.67
    4 2 -32 5.91 3.9
    4 -2 -32 -3.1 2.71
    4 -2 32 -2.7 6.06
    4 2 32 5 4.75
    4 -2 33 15.84 7.33
    4 2 33 13.29 6.08
    4 2 -33 12.46 5.48
    4 -2 34 11.32 6.9
    4 2 -34 25.5 8.88
    4 2 34 10.6 5.63
    4 -2 35 5.56 4.94
    4 2 35 6.87 4.75
    4 2 -35 -0.43 2.72
    4 -2 36 10.83 5.41
    4 2 -36 7.94 5.27
    4 2 36 2.11 2.55
    4 2 -37 27.92 9.26
    4 -2 37 12.65 6.75
    4 2 -38 2.13 3.88
    4 2 -39 51.11 12.75
    5 -2 0 -0.45 1.72
    -5 2 0 1.56 1.75
    5 2 0 0.49 2.08
    -5 -2 -1 159.76 13.43
    5 2 -1 151.85 13.03
    5 -2 1 162.2 13.92
    5 -2 -1 160.23 13.73
    -5 2 1 157.29 12.07
    -5 2 -1 175.23 13.06
    5 2 1 143.4 12.62
    5 2 -2 375.25 20.54
    5 -2 2 364.54 19.53
    5 2 2 398.76 20.87
    -5 -2 -2 404.43 21.39
    -5 2 -2 366.08 19.07
    5 -2 -2 395.37 21.34
    5 -2 2 362.65 20.98
    -5 2 2 381.89 18.67
    5 -2 3 135.36 12.91
    5 2 -3 146.44 5.77
    -5 2 3 152.17 11.69
    -5 2 -3 131.06 11.58
    5 2 -3 152.2 13.34
    5 2 3 137.71 12.31
    5 -2 -3 116.53 11.64
    -5 -2 -3 145.57 12.84
    5 -2 3 136.23 12.02
    -5 2 -4 647.44 25.96
    5 -2 -4 616.58 26.34
    -5 2 4 625.69 23.54
    5 2 -4 622.99 27.63
    -5 -2 -4 649.43 26.79
    5 2 -4 661.62 13.69
    5 2 4 629.79 26.26
    5 -2 4 621.31 28.52
    5 -2 4 617.81 25.43
    -5 2 -5 667.67 26.93
    5 2 -5 686.87 29.23
    5 2 -5 716.18 15.2
    5 -2 5 704.57 30.87
    5 -2 -5 692.75 28.09
    -5 2 5 660.61 23.81
    5 -2 5 658.67 26.2
    5 2 5 660.03 26.79
    -5 -2 -5 718.31 28.49
    5 2 6 64.68 8.33
    -5 2 6 63.34 7.72
    5 2 -6 62.81 4.73
    5 -2 6 48.79 8.29
    -5 -2 -6 61.98 8.4
    5 2 -6 61.75 9.24
    -5 2 -6 59.11 8.23
    5 -2 6 54.07 7.61
    5 -2 -6 57.18 8.25
    5 -2 7 581.29 28.74
    -5 2 7 582.82 22.25
    -5 2 -7 591.57 26.18
    5 2 -7 611.95 28.92
    5 -2 7 639.79 25.7
    5 2 7 600.54 26.05
    5 2 -7 609.33 16.41
    5 -2 -7 588.01 26.12
    5 -2 8 1601.45 48.23
    5 2 -8 1545.66 46.41
    -5 2 8 1578.27 36.45
    5 -2 8 1607.91 40.82
    -5 2 -8 1508.11 42.57
    5 2 8 1606 42.62
    5 -2 9 467.15 21.99
    5 2 -9 499.98 26.65
    -5 2 9 471.6 19.87
    5 -2 9 491.13 27.34
    5 2 9 474.24 23.66
    -5 2 -9 439.3 22.99
    5 -2 10 430.69 20.79
    5 -2 10 419.3 25.49
    -5 2 -10 376.62 21.78
    5 2 -10 392.43 23.99
    5 2 10 377.46 21.29
    -5 2 10 387.81 17.95
    5 2 -11 78.02 10.95
    -5 2 -11 63.6 9.07
    5 -2 11 65.1 8.17
    5 -2 11 60.3 10.08
    -5 2 11 86.6 8.66
    5 2 11 71.6 9.43
    5 -2 12 104.24 13.16
    5 2 -12 120.3 14.08
    -5 2 12 109.95 9.66
    -5 2 -12 108.94 11.93
    5 2 12 106.87 11.54
    5 -2 12 128.53 11.47
    5 2 13 98.02 11.34
    -5 2 13 104.74 9.49
    5 -2 13 99.93 13.33
    5 2 -13 107.26 13.44
    5 -2 -13 107.19 11.44
    -5 2 -13 108.23 12.25
    -5 2 14 10.62 3.25
    5 -2 14 9.69 5.07
    -5 2 -14 7.63 3.54
    5 2 14 4.11 2.91
    5 2 -14 10.73 4.74
    5 -2 -14 6.34 2.99
    -5 2 -15 62.53 9.24
    -5 2 15 55.62 6.96
    5 2 15 50.95 8.52
    5 2 -15 52.75 9.8
    5 -2 15 41.7 8.6
    5 -2 -15 54.29 8.37
    5 2 16 4.83 3.11
    5 2 -16 1.28 1.84
    5 -2 -16 -0.27 1.71
    5 -2 16 -0.67 2.27
    -5 2 -16 1.67 2.24
    -5 2 16 -0.36 1.32
    -5 2 17 36.87 5.7
    5 -2 17 31.68 8.16
    5 2 -17 29.92 8.64
    5 2 17 35.11 7.2
    -5 2 -17 24.61 5.98
    5 -2 -17 28.28 6.37
    -5 2 18 1.67 1.38
    5 -2 18 0.26 2.54
    -5 2 -18 1.6 2.6
    5 2 18 -1.28 2.4
    5 -2 -18 1.55 2.66
    5 2 -18 2.31 2.59
    5 -2 19 8.44 4.89
    5 2 -19 1.97 3.27
    5 -2 -19 12.24 4.68
    5 2 19 6.16 3.41
    -5 2 -19 1.71 2.02
    -5 2 19 8.83 2.9
    5 -2 20 41.42 9.81
    -5 2 20 61.13 7.67
    5 2 -20 50.95 10.46
    5 -2 -20 59 9.45
    5 2 20 48.85 9.3
    -5 2 -20 59.91 9.6
    5 -2 21 3.94 3.59
    -5 2 -21 0.91 2.43
    5 2 -21 7.8 5.49
    5 -2 -21 1.22 1.63
    5 2 21 -0.96 2.87
    -5 2 21 1.67 1.53
    -5 2 22 12.76 3.68
    5 2 -22 10.82 5.42
    -5 -2 -22 14.66 2.93
    5 -2 -22 19.31 5.5
    5 2 22 10.5 4.62
    -5 2 -22 9.46 3.76
    5 -2 22 20.02 7.44
    5 2 -23 -2.24 3.85
    -5 2 23 8.25 2.78
    5 -2 -23 0.39 2.16
    -5 2 -23 3.45 2.45
    5 2 23 3.8 3.73
    5 -2 23 -1.65 3.34
    -5 2 -24 3.45 1.63
    5 2 24 11.96 5.34
    5 2 -24 4.99 4.12
    5 -2 -24 0.72 1.62
    -5 2 24 1.48 1.32
    5 -2 24 7.99 5.25
    -5 2 25 2.56 1.72
    5 2 -25 4.15 3.71
    5 -2 -25 2.29 3.05
    5 -2 25 9.89 5.6
    5 2 25 -3.43 3.68
    -5 2 -25 -0.99 1.94
    -5 2 -26 -3.55 3.15
    5 2 -26 -4.93 5.04
    5 -2 -26 -1.77 3.23
    5 -2 26 0.58 4.16
    5 2 26 -0.31 1.97
    5 -2 27 -1.08 2.89
    5 -2 -27 -0.85 2.27
    5 2 27 -0.94 2.31
    5 2 -28 65.56 13.11
    5 -2 -28 53.83 9.99
    5 2 28 52.22 11.12
    5 -2 28 47.84 12.07
    5 -2 29 0.14 4
    5 -2 -29 -2.8 3.65
    5 2 -29 -0.81 3.27
    5 2 29 1.49 1.89
    5 -2 30 0.8 3.38
    5 2 -30 2.08 2.45
    5 2 30 6.49 4.38
    5 -2 -30 6.36 3.32
    5 -2 -31 1.64 2.36
    5 2 -31 1.55 3.04
    5 2 31 3.14 3.82
    5 -2 31 -0.11 2.68
    5 2 -32 1.2 2.01
    5 2 32 -6.14 4.52
    5 -2 -32 -0.29 1.72
    5 -2 32 3.22 3.93
    5 2 -33 13.31 6.75
    5 2 33 17.98 7.31
    5 -2 33 0.43 2.79
    5 -2 34 10.26 6.49
    5 2 -34 4.29 2.74
    5 2 34 0.82 3.21
    5 2 -35 5.04 4.58
    5 2 35 3.63 4.09
    5 -2 35 -0.23 2.72
    5 2 -36 -4.1 4.96
    5 -2 36 5.86 5.1
    5 2 36 1.47 4.13
    5 2 -37 -1.95 4.6
    5 2 -38 6.21 4.58
    -6 2 0 48.64 7.06
    6 -2 0 47.76 8.28
    6 2 0 56.54 8.91
    6 2 -1 87.96 10.95
    -6 2 -1 89.85 9.7
    6 -2 1 78.47 9.54
    -6 2 1 80.91 9.16
    6 -2 1 82.56 10.77
    6 -2 -1 84.31 10.92
    6 2 1 86.74 10.91
    -6 2 2 11.94 4
    -6 2 -2 6.96 3.15
    6 -2 2 15 5.14
    6 -2 2 0.11 1.76
    6 2 2 3.8 1.92
    6 -2 -2 3.04 2.82
    6 -2 3 522.09 24.47
    6 2 -3 570.42 27.69
    6 2 3 530.78 26.44
    -6 2 -3 539.62 24.42
    6 -2 -3 517.14 26.88
    6 -2 3 538.23 28.11
    -6 2 3 532.18 22.84
    6 2 4 78.37 10.37
    -6 2 -4 87.95 10.05
    6 2 -4 92.84 11.6
    6 -2 4 67.14 10.32
    6 -2 4 78.58 9.5
    6 2 -4 88.04 4.51
    -6 2 4 82.8 9.04
    6 -2 -4 72.67 10.01
    6 -2 5 216.21 15.53
    -6 2 5 209.28 14.25
    6 -2 5 219.9 18.52
    6 2 -5 224.34 18.16
    6 2 5 229.54 17.51
    6 -2 -5 229.88 17.72
    6 2 -5 229.74 8.04
    -6 2 -5 214.12 15.72
    6 -2 6 62.64 8.79
    6 2 6 54.24 8.52
    -6 2 -6 50.94 7.84
    6 -2 6 66.21 10.29
    6 2 -6 61.11 4.54
    -6 -2 -6 53.83 3.76
    6 2 -6 50.28 8.78
    6 -2 -6 63.43 9.59
    -6 2 6 71.15 8.36
    6 -2 7 397.58 25.68
    6 2 7 430.77 24.29
    -6 2 7 436.75 20.19
    6 2 -7 439.83 25.82
    6 -2 -7 419.72 24.32
    6 -2 7 438.47 22
    -6 2 -7 444.94 23.42
    -6 -2 -7 391.36 11.23
    -6 2 -8 6.48 2.71
    6 2 8 11.74 4.41
    6 -2 8 20.94 6.37
    6 -2 8 19.39 4.78
    6 2 -8 9.25 3.82
    -6 -2 -8 17.25 2.58
    6 -2 -8 14.53 4.8
    -6 2 8 17.54 4.41
    6 2 9 334.82 21.78
    -6 -2 -9 324.81 11.83
    6 2 -9 353.95 24.01
    6 -2 9 329.57 18.85
    -6 2 9 330.46 17.77
    -6 2 -9 330.2 21.04
    6 -2 9 346.75 24.61
    6 2 -10 44.82 8.68
    6 -2 10 48.55 7.28
    6 2 10 39.77 7.7
    -6 2 10 47.75 7.03
    6 -2 10 46.91 9.27
    -6 2 -10 39.37 7.19
    6 -2 11 106.15 13.92
    6 -2 11 96.22 10.28
    6 2 11 98.25 11.93
    6 2 -11 87.77 12.33
    -6 2 -11 99.69 11.53
    -6 2 11 94.36 9.61
    -6 2 -12 13.47 4.28
    -6 2 12 17.35 4.19
    6 -2 12 19.84 5.01
    6 2 -12 14.76 5.81
    6 -2 12 9.53 4.01
    6 2 12 15.73 4.9
    6 -2 13 117.75 15.05
    6 2 -13 119.04 14.69
    -6 2 13 122.5 10.82
    6 -2 -13 127.78 13.46
    -6 2 -13 120.76 13.38
    6 -2 13 151.06 12.86
    6 2 13 131.32 14.17
    -6 2 14 3.15 2.13
    -6 2 -14 -2.11 1.89
    6 2 14 1.53 1.66
    6 2 -14 -0.04 1.82
    6 -2 14 -2.27 2.42
    6 -2 -14 0.18 1.9
    6 2 15 46.87 8.99
    6 2 -15 46.2 9.64
    6 -2 -15 33.6 7.04
    6 -2 15 31.87 8.26
    -6 2 -15 34.66 7.4
    -6 2 15 44.17 6.74
    -6 2 -16 1.36 1.85
    6 2 -16 -1.37 2.7
    6 -2 -16 2.49 1.99
    6 -2 16 3.43 3.72
    6 2 16 3.64 2.93
    -6 2 16 2.51 1.96
    -6 2 17 4.1 2.59
    6 2 17 1.2 3.06
    6 2 -17 1.85 2.37
    6 -2 17 0.07 2.17
    6 -2 -17 1.47 2.74
    -6 2 -17 -0.06 1.46
    -6 2 18 11.8 3.86
    6 2 -18 5.98 3.62
    6 2 18 10.34 4.59
    6 -2 -18 3.92 2.29
    6 -2 18 2.76 3.84
    -6 2 -18 4.43 2.72
    -6 2 -19 487.95 28.36
    6 2 -19 439.58 30.95
    6 -2 19 461.71 32.94
    -6 2 19 469.22 22.14
    6 -2 -19 429.41 26.66
    6 2 19 466 29.85
    6 -2 20 55.66 12.46
    -6 2 -20 66.84 10.52
    6 -2 -20 44.43 8.82
    6 2 -20 44.32 10.28
    6 2 20 70.41 11.73
    -6 2 20 59.96 8.21
    6 2 21 271.02 23.29
    6 2 -21 323.46 27.31
    6 -2 21 261.3 25.51
    6 -2 -21 282.58 22.11
    -6 2 -21 281.74 21.89
    -6 2 21 312.75 18.57
    6 2 -22 9.25 4.88
    6 -2 -22 5.06 3.08
    6 2 22 4.2 4.03
    -6 -2 -22 8.14 2.61
    -6 2 22 9.76 3.81
    -6 2 -22 7.45 4.21
    6 -2 22 4.56 2.44
    -6 2 -23 24.3 6.42
    6 -2 23 26.21 8.79
    6 2 -23 22.11 7.22
    6 -2 -23 28.17 7.58
    6 2 23 27.84 8.09
    -6 2 23 23.53 5.31
    -6 2 -24 -0.27 2.4
    6 2 24 -0.68 1.91
    6 2 -24 0.7 2.77
    6 -2 -24 0.64 2.3
    -6 2 24 0.66 1.06
    6 -2 24 3.71 5.17
    -6 2 -25 40.95 8.48
    6 2 -25 59.02 12.61
    6 -2 -25 54.53 10.37
    -6 2 25 48.23 7.55
    6 2 25 40.37 9.8
    6 -2 25 40.57 10.93
    6 -2 26 6.71 5.51
    6 2 -26 19.14 7.49
    6 -2 -26 14.53 5.28
    6 2 26 6.9 4.82
    -6 2 -26 6.65 3.59
    6 2 -27 76.43 14.14
    6 -2 -27 87.89 13.29
    6 2 27 78.21 14.28
    6 -2 27 84.53 16.4
    6 2 28 2.36 2.96
    6 2 -28 0.05 1.77
    6 -2 -28 1.3 2.22
    6 -2 28 -0.56 3.07
    6 2 -29 16.57 6.6
    6 -2 -29 19.22 6.62
    6 2 29 19.95 7.67
    6 -2 29 20.17 8.1
    6 -2 -30 3.13 2.93
    6 2 30 -1.46 2.5
    6 2 -30 4.28 4.05
    6 -2 30 -4.98 4.6
    6 -2 31 0.14 2.34
    6 2 -31 -2.98 3.43
    6 -2 -31 3.53 3.04
    6 2 31 5.52 4.96
    6 2 -32 5.02 4.15
    6 -2 32 -4.05 4.43
    6 -2 -32 2.59 1.56
    6 2 32 -2.11 3.91
    6 2 -33 9.74 4.1
    6 2 33 12.18 5.69
    6 -2 33 10.17 5.67
    6 2 -34 7.87 3.9
    6 -2 34 -0.34 2.09
    6 2 34 2.64 4.48
    6 2 -35 0.07 2.26
    6 2 35 -7.32 5.24
    6 -2 35 -0.8 2.58
    6 2 -36 21.46 8.04
    6 2 -37 14.88 7.46
    7 -2 0 2.8 2.93
    -7 2 0 -0.61 1.48
    7 2 0 -0.82 2.86
    -7 2 -1 36.64 6.6
    -7 2 1 41.92 7.01
    7 -2 1 33.9 6.32
    7 2 1 38.81 7.71
    7 -2 -1 43.83 8.56
    7 2 -1 34.9 7.6
    7 -2 1 38.92 8.5
    7 -2 -2 97.14 12.37
    7 2 2 103.72 12.94
    7 -2 2 90.82 10.65
    -7 2 2 103.25 10.79
    -7 2 -2 114.16 11.69
    7 -2 2 106.85 13.6
    -7 2 -3 47.57 7.87
    7 -2 -3 40.26 7.98
    7 -2 3 45.96 8.84
    7 -2 3 45.35 7.44
    -7 2 3 54.82 7.83
    7 2 3 39.29 7.83
    7 2 -4 164.27 16.39
    7 2 4 171.17 16.4
    7 -2 -4 156.9 16
    7 -2 4 175.38 14.67
    7 2 -4 184.23 5.67
    7 -2 4 181.31 17.84
    -7 2 4 165.66 13.55
    -7 2 -4 173.87 14.55
    -7 2 5 153.63 12.89
    7 2 -5 149.38 15.79
    7 -2 -5 148.09 15.46
    7 2 5 155.24 15.49
    7 -2 5 151.55 16.39
    7 2 -5 160.46 6.33
    7 -2 5 144.19 13.13
    -7 2 -5 151.25 13.81
    7 -2 6 238.56 17.02
    7 2 -6 244.24 20.58
    -7 2 6 249.85 16.29
    7 -2 6 247.91 21.25
    7 -2 -6 253.07 20.53
    7 2 6 246.92 19.85
    7 2 -6 256 9.14
    -7 2 -6 272.13 18.6
    7 -2 7 498.91 30.17
    7 2 7 461.82 26.8
    7 -2 -7 500.7 28.72
    7 2 -7 473.38 28.85
    -7 -2 -7 455.68 12.27
    7 -2 7 459.64 23.45
    -7 2 -7 467.94 25.08
    -7 2 7 464.76 22.21
    7 2 8 -0.43 1.98
    -7 2 8 1.21 2.48
    7 -2 8 0.76 1.6
    7 -2 8 3.74 3.09
    -7 -2 -8 0.34 0.65
    7 2 -8 -0.75 3.56
    -7 2 -8 -2.3 2.97
    7 -2 -8 1.19 2.29
    -7 2 -9 2.23 1.28
    -7 2 9 4.47 2.61
    7 2 9 0.72 1.44
    7 -2 9 0.72 1.63
    -7 -2 -9 2.18 1.28
    7 -2 9 -1.01 2.55
    7 2 -9 1.07 2.82
    -7 2 -10 -0.96 2.01
    -7 2 10 0.34 1.79
    7 -2 10 -0.81 1.13
    -7 -2 -10 0.46 0.79
    7 -2 10 0.04 3.52
    7 2 -10 1.16 2.44
    7 2 10 1.61 2.98
    7 2 -11 24.98 7.21
    -7 2 11 23.98 5.08
    7 2 11 14.52 4.64
    7 -2 11 24.77 5.68
    -7 2 -11 22.99 5.96
    -7 -2 -11 24.65 3.83
    7 -2 11 21.13 7.06
    7 2 12 50.14 9.27
    -7 2 -12 54.25 9.33
    7 2 -12 66.59 11.29
    7 -2 12 52.43 10.75
    7 -2 12 40.71 6.93
    -7 -2 -12 42.99 5.41
    -7 2 12 48.09 7.29
    -7 2 13 39.6 6.56
    7 -2 13 30.43 8.26
    7 2 13 40.69 8.5
    7 2 -13 33.79 8.51
    -7 2 -13 33.18 7.27
    7 -2 13 48.94 7.74
    -7 -2 -13 37.34 5.23
    -7 -2 -14 34.06 5.06
    -7 2 14 34.75 6.23
    7 2 -14 32.07 8.22
    7 -2 14 44.38 10.39
    7 2 14 32.25 7.82
    7 -2 -14 41.74 8.48
    -7 2 -14 34.21 7.38
    7 2 -15 22.39 7.19
    7 -2 15 33.86 9.28
    7 2 15 22.09 6.95
    7 -2 -15 16.42 5.68
    -7 2 15 32.35 6.22
    -7 2 -15 21.87 6.15
    -7 2 16 78.95 9.5
    -7 2 -16 68.34 11.23
    7 2 -16 58.46 11.14
    7 -2 16 62.76 12.37
    7 -2 -16 70.18 11.24
    7 2 16 56.18 10.3
    -7 2 17 13.99 4.11
    7 2 17 8.92 4.14
    7 2 -17 14.17 5.75
    7 -2 17 23.97 7.57
    7 -2 -17 5.51 3.06
    -7 2 -17 23.94 6.87
    7 2 18 33.23 8.33
    7 2 -18 16.8 6.2
    7 -2 -18 14.14 5.34
    -7 2 -18 17.38 5.83
    7 -2 18 12.54 6.87
    -7 2 18 16 3.89
    -7 2 -19 1.36 3.06
    7 2 19 -2.19 2.99
    7 2 -19 0.29 2.82
    7 -2 -19 0.22 2.25
    7 -2 19 2.24 2.96
    -7 2 19 1.25 2.15
    7 -2 20 7.75 6.3
    7 2 20 -0.09 2.86
    7 -2 -20 4.34 4.21
    7 2 -20 -2.97 4.24
    -7 2 -20 4.38 3.17
    -7 2 20 0.85 1.29
    7 2 -21 163.41 20.2
    7 -2 -21 177.44 18.57
    -7 2 -21 158.75 17.45
    7 2 21 173.95 19.74
    -7 2 21 158.78 14.02
    7 -2 21 169.51 21.44
    -7 2 -22 46.43 9.59
    7 2 22 47.22 10.47
    7 2 -22 64.27 13.02
    7 -2 -22 51.37 10.13
    7 -2 22 57.34 12.81
    -7 2 22 56.96 8.55
    -7 -2 -22 65.49 7.17
    -7 2 23 10.75 3.91
    7 -2 -23 15.48 6.01
    7 2 -23 13.34 6.25
    7 2 23 12.29 5.81
    7 -2 23 -3.93 4.47
    -7 2 -23 7.57 4
    -7 2 24 1.11 1.51
    7 2 -24 0.64 3.14
    7 2 24 0.92 2.73
    7 -2 -24 1.61 1.77
    7 -2 24 1.37 3.17
    -7 2 -24 4.28 3.38
    -7 2 25 30.41 6.36
    7 2 -25 40.92 10.58
    7 2 25 21.66 7.6
    7 -2 -25 22.85 7.05
    -7 2 -25 21.36 6.57
    7 -2 25 17.94 8.13
    7 -2 26 -3.94 5.46
    7 2 -26 0.95 4.55
    7 -2 -26 0.92 1.96
    7 2 26 2.82 3.65
    7 2 27 22.63 7.52
    7 -2 27 14.55 7.53
    7 2 -27 27.93 9.3
    7 -2 -27 25.59 7.75
    7 -2 28 2.99 2.82
    7 2 28 6.7 3.87
    7 2 -28 17.05 7.17
    7 -2 -28 11.71 5.57
    7 -2 29 27 10.24
    7 2 -29 20.66 7.91
    7 -2 -29 43.31 10.2
    7 2 29 30.25 9.45
    7 -2 -30 13.14 6.2
    7 2 -30 14.43 6.31
    7 2 30 9.55 5.44
    7 -2 30 10.84 6.26
    7 -2 31 7.59 5.98
    7 2 31 5.03 3.93
    7 -2 -31 5.6 3.35
    7 2 -31 0.97 3.22
    7 -2 32 12.04 7.11
    7 2 -32 8.66 6.58
    7 2 32 0.5 2.32
    7 2 33 -0.28 2.15
    7 2 -33 -0.46 1.83
    7 -2 34 -7.97 6.24
    7 2 34 2.38 2.78
    7 2 -34 -2.78 3.78
    7 2 35 5.28 3.36
    7 2 -35 11.32 6.8
    7 2 -36 3.94 4.07
    8 -2 0 576.14 33.09
    8 -2 0 614.06 28.66
    8 2 0 579.55 32.88
    -8 2 0 641.15 28.36
    -8 2 1 8.37 4.26
    8 -2 1 -2.69 2.64
    8 -2 -1 3.83 3.6
    -8 2 -1 1.21 3.03
    8 2 -1 1.92 1.98
    8 -2 1 5.44 3.62
    8 2 1 4.03 3.65
    8 -2 -2 19.74 7.02
    8 -2 2 14.28 5.68
    8 -2 2 13.82 4
    8 2 -2 5.99 3.75
    -8 2 -2 22.77 5.75
    8 2 2 10.03 5.01
    -8 2 2 19.17 5.4
    8 -2 3 54.9 8.43
    -8 2 -3 69.17 9.45
    8 2 3 43.42 8.9
    -8 2 3 66.72 9.24
    8 -2 3 56.3 10.78
    8 -2 -3 63.34 10.88
    -8 2 -4 34.82 7.01
    8 -2 4 41.29 9.18
    8 2 -4 32.05 7.77
    8 -2 4 39.9 7.16
    -8 2 4 38.34 7.01
    8 2 4 44.26 9.07
    8 -2 -4 42.88 9.33
    8 2 5 23.07 6.85
    8 2 -5 22.11 6.8
    8 -2 5 36.31 9.05
    8 -2 5 29.27 6.54
    -8 2 -5 29.53 6.43
    -8 2 5 26.59 6
    8 2 -5 32.34 2.57
    8 -2 -5 26.92 7.38
    8 2 -6 245.71 8.44
    8 2 -6 234.86 21.2
    8 2 6 233.84 20.62
    8 -2 6 228.48 17.28
    8 -2 -6 233.45 20.99
    -8 2 -6 245.36 18.84
    8 -2 6 238.27 22.24
    -8 2 6 245.83 17.06
    -8 2 7 25.88 5.98
    -8 2 -7 11.34 4.48
    8 2 7 11.49 4.56
    8 -2 7 11.59 4.07
    8 -2 7 13.68 5.77
    8 2 -7 9.86 4.58
    8 -2 -7 21.92 6.73
    -8 2 8 41.67 7.18
    8 2 8 46.4 9.34
    8 -2 8 51.02 8.01
    8 -2 8 39.56 9.61
    -8 2 -8 49.57 8.69
    8 -2 -8 43.2 8.92
    8 2 -8 31.35 8
    -8 2 -9 16.04 5.69
    -8 -2 -9 17.99 3
    8 2 9 24.7 7.22
    8 -2 9 23.21 7.28
    8 2 -9 16.03 6.33
    -8 2 9 30.96 6.28
    8 -2 9 22.94 5.18
    -8 2 10 5.16 3.69
    8 2 10 0.87 1.84
    8 -2 10 0.63 1.38
    -8 -2 -10 0.07 0.77
    8 -2 10 -3.67 3.97
    -8 2 -10 -1.52 3.24
    8 2 -10 4.41 4.09
    -8 2 -11 77.83 11.23
    8 -2 11 93.88 10.72
    8 -2 11 91.95 14.53
    8 2 11 69.24 11.6
    -8 -2 -11 62.48 6.56
    8 2 -11 79.32 13.16
    -8 2 11 79.49 9.94
    8 2 -12 189.81 20.44
    -8 -2 -12 155.78 10.69
    8 2 12 160.66 17.77
    -8 2 -12 171.89 17.04
    8 -2 12 168.39 14.28
    8 -2 12 173.74 20.23
    -8 2 12 177.74 14.65
    8 -2 13 182.08 21.14
    -8 2 -13 172.76 17.59
    8 2 -13 173.23 19.76
    8 2 13 177.69 18.8
    8 -2 13 181.93 14.87
    -8 -2 -13 164.57 11.37
    -8 2 13 199.03 15.49
    8 -2 14 137 18.76
    -8 2 14 116.9 12.06
    8 -2 -14 123.61 15.46
    8 2 14 135.36 16.89
    -8 2 -14 96.82 13.25
    8 2 -14 110.8 15.95
    8 -2 15 79.74 14.67
    -8 2 -15 67.71 11.15
    8 2 -15 77.95 13.77
    8 -2 -15 69.44 11.83
    -8 2 15 89.14 10.54
    8 2 15 70.61 12.08
    -8 2 16 19.35 5.44
    8 2 16 17.34 6.85
    8 -2 16 26.03 9.39
    8 2 -16 12.58 6.1
    8 -2 -16 14.19 5.06
    -8 2 -16 5.67 3.14
    8 2 -17 268.57 25.89
    8 -2 -17 289.48 24.45
    8 2 17 299.07 25.5
    -8 2 -17 306.97 24.41
    -8 2 17 326 20.33
    8 -2 17 337.12 29.71
    -8 2 18 49.94 8.28
    8 -2 -18 34.3 8.63
    8 2 18 36.63 9.42
    8 2 -18 37.79 10.17
    8 -2 18 46.85 12.05
    -8 2 -18 54.77 10.57
    -8 2 -19 138.61 16.66
    8 -2 -19 111.37 15.42
    8 -2 19 117.01 18.16
    -8 2 19 142.09 13.7
    8 2 19 137.76 17.84
    8 2 -19 149.61 19.7
    -8 2 -20 22.12 7.33
    -8 2 20 22.06 5.68
    8 2 20 10.69 5.11
    8 2 -20 20.76 8.12
    8 -2 20 36.79 10.39
    8 -2 -20 16.31 6.33
    -8 2 -21 53.34 10.5
    -8 2 21 52.22 8.55
    8 2 -21 46.18 11.31
    8 -2 -21 55.59 11.22
    8 -2 21 48.33 11.67
    8 2 21 66.73 12.75
    -8 2 -22 -1.08 2.38
    8 2 22 0.25 2.95
    8 2 -22 -6.91 5.44
    8 -2 22 -1.44 2.45
    -8 2 22 0.67 2.1
    -8 2 23 17.96 5.32
    -8 2 -23 3.22 2.62
    8 2 23 12.79 5.48
    8 -2 -23 12.78 5.59
    8 -2 23 3.96 4.65
    8 2 -23 11.43 5.83
    -8 2 -24 34.89 8.72
    -8 2 24 31.33 6.74
    8 2 -24 40.41 11.12
    8 -2 -24 31.23 8.44
    8 -2 24 35.73 11.63
    8 2 24 32.93 9.44
    -8 2 25 20.74 5.62
    -8 2 -25 4.69 3.07
    8 2 25 23.62 8.51
    8 2 -25 9.08 5.2
    8 -2 -25 12.23 5.5
    8 -2 25 11.01 5.77
    8 2 26 6.25 4.61
    8 2 -26 5.97 4.69
    8 -2 -26 10 5.06
    8 -2 26 11.25 6.59
    8 -2 27 9.78 6.28
    8 2 -27 13.5 7.48
    8 2 27 18.29 7.77
    8 -2 -27 14.11 5.32
    8 -2 28 10.99 7.96
    8 -2 -28 3.17 3.96
    8 2 -28 1.92 2.55
    8 2 28 4.53 4.19
    8 2 -29 12.76 6.57
    8 2 29 5.87 5.01
    8 -2 -29 9.8 5.26
    8 -2 29 8.52 5.36
    8 -2 -30 6.89 5.23
    8 2 -30 3.36 3.97
    8 2 30 7.84 4.87
    8 -2 30 15.78 8.73
    8 2 -31 2.32 3.62
    8 -2 -31 2.42 4.02
    8 -2 31 -1.84 3.49
    8 2 31 6.05 4.82
    8 2 -32 -2.21 4.13
    8 2 32 3.87 5.13
    8 -2 32 5.13 5.24
    8 2 -33 15.15 7.46
    8 2 33 27.42 10.2
    8 2 -34 11.18 7.19
    8 2 34 28.56 10.1
    -9 2 0 4.28 4.02
    9 2 0 7.75 5.1
    9 -2 0 8.46 5.03
    9 -2 0 -2.64 2.42
    9 -2 1 53.03 10.9
    9 -2 1 60.92 9.34
    9 2 1 61 11.42
    9 -2 -1 59.54 9.19
    -9 2 -1 57.83 9.18
    9 2 -1 65.75 11.97
    9 -2 -1 63.21 11.32
    -9 2 1 72.92 10.19
    -9 2 -2 9.63 4.12
    9 -2 2 4.03 3.51
    9 2 2 5.51 4.24
    9 -2 2 7.16 3.59
    9 -2 -2 3.74 3.71
    9 2 -2 4.45 2.94
    -9 2 2 12.07 4.94
    9 -2 3 114.11 16.39
    9 -2 3 114.16 12.52
    -9 2 3 119.58 12.78
    9 -2 -3 123.52 16.49
    -9 2 -3 115.54 13.18
    9 2 3 101.85 14.77
    -9 2 -4 40.29 8.03
    -9 2 4 46.36 8.04
    9 -2 -4 56.58 11.42
    9 -2 4 48.37 8.13
    9 -2 4 46.92 10.76
    9 2 4 37.88 9.05
    9 2 5 37.92 8.81
    -9 2 -5 47.98 8.48
    9 -2 5 43.81 7.75
    9 -2 5 49.96 10.84
    -9 2 5 59.47 9.37
    9 2 -5 42.34 9.44
    9 -2 -5 51.14 10.89
    9 -2 6 -1.51 3.12
    9 2 -6 3.7 3.69
    9 -2 -6 4.72 3.58
    9 2 6 0.81 2.83
    9 -2 6 -1.29 2.33
    -9 2 6 1.45 2.44
    -9 2 -6 4.28 3.67
    -9 2 7 47.9 8.36
    9 -2 7 51.82 11.66
    -9 2 -7 40.17 8.23
    9 2 7 44.77 9.91
    9 2 -7 35.62 8.86
    9 -2 -7 51.23 11.05
    9 -2 7 50.57 8.2
    -9 2 8 10.65 3.96
    9 2 8 0.92 2.28
    -9 2 -8 5.41 3.18
    9 -2 8 -1.47 3.07
    9 -2 8 2.12 2.72
    9 2 -8 4.77 2.38
    9 -2 -8 0.11 2.44
    9 2 9 123.88 16.34
    9 -2 9 144.52 13.68
    9 -2 9 133.51 18.13
    9 2 -9 120.88 16.72
    -9 2 -9 140.59 15.51
    -9 2 9 140.32 14.04
    9 -2 10 118.35 12.25
    -9 2 -10 101.29 13.37
    -9 2 10 105.53 12.19
    9 2 -10 101.5 15.68
    9 -2 10 113.26 17
    9 2 10 112.68 15.76
    9 2 11 45.57 10.13
    9 -2 11 60.97 8.8
    -9 2 -11 40.29 8.37
    9 -2 11 53.25 11.9
    9 2 -11 63.69 12.58
    -9 2 11 59.56 9.34
    9 2 -12 139.5 18.64
    9 2 12 143.74 18.1
    9 -2 12 111.58 17.21
    9 -2 12 160.81 14.24
    -9 2 -12 144.99 16.17
    -9 2 12 128.56 13.36
    -9 2 13 313.77 20.86
    9 2 -13 320.42 28.49
    -9 2 -13 315.06 24.6
    9 2 13 327.84 27.4
    9 -2 13 291.82 27.71
    -9 2 14 26.45 6.46
    9 2 14 21.18 7.23
    9 -2 14 29.64 9.54
    9 2 -14 20.84 7.84
    -9 2 -14 17.35 6.36
    9 -2 -15 111.32 15.77
    -9 2 15 124.54 13.26
    9 2 -15 107.98 16.63
    9 -2 15 115.12 17.89
    -9 2 -15 101.27 14.2
    9 2 15 117.64 16.71
    -9 2 16 37.18 7.67
    9 2 16 20.86 7.69
    9 -2 -16 43.35 9.94
    9 -2 16 51.48 12.08
    -9 2 -16 26.38 7.54
    9 2 -16 21.51 8.15
    9 -2 17 146.29 20.7
    -9 2 17 153.84 14.86
    9 2 -17 165.63 20.99
    9 -2 -17 138.72 17.93
    -9 2 -17 137.67 17.22
    9 2 17 151.27 19.02
    -9 2 18 46.05 8.12
    9 2 18 46.81 10.91
    9 -2 18 41.44 11.81
    9 2 -18 19.89 7.88
    9 -2 -18 20.96 7.65
    -9 2 -18 31.91 8.34
    -9 2 -19 10.6 4.93
    9 2 19 7.34 5.14
    -9 2 19 3.81 2.93
    9 -2 19 4.33 3.07
    9 2 -19 11.11 7.19
    9 -2 -19 2.56 3.35
    9 -2 20 26.17 9.77
    9 2 -20 6.89 6.05
    9 -2 -20 17.78 7.21
    -9 2 -20 9.16 5.44
    9 2 20 13.97 6.62
    -9 2 20 26.35 6.31
    -9 2 21 -1.27 1.56
    9 -2 -21 4.49 3.54
    -9 2 -21 3.33 3.13
    9 -2 21 8.67 5.39
    9 2 21 1.68 2.21
    9 2 -21 4.95 4.39
    -9 2 22 38.13 7.96
    9 2 22 19.54 7.19
    9 2 -22 33.7 9.99
    9 -2 22 52.64 13.2
    9 -2 -22 36.54 9.5
    -9 2 -22 33.36 9.08
    -9 2 23 2.87 2.94
    -9 2 -23 1.04 1.83
    9 2 -23 -9.84 5.74
    9 -2 23 -4.63 5.15
    9 -2 -23 -5.95 4.19
    9 2 23 -5.05 3.79
    -9 2 24 6.9 3.94
    9 2 -24 -0.03 2.21
    9 -2 24 9.77 6.42
    9 -2 -24 6.17 4.89
    -9 2 -24 2.57 2.68
    9 2 24 8.98 5.75
    -9 2 25 26.04 6.61
    9 2 25 6.99 5.32
    9 2 -25 12.95 7.33
    9 -2 -25 11.08 5.11
    9 -2 25 22.8 9.82
    9 2 -26 27.04 8.7
    9 -2 26 18.96 7.93
    9 2 26 24.33 8.88
    9 -2 -26 21.73 7.79
    9 2 27 6.16 4.73
    9 -2 27 7.63 5.54
    9 -2 -27 9.59 5.32
    9 2 -27 12.57 6.25
    9 -2 28 0.25 2.75
    9 -2 -28 -0.02 4.69
    9 2 28 2.47 3.55
    9 2 -28 9.45 6.96
    9 2 29 1.87 2.92
    9 2 -29 8.17 5.55
    9 -2 -29 1.52 2.81
    9 -2 29 0.04 4.43
    9 2 -30 12.26 6.81
    9 2 30 1.92 2.97
    9 -2 -30 20.69 7.81
    9 -2 30 3.62 4.42
    9 2 31 -0.73 2.6
    9 -2 -31 -4.97 4.21
    9 -2 31 -3.44 5.17
    9 2 -32 2.76 3.09
    9 2 32 5.41 6.42
    9 2 33 -8.57 6.07
    10 -2 0 178.37 16.77
    10 2 0 174.79 20.46
    -10 2 0 177.93 17.22
    10 -2 0 170.11 20.48
    10 -2 -1 393.57 24.57
    10 2 1 403.66 30.97
    10 -2 1 355.75 23.08
    10 -2 -1 362.17 29.82
    10 -2 1 430.25 32.47
    10 2 -1 354.69 29.23
    -10 2 -1 400.87 25.37
    -10 2 1 386.59 24.65
    -10 2 -2 7.52 4.22
    -10 2 2 8.87 4.61
    10 -2 2 8.16 5.56
    10 -2 2 4.25 2.25
    10 -2 -2 6.61 5.61
    10 -2 -2 0.25 1.76
    10 2 2 3.67 3.34
    -10 2 -3 10.34 4.78
    10 -2 3 9.12 6.29
    10 -2 3 1.36 2.69
    -10 2 3 12.61 5.04
    10 -2 -3 -1.21 3.9
    10 2 3 5.49 4.73
    -10 2 -4 22.9 6.76
    10 -2 4 27.67 6.36
    -10 2 4 23.3 6.59
    10 -2 -4 24.53 7.8
    10 2 4 17.73 6.53
    10 -2 4 21.57 7.7
    -10 2 5 8.63 4.58
    10 -2 -5 4.61 2.9
    -10 2 -5 7.19 3.69
    10 -2 5 4.4 3.96
    10 2 5 2.13 2.51
    10 2 -5 19.5 7.16
    10 -2 5 3.9 2.29
    10 2 6 6.63 5.03
    -10 2 6 4.71 3.39
    10 -2 -6 9.52 6.05
    10 -2 6 1.2 4.22
    10 -2 6 3.54 2.27
    10 2 -6 7.9 4.89
    -10 2 -6 3.68 3.54
    -10 2 -7 -1.3 2.15
    10 2 7 1.91 2.84
    10 -2 7 2.77 3.82
    -10 2 7 2.74 2.84
    10 -2 -7 1.27 2.7
    10 -2 7 -7.62 3.39
    10 2 -7 1.37 3.5
    -10 2 -8 -2.89 3.23
    -10 2 8 6.39 4.19
    10 2 8 1.94 2.74
    10 -2 8 3.63 3.49
    10 2 -8 -5.71 4.13
    10 -2 -8 -1.84 3.07
    10 -2 8 3.01 2.52
    -10 2 9 61.48 9.8
    10 2 9 61.95 12.37
    -10 2 -9 59.96 10.68
    10 -2 9 63.23 12.92
    10 -2 9 63.51 9.3
    10 2 -9 41.29 9.9
    -10 2 10 4.16 3.57
    10 -2 10 -2.97 2.27
    10 -2 10 -1.51 2.91
    10 2 -10 3.07 4.2
    10 2 10 -1.99 2.7
    -10 2 -10 5.43 3.55
    -10 2 11 51.97 8.93
    10 -2 11 39.99 11.24
    10 -2 11 38.98 7.16
    -10 2 -11 54.71 10.26
    10 2 -11 39.73 10.44
    10 2 11 46.95 11.13
    -10 2 12 46.41 8.71
    10 -2 12 35.09 6.93
    -10 2 -12 38.52 8.76
    10 -2 12 40.2 11.69
    10 2 -12 25.59 7.98
    10 2 12 26.47 8.49
    -10 2 13 25.54 6.73
    10 -2 13 11.23 6.26
    -10 2 -13 24.53 6.94
    10 2 -13 14.12 6.47
    10 2 13 6.88 3.75
    -10 2 -14 -0.72 3.21
    10 2 14 11.27 5.17
    -10 2 14 9.92 4.14
    10 -2 14 12.29 6.45
    10 2 -14 4.85 4.85
    -10 2 15 9.29 4.08
    10 -2 15 -3.4 4.92
    10 2 -15 -2.31 3.89
    10 2 15 3.35 4.38
    10 -2 -15 0.9 3.42
    -10 2 -15 5.61 3.9
    -10 2 16 7.86 3.64
    10 -2 -16 13.84 5.39
    10 -2 16 11.95 6.93
    10 2 16 0.18 3.07
    -10 2 -16 4.72 2.44
    10 2 -16 1.44 3.04
    10 2 17 103.43 16.72
    10 2 -17 133.47 19.64
    -10 2 -17 83.47 13.79
    10 -2 -17 98.7 15.97
    10 -2 17 88.99 16.82
    -10 2 17 115.28 13.72
    10 2 18 13.72 6.74
    10 -2 18 19.56 8.49
    -10 2 18 12 5.1
    10 2 -18 16.81 7.46
    10 -2 -18 8.2 4.99
    -10 2 -18 10.93 5.2
    10 2 19 1.14 3.04
    10 -2 19 8.64 5.08
    10 2 -19 2.69 2.66
    -10 2 -19 7.19 4.56
    10 -2 -19 6.83 5.7
    -10 2 19 9.76 4.36
    -10 2 20 15.58 5.65
    -10 2 -20 6.9 5.53
    10 2 20 1.53 3.79
    10 -2 20 6.28 5.23
    10 2 -20 18.17 7.44
    10 -2 -20 5.02 3.7
    -10 2 21 15.76 5.46
    -10 2 -21 7.65 3.69
    10 2 21 8.13 5.07
    10 -2 21 0.54 4.81
    10 2 -21 12.37 6.53
    10 -2 -21 16.68 7.3
    -10 2 -22 -1.73 2.65
    10 2 22 -4.34 5.16
    10 -2 22 5.74 5.07
    10 -2 -22 3.5 2.94
    10 2 -22 -2.91 4.7
    -10 2 22 1.96 2.66
    -10 2 23 19.83 6.03
    10 2 23 19.93 8.2
    -10 2 -23 8.57 4.94
    10 -2 23 8.13 4.93
    10 2 -23 18.55 7.44
    10 -2 -23 19.04 7.73
    -10 2 24 -2.02 2.37
    10 2 24 6.72 5.31
    10 -2 24 -4.72 6.15
    -10 2 -24 0.32 3.5
    10 2 -24 1.62 5.27
    10 -2 -24 3.03 2.93
    10 2 25 0.18 3.58
    10 2 -25 2.52 4.33
    10 -2 25 -1.27 3.63
    10 -2 -25 -1.53 4.41
    -10 2 25 -3.11 3.14
    10 2 26 3.59 2.99
    10 2 -26 2.61 4.41
    10 -2 26 2.44 3.02
    10 -2 -26 9.47 4.76
    10 2 27 2.79 3.18
    10 2 -27 -6.41 5.07
    10 -2 27 4.96 4.28
    10 -2 -27 12.44 6.18
    10 2 -28 -5.3 5.15
    10 -2 28 19.32 9.2
    10 -2 -28 19.19 7.69
    10 2 28 19.21 8.49
    10 2 29 26.52 9.5
    10 2 -29 19.17 8.63
    10 -2 -29 26.67 8.69
    10 2 30 6.43 5.28
    10 -2 -30 14.12 7.58
    10 2 31 1.94 3.46
    10 2 32 -2.09 3.87
    -11 2 0 2.06 2.61
    11 -2 0 1.29 3.63
    11 -2 0 1.89 2.31
    11 2 0 0.21 5.94
    11 -2 -1 10.34 5.72
    -11 2 -1 11.01 4.67
    11 -2 1 3.14 2.92
    11 -2 -1 6.47 3.39
    11 2 1 13.6 6.67
    11 -2 1 4.73 2.96
    -11 2 1 3.56 3.47
    11 2 -1 -1.92 3.92
    -11 2 -2 7.91 4.76
    11 -2 -2 8.36 3.9
    11 -2 2 19.68 8.17
    11 -2 2 11.31 4.37
    -11 2 2 9.26 4.35
    11 -2 -2 9.86 6.45
    11 2 2 6.49 3.75
    -11 2 3 -0.35 1.33
    11 -2 3 -1.39 2.57
    11 -2 3 5.12 4.29
    -11 2 -3 6.23 4.3
    11 -2 -3 14.1 5.12
    11 2 3 -0.03 2.47
    11 -2 -3 5.35 5.24
    11 -2 4 29.15 9.59
    -11 2 -4 28.81 7.53
    -11 2 4 35.73 8.04
    11 -2 -4 30.84 9.38
    11 2 4 19.24 7.27
    11 -2 4 40.25 7.91
    -11 2 5 9.88 4.96
    11 -2 5 5.08 2.9
    11 2 -5 0.53 2.92
    -11 2 -5 1.73 2.41
    11 -2 -5 4.96 4.48
    11 2 5 7.61 3.74
    11 -2 5 18.68 7.46
    11 2 6 4.92 4.19
    -11 2 -6 4.32 4.25
    -11 2 6 6.4 4.65
    11 -2 -6 3.91 2.54
    11 -2 6 4.31 4.69
    11 2 -6 2.05 3.61
    11 -2 6 0.42 1.65
    -11 2 -7 12.83 5.56
    11 -2 7 12.15 6.43
    11 2 -7 20.94 8.53
    11 -2 -7 10.65 4.9
    11 2 7 9.79 4.92
    11 -2 7 11.01 3.93
    -11 2 7 16.05 5.61
    -11 2 -8 5.77 2.98
    11 -2 -8 9.28 4.77
    11 -2 8 6.5 4.92
    -11 2 8 8.89 3.88
    11 -2 8 4.47 2.61
    11 2 -8 12.54 6.38
    11 2 8 8.46 5.15
    -11 2 9 33.26 7.51
    11 2 9 25.1 7.86
    11 -2 9 21.18 7.71
    11 -2 9 22.55 5.53
    11 2 -9 20.29 7.26
    -11 2 -9 33.28 8.36
    -11 2 10 2.99 3.51
    11 2 10 2.65 2.75
    11 -2 10 2.63 3.93
    11 -2 10 1.82 1.74
    -11 2 -10 -0.67 2.11
    11 2 -10 1.52 3.84
    11 2 11 113.61 17.73
    11 2 -11 143.83 20.42
    -11 2 11 131.75 15.16
    11 -2 11 137.28 13.64
    -11 2 -11 124.03 16.49
    11 -2 11 120.27 19.22
    -11 2 12 4.21 4.49
    11 -2 12 4.85 5.41
    11 2 -12 0.18 4.11
    -11 2 -12 3.31 2.99
    11 2 12 3.25 3.38
    -11 2 -13 42.06 10.16
    -11 2 13 49.08 9.43
    11 2 13 32.78 9.1
    11 -2 13 32.39 10.09
    11 2 -13 31.21 9.58
    11 2 14 3.33 5.35
    11 2 -14 10.31 4.21
    -11 2 -14 21.41 7
    -11 2 14 10.13 4.34
    11 -2 14 11.56 6.63
    -11 2 15 56.3 10.29
    11 2 15 51.22 12.52
    -11 2 -15 49.36 10.93
    11 -2 15 40.17 11.83
    11 2 -15 46.15 12.64
    11 -2 -15 47.28 11.74
    -11 2 16 0.86 2.18
    11 2 16 1.53 3.7
    11 -2 16 1.99 2.7
    11 2 -16 2.71 5.43
    11 -2 -16 -1.04 3.3
    -11 2 -16 4.01 3.62
    -11 2 17 5.78 3.82
    11 -2 17 -1.22 2.8
    11 2 17 2.18 4.31
    11 2 -17 0.5 4.38
    -11 2 -17 1.42 1.89
    11 -2 -17 0.19 2.79
    -11 2 18 25.78 7.06
    11 2 18 30.71 10.17
    11 -2 18 40.61 12.57
    11 -2 -18 48.12 11.83
    11 2 -18 34.3 10.89
    -11 2 -18 32.54 9.25
    11 2 19 60.65 14.06
    11 -2 19 57.15 14.38
    -11 2 -19 62.73 12.92
    11 2 -19 77.14 16.43
    11 -2 -19 70.86 14.61
    -11 2 19 79.94 12.32
    11 -2 -20 14.81 6.95
    -11 2 20 11.16 5.01
    -11 2 -20 10.36 4.88
    11 -2 20 16.08 7.84
    11 2 -20 19.12 8.62
    11 2 20 11.06 6.31
    -11 2 21 71.37 11.75
    -11 2 -21 56.98 12.53
    11 2 21 77.17 15.93
    11 -2 21 71.45 16.59
    11 2 -21 69.83 15.65
    11 -2 -21 60.28 13.43
    -11 2 -22 -1.4 2.05
    11 -2 22 1.35 3.16
    -11 2 22 6.32 4.12
    11 2 22 -1.66 3.18
    11 2 -22 2.92 4.41
    11 -2 -22 4.3 2.93
    11 2 23 0.07 3.08
    11 -2 23 11.75 6.89
    11 2 -23 2.62 4.46
    11 -2 -23 11.58 6.87
    -11 2 23 5.47 3.81
    -11 2 -23 4.25 3.47
    -11 2 24 4.83 3.38
    11 2 24 -12.47 6.87
    11 -2 24 -7.65 6.1
    11 2 -24 1.09 3.64
    11 -2 -24 -9.31 5.65
    11 2 25 6.84 5.56
    11 -2 25 6.21 5.65
    11 2 -25 7.14 2.74
    11 -2 -25 -6.19 4.72
    11 2 26 7.94 6.41
    11 -2 26 8.9 6.61
    11 2 -26 -2.58 4.17
    11 -2 -26 -2.79 3.78
    11 2 27 13.98 7.62
    11 -2 -27 -7.29 5.2
    11 2 28 3.97 5.75
    11 -2 -28 2.65 2.81
    11 2 29 0.63 2.9
    11 -2 -29 12.07 6.79
    11 2 30 -1.1 3.12
    11 -2 -30 -3.14 4.01
    12 2 0 14.69 6.64
    -12 2 0 16.93 5.77
    12 -2 0 23.95 6.45
    12 -2 0 20.75 8.42
    -12 2 -1 1.08 3.83
    12 -2 -1 2.04 2.84
    12 -2 1 1.65 3.37
    12 -2 -1 4.54 5.63
    12 -2 1 7.85 3.77
    -12 2 1 2.74 3.29
    12 2 1 4.3 4.79
    -12 2 2 0.39 2.7
    12 -2 2 1.78 2.61
    -12 2 -2 0.1 2.03
    12 -2 -2 0.16 2.21
    12 -2 -2 4.05 4.02
    12 2 2 -2.11 5.27
    -12 2 3 10.22 5.73
    12 -2 -3 1.99 1.7
    -12 2 -3 9.28 5.51
    12 -2 3 6.28 4.73
    12 2 3 6.98 5.54
    12 -2 -3 0.41 2.69
    -12 2 -4 58.71 11.37
    12 -2 4 60.95 13.8
    -12 2 4 64.89 11.35
    12 2 -4 63.2 13.52
    12 -2 -4 48.25 12.24
    12 2 4 55.03 13.13
    12 -2 -4 45.45 8.95
    -12 2 -5 76.99 13.11
    -12 2 5 62.54 11.27
    12 2 -5 77.96 15.09
    12 -2 5 73.39 15.23
    12 -2 -5 66.47 11.05
    12 2 5 68 14.06
    12 -2 -5 72.61 15.05
    -12 2 -6 1.45 2.25
    -12 2 6 0.74 2.84
    12 2 -6 -0.29 3.33
    12 -2 6 0.14 4.03
    12 2 6 5.28 3.48
    12 -2 -6 -1.85 2.62
    12 2 7 81.17 15.55
    -12 2 -7 61.66 12.04
    12 2 -7 61.23 13.78
    12 -2 7 68.66 14.9
    12 -2 -7 58.87 13.27
    -12 2 7 73.61 12.17
    -12 2 -8 3.14 2.5
    12 -2 8 4.56 4.77
    12 2 8 1.12 3.02
    -12 2 8 6.25 4.36
    12 2 -8 -0.23 2.96
    12 2 9 -0.74 2.42
    12 -2 9 -8.72 5.7
    -12 2 9 5.27 4.28
    12 2 -9 3.75 4.89
    -12 2 -9 -1.96 4.09
    -12 2 -10 16.18 6.96
    -12 2 10 19.92 6.6
    12 -2 10 13.13 6.49
    12 2 -10 21.99 8.3
    12 2 10 14.32 6.76
    -12 2 11 27.43 7.7
    12 2 11 15.63 7.78
    12 -2 11 12 5.58
    -12 2 -11 17.62 6.52
    12 2 -11 14.09 6.68
    -12 2 12 4.07 3.12
    12 2 12 2.44 5.29
    12 -2 12 4.23 5.73
    -12 2 -12 -4.63 3.49
    12 2 -12 14.81 7.65
    -12 2 13 13.1 6.33
    12 2 13 1.6 2.96
    12 -2 13 12.5 7.35
    12 2 -13 -2.49 2.09
    -12 2 -13 -11.3 5.53
    -12 2 14 48.93 10.02
    12 2 14 44.02 11.64
    12 -2 14 41.7 12.41
    12 2 -14 54.72 13.34
    12 -2 -14 39.6 10.64
    -12 2 -14 39.77 10.14
    -12 2 15 13.03 5.17
    12 -2 15 25.06 9.72
    12 2 -15 15.61 7.4
    12 2 15 14.86 7.17
    12 -2 -15 9.4 5.63
    -12 2 -15 4.09 2.77
    -12 2 16 40.4 9.3
    12 2 16 35.35 10.57
    12 -2 16 36.07 11.61
    12 2 -16 31.46 10.6
    -12 2 -16 50.06 11.87
    12 -2 -16 40.62 11.55
    -12 2 17 4.5 3.55
    12 2 17 5.22 5.02
    12 -2 17 2.38 4.05
    12 2 -17 6 5.54
    12 -2 -17 6.94 5.87
    -12 2 -17 -1.85 3.31
    12 2 18 15.37 6.38
    12 -2 18 7.1 5.67
    -12 2 18 25.49 7.97
    12 2 -18 18.82 7.72
    12 -2 -18 30.17 9.94
    -12 2 -18 14.34 5.31
    12 2 19 -2.4 3.39
    12 -2 19 -7.55 5.82
    -12 2 19 -1.96 2.45
    12 2 -19 -0.24 5.74
    12 -2 -19 -4.72 3.49
    -12 2 -19 -1.27 3.53
    -12 2 20 5.85 2.97
    12 2 20 8.83 6.24
    12 -2 20 -0.48 2.45
    12 2 -20 -5.75 5.14
    12 -2 -20 10.42 5.44
    -12 2 -20 -1.94 3.12
    -12 2 21 17.25 6.3
    12 2 -21 19.54 7.82
    12 2 21 14.55 7.1
    -12 2 -21 12.04 6.49
    12 -2 -21 20.98 8.47
    12 -2 21 20.45 8.88
    -12 2 22 8.06 3.68
    -12 2 -22 4.02 3.52
    12 -2 22 4.04 4.81
    12 2 -22 11.18 5.8
    12 2 22 5.48 4.69
    12 -2 -22 5.15 4.27
    -12 2 23 6.18 4.11
    12 2 23 2.58 3.96
    -12 2 -23 -7.27 5.12
    12 2 -23 -2.54 3.42
    12 -2 -23 5.93 5.09
    -12 2 24 21.06 7
    12 2 24 19.62 8.74
    12 -2 -24 34.58 10.95
    12 -2 -25 6.41 5.22
    12 2 25 9.11 6.63
    12 -2 -26 6.1 5.07
    12 2 26 9.36 6.36
    12 2 27 2.06 3.59
    12 -2 -27 -0.16 3.26
    12 -2 -28 8.7 6
    -13 2 0 2.28 2.6
    13 2 0 0.25 3.98
    13 -2 0 -2.87 2.82
    -13 2 -1 63.02 12.35
    13 -2 1 68.1 15
    -13 2 1 77.18 13.54
    13 2 1 92.58 17.83
    13 -2 -1 86.32 16.93
    13 -2 2 1.19 2.59
    -13 2 -2 5.78 4.64
    -13 2 2 9.36 5.55
    13 -2 -2 5.79 5.26
    13 2 2 3.54 5.33
    -13 2 -3 11.25 6.01
    -13 2 3 9.2 5.14
    13 -2 3 12.42 6.34
    13 -2 -3 14.45 7.02
    13 2 3 2.42 3.5
    -13 2 4 5.91 4.78
    13 -2 4 15.72 6.98
    -13 2 -4 -1.29 2.95
    13 2 4 4.57 3.72
    13 -2 -4 9.76 6.03
    13 2 -4 15.44 7.22
    -13 2 -5 10.18 5.46
    -13 2 5 14.99 6.18
    13 -2 5 9.39 6.87
    13 2 5 1.64 2.7
    13 2 -5 12.97 7.24
    13 -2 -5 -9.96 6.23
    -13 2 -6 20.33 7.54
    13 2 -6 30.58 10.66
    13 -2 -6 21.84 7.79
    13 -2 6 25.74 9.21
    -13 2 6 16.92 6.64
    13 2 6 15.16 7.3
    -13 2 -7 -2.3 4.8
    13 -2 7 8.5 5.75
    -13 2 7 -1.01 1.96
    13 -2 -7 2.39 3.36
    13 2 -7 6.15 5.28
    13 2 7 1.71 3.07
    -13 2 8 -0.25 2.46
    13 2 8 -6.54 6.11
    13 2 -8 -4.39 4.44
    -13 2 -8 2.81 3.25
    13 -2 8 -3.55 3.88
    13 2 9 3.46 3.37
    13 -2 9 -5.69 4.96
    -13 2 9 5.7 4.06
    13 2 -9 2.28 4.4
    -13 2 -9 -0.97 2.95
    -13 2 -10 -3.46 3.53
    -13 2 10 4.71 4.35
    13 -2 10 -4.64 4.87
    13 2 10 5.39 11.68
    13 2 -10 1.35 2.61
    -13 2 -11 -2.55 4.47
    13 2 11 4.61 4.18
    13 -2 11 5.01 5.03
    13 2 -11 8.79 7.15
    -13 2 11 13.31 5.98
    -13 2 -12 -6.7 4.68
    -13 2 12 0.53 2.74
    13 2 12 0.79 2.69
    13 -2 12 4.21 4.21
    13 2 -12 -6.64 5.05
    13 2 13 -0.08 4.33
    13 -2 13 -1.15 3.96
    -13 2 -13 2.69 2.3
    13 2 -13 1.62 4.08
    -13 2 13 2.26 3.03
    -13 2 -14 -10 5.68
    13 2 14 6.15 5.96
    13 -2 -14 5.83 6.55
    13 -2 14 -1.34 2.49
    13 2 -14 -2.88 2.24
    -13 2 14 5.69 3.82
    -13 2 15 3.75 3.52
    13 -2 15 -1.53 3.24
    13 2 15 19.06 8.93
    13 2 -15 13.07 7.53
    13 -2 -15 11.15 6
    -13 2 -15 14.47 6.96
    -13 2 16 3.52 3.97
    13 2 16 9.73 5.99
    13 -2 16 -0.62 3.46
    13 -2 -16 1.94 3.3
    13 2 -16 0.39 3.26
    -13 2 -16 -0.49 2.38
    13 -2 17 32.29 11.42
    -13 2 -17 46.96 12.21
    13 2 -17 38.39 12.55
    13 -2 -17 32.39 10.61
    13 2 17 34.03 10.84
    -13 2 17 43.21 10.28
    13 -2 18 -2.52 3.72
    -13 2 18 6.5 5.2
    13 2 -18 -5.64 5.35
    13 2 18 -2.82 3.39
    13 -2 -18 -0.72 3.01
    -13 2 -18 -7.6 5.29
    13 2 19 53.63 14.18
    13 2 -19 75.56 17.39
    13 -2 -19 79.38 16.83
    -13 2 19 57.61 11.91
    -13 2 -19 66.49 14.52
    -13 2 20 11.95 5.89
    13 2 20 3.78 3.94
    -13 2 -20 12.14 6.69
    13 -2 -20 15.34 8.28
    -13 2 21 17.67 6.38
    -13 2 -21 7.57 5.41
    13 -2 -21 -1.68 3.35
    13 2 21 14.61 8.28
    -13 2 22 14.36 6.48
    13 2 22 11.09 7.24
    -13 2 -22 1.66 2.97
    13 -2 -22 0.18 2.42
    -13 2 23 14.11 6.24
    13 2 23 6.1 5.13
    13 -2 -23 5.26 5.12
    13 -2 -24 7.89 5.79
    14 -2 0 -2.13 3.58
    -14 2 0 1.6 3.15
    -14 2 -1 5.98 5.61
    -14 2 1 0.53 2.52
    14 -2 -1 1.4 3.08
    14 2 1 2.87 3.01
    14 -2 1 7.96 7.09
    -14 2 -2 11.92 6.31
    -14 2 2 8.85 5.67
    14 2 2 -1.08 3.43
    14 -2 -2 3.64 5.12
    14 -2 3 1.36 3.57
    -14 2 -3 2.68 2.97
    -14 2 3 4.65 4.73
    14 2 -3 5.36 5.64
    14 2 3 1.59 2.72
    14 -2 -3 9.67 6.07
    -14 2 -4 -0.17 2.21
    14 -2 4 -8.56 6.13
    -14 2 4 2.53 2.73
    14 -2 -4 4.44 4.72
    14 2 4 -3.24 5.64
    14 2 -4 0.33 2.68
    -14 2 -5 20.44 7.53
    -14 2 5 8.82 5.29
    14 2 -5 23.49 9.27
    14 -2 5 20.08 8.78
    14 2 5 14.87 8.21
    14 -2 -5 13.52 7.63
    -14 2 -6 1.28 2.8
    -14 2 6 3.25 3.7
    14 -2 6 -0.85 2.01
    14 2 6 8.17 5.84
    14 2 -6 -4.78 6.56
    14 -2 -6 -0.76 3.73
    -14 2 -7 8.13 5.81
    -14 2 7 5.09 3.91
    14 2 7 4.45 3.84
    14 -2 7 0.95 3.29
    14 2 -7 6.4 6.31
    -14 2 -8 15.43 6.66
    -14 2 8 34.67 9.56
    14 -2 8 14.4 7.88
    14 2 8 27.22 10.21
    14 2 -8 17.55 8.27
    -14 2 9 30.14 9.11
    14 -2 9 35.87 12.21
    14 2 -9 19.79 8.19
    14 2 9 22.94 9.37
    -14 2 -9 30.45 9.63
    -14 2 -10 6.2 3.05
    -14 2 10 17.44 7.35
    14 -2 10 9.15 7.05
    14 2 -10 6.5 7.5
    14 2 10 8.83 6.08
    14 -2 11 0.77 3.34
    14 2 -11 -2.36 3.99
    -14 2 -11 -0.86 2.57
    14 2 11 3.37 6.55
    -14 2 11 8.21 5.72
    -14 2 12 0.63 2.42
    14 -2 12 -7.55 6
    14 2 12 -2.25 3.5
    -14 2 -12 -10.91 6.03
    14 2 -12 -0.66 3.34
    -14 2 -13 10.47 6.27
    14 2 13 6.85 6.51
    -14 2 13 7.12 4.3
    14 -2 -13 1.21 2.52
    14 2 -13 19.17 8.93
    14 -2 13 11.82 7.54
    14 2 14 2.01 3.58
    -14 2 14 7.36 5.15
    14 -2 -14 2.35 2.97
    -14 2 -14 1.93 2.93
    -14 2 15 17.92 6.94
    -14 2 -15 3.45 4.07
    14 2 15 12.12 7.09
    14 -2 -15 16.38 9.16
    -14 2 16 1.44 3.27
    -14 2 -16 2.02 3.41
    14 -2 -16 5.37 3.85
    14 2 17 -1.76 2.69
    14 -2 -17 10.16 6.99
    -14 2 17 7.38 5.76
    -14 2 -17 2.09 2.33
    -14 2 18 9.01 5.47
    -14 2 -18 4.13 4.33
    -14 2 -19 6.68 4.96
    -14 2 19 5.57 5.21
    -14 2 20 5.43 4.32
    -14 2 -20 1.07 2.77
    -14 2 -21 13.93 7.2
    15 -2 0 8.2 5.6
    15 -2 -1 16.93 9.04
    15 -2 1 0.88 3.84
    15 2 -2 3.98 4.16
    15 -2 -2 6.84 5.82
    15 2 3 -7.12 5.56
    15 2 -3 1.07 2.96
    15 -2 -3 -4.91 5.14
    15 2 4 0.04 2.79
    15 -2 -4 -3.25 4.44
    15 2 5 12.8 7.42
    15 -2 -5 3.83 5.28
    15 2 6 9.66 7.04
    15 2 7 -4.1 4.56
    0 -3 0 3.07 1.59
    0 -3 0 -3.15 2.46
    0 3 0 4.24 2.06
    0 3 1 0.58 1.09
    0 3 -1 -0.53 0.86
    0 -3 1 -1.74 2.41
    0 -3 -1 -0.06 0.56
    0 -3 1 -0.35 0.87
    0 -3 -1 0.38 1
    0 -3 -1 1.85 1.82
    0 -3 2 -1.6 1.75
    0 -3 -2 -0.69 2.03
    0 3 -2 -1.04 1.47
    0 -3 2 -0.06 1.15
    0 -3 -2 -0.28 0.79
    0 -3 -2 1.12 0.7
    0 3 2 0.76 0.67
    0 -3 2 -0.21 1.36
    0 3 3 0.65 1.04
    0 -3 -3 1.18 1.82
    0 -3 3 3.94 2.62
    0 -3 3 0.52 1.07
    0 3 -3 0.71 1.4
    0 -3 -3 0.57 0.81
    0 -3 3 3.51 2.76
    0 -3 -4 2.8 2.08
    0 3 -4 2.77 2.35
    0 -3 4 -1.66 1.93
    0 -3 -4 0.07 0.6
    0 -3 4 -0.11 1.33
    0 -3 4 -0.64 2.34
    0 -3 5 0.46 1.56
    0 3 -5 0.29 1.63
    0 -3 5 -1.35 1.49
    0 -3 5 -1.1 2.01
    0 -3 -5 -0.3 0.35
    0 -3 -5 0.92 0.85
    0 3 -5 0.74 2.02
    0 -3 6 -0.93 1.34
    0 3 -6 0.68 1.67
    0 3 -6 -0.25 1.26
    0 -3 -6 0.27 1.36
    0 -3 6 0.52 1.46
    0 -3 6 0.49 1.35
    0 3 -7 0.44 1.24
    0 -3 -7 0.88 1.37
    0 3 -7 0.28 1.46
    0 -3 7 2.55 1.91
    0 -3 7 -0.23 1.55
    0 -3 7 -1.08 1.75
    0 -3 8 0.65 1.46
    0 3 -8 4.17 2.32
    0 -3 -8 1.43 1.42
    0 3 -9 6.52 3.33
    0 -3 -9 0.74 0.91
    0 -3 9 1.5 1.83
    0 3 -10 -1.05 2.08
    0 3 10 0.48 0.48
    0 -3 10 1.22 1.65
    0 -3 -10 1.28 1.29
    0 -3 11 -1.56 1.58
    0 3 -11 -0.65 2.24
    0 -3 -11 0.38 1.12
    0 3 11 0.7 0.78
    0 -3 -12 -0.39 1.24
    0 3 12 0.8 0.6
    0 3 -12 2.38 2.47
    0 3 -13 0.19 2.1
    0 3 13 -0.25 0.76
    0 -3 -13 1.75 1.4
    0 3 -14 -1.28 1.44
    0 -3 -14 -0.59 1.01
    0 3 14 0.76 1.15
    0 3 -15 -0.69 2.15
    0 3 15 0.52 0.97
    0 -3 -15 -0.85 1.1
    0 3 -16 -0.91 1.87
    0 3 16 0.67 1.01
    0 -3 -16 -3.57 1.33
    0 -3 -17 0.51 0.66
    0 3 17 3.1 1.99
    0 3 -17 -1.94 3.17
    0 3 -18 0.42 1.52
    0 3 18 0.11 0.94
    0 -3 -18 1.05 0.72
    0 3 -19 -0.89 2.52
    0 3 19 -0.86 1.8
    0 3 -20 -3.17 3.47
    0 3 20 -1.8 2.02
    0 3 -21 -1.36 2.51
    0 3 21 -0.22 2.43
    0 -3 -21 0.12 0.77
    0 -3 -22 0.47 1.09
    0 3 -22 -1.13 2.02
    0 3 22 -0.07 1.55
    0 3 -23 -1.21 3.02
    0 3 23 -3.17 2.64
    0 3 -24 -2.5 1.75
    0 3 24 0.78 2.35
    0 3 -25 -1.24 1.63
    0 3 25 -1.32 1.51
    0 3 -26 -3.77 3.59
    0 3 26 -0.9 1.98
    0 3 27 -0.12 1.77
    0 3 -27 4.39 4.05
    0 3 -28 2.07 3.16
    0 3 28 -2.67 2.92
    0 3 -29 -2.27 2.35
    0 3 29 4.88 5.82
    0 3 -30 -14.65 6.08
    0 3 30 -0.86 2.38
    0 3 -31 -4 3.37
    0 3 31 -2.8 3.41
    0 3 -32 -3.77 2.12
    0 -3 32 -2.08 3.47
    0 -3 33 1.9 3.35
    0 3 -33 10.46 5.81
    0 3 -34 -6.7 4.61
    0 -3 34 -6.43 5.31
    0 3 -35 -3.25 3.09
    0 -3 35 -3.11 5.12
    0 3 -36 0.56 3.15
    0 -3 36 -11.13 6.65
    0 3 -37 2.91 3.74
    0 -3 37 2.31 4.28
    0 3 -38 1.07 2.6
    0 3 -39 1.93 2.55
    1 -3 0 5.32 2.11
    1 3 0 8.21 2.61
    1 -3 0 6.65 3.26
    -1 -3 0 5.87 2.36
    -1 3 0 7.78 4.29
    1 -3 0 6.57 1.97
    1 -3 -1 548.38 16.63
    1 -3 1 561.39 18.17
    1 3 1 538.97 16.28
    -1 3 -1 572.79 24.82
    1 -3 -1 546.69 14.79
    -1 3 1 559.58 23.95
    -1 -3 -1 540.69 16.77
    1 3 -1 559.76 18.55
    1 -3 -1 558.6 23.41
    -1 -3 1 535.54 20.62
    1 -3 1 555.62 17.19
    1 -3 1 534.59 23.42
    -1 -3 1 555.41 18.95
    -1 3 -1 556.53 17.34
    -1 3 -2 2125.61 35.73
    1 -3 -2 2113.01 31.2
    1 -3 2 2194.43 37.82
    1 3 2 2155.94 30.05
    1 3 -2 2154.83 37.66
    1 -3 2 2140.95 47.39
    -1 -3 2 2127.04 39.01
    -1 -3 -2 2159 31.39
    1 -3 2 2149.97 46.17
    -1 -3 2 2100.82 40.41
    -1 3 2 2221.24 46.98
    1 -3 2 2231.16 36.44
    1 -3 -2 2179.33 26.91
    -1 3 -2 2123.77 48.12
    1 -3 -2 2157.09 45.18
    -1 3 -3 418.07 16.49
    1 -3 -3 413.7 12.69
    1 -3 3 423.81 17.44
    1 3 3 428.33 12.32
    1 -3 3 412.85 21.08
    1 -3 -3 411.79 10.74
    -1 -3 -3 387.36 9.63
    -1 -3 3 424.18 18.06
    -1 -3 -3 418.69 12.92
    1 3 -3 430.12 17.65
    1 -3 3 386.94 19.65
    -1 -3 3 406.61 17.75
    -1 3 3 418 20.27
    1 -3 3 436.24 17.02
    -1 3 -3 408.11 21.33
    1 -3 -3 416.6 19.72
    -1 3 -4 158.35 10.62
    1 -3 4 155.73 10.92
    1 -3 -4 158.75 5.97
    1 3 -4 153.29 10.93
    1 -3 -4 138.23 11.08
    -1 -3 4 168.37 11.82
    1 -3 4 151.11 10.62
    1 -3 -4 162.75 7.44
    -1 -3 -4 146.37 6.95
    1 3 4 146.77 6.66
    1 -3 4 152.78 12.13
    -1 -3 4 154.76 11.09
    -1 3 4 162.73 5.91
    -1 3 -4 155.86 13.26
    -1 3 4 157.67 12.33
    1 -3 4 153.42 12.9
    -1 3 -5 133.83 9.99
    -1 3 5 144.28 11.73
    1 3 -5 122.6 10.13
    -1 3 -5 126.93 11.89
    -1 -3 5 129.94 10.81
    1 -3 -5 123.33 10.33
    1 -3 5 131.65 11.97
    1 -3 5 131.98 10.52
    1 3 -5 116.94 10.17
    1 -3 5 136.78 11.58
    1 3 5 132.54 5.49
    -1 -3 5 111.8 9.42
    1 -3 -5 130.77 6.16
    1 -3 5 138.18 10.68
    -1 3 -6 196.58 12.59
    1 -3 6 187.82 12.99
    -1 -3 6 185.15 13.22
    1 -3 -6 177.76 12.36
    1 -3 6 180.76 12.72
    -1 3 -6 176.54 14.34
    1 -3 -6 198.47 7.08
    1 3 -6 170.31 12.79
    1 -3 6 180.13 13.15
    -1 3 6 199.6 13.72
    1 -3 6 184.1 14.38
    1 3 -6 178.7 12.81
    -1 -3 6 190.23 12.19
    -1 3 7 21.38 2.06
    -1 -3 7 17.25 3.68
    1 -3 -7 17.89 3.93
    1 -3 7 15.66 4.22
    1 -3 7 23.52 4.96
    1 -3 7 22.41 4.72
    1 3 -7 21.91 4.61
    1 3 -7 18.88 4.44
    1 -3 -7 19.25 2.07
    1 -3 7 20.23 4.43
    -1 -3 7 21.02 4.73
    -1 3 7 18.34 4.26
    -1 3 -7 20.37 4.17
    -1 -3 8 0.64 1.15
    -1 3 8 1.14 0.74
    -1 3 -8 2.63 1.94
    1 3 -8 0.88 1.41
    1 -3 8 3.27 3.14
    1 -3 8 1.71 2.24
    1 3 -8 -3.81 2.05
    -1 -3 -8 8.46 3.28
    -1 3 8 5.07 2.82
    1 -3 -8 3.18 2.32
    1 3 -9 137.96 12.27
    -1 3 9 152.6 11.62
    1 -3 9 130.65 11.26
    -1 3 9 133.93 6.38
    1 -3 -9 145.15 5.55
    -1 -3 -9 135.91 10.73
    -1 3 -9 141.21 11.55
    1 -3 -9 122.5 9.79
    -1 -3 9 163.26 11.26
    1 3 9 135.96 5.88
    -1 -3 -10 1.23 0.85
    -1 3 -10 3.45 2.71
    -1 3 10 1.97 0.95
    1 3 -10 5.1 2.88
    -1 3 10 0.28 1.26
    1 -3 10 5.22 2.51
    1 3 10 1.92 0.94
    1 -3 -10 1.78 0.59
    1 -3 -10 3.01 1.99
    -1 3 -11 315.09 18.37
    1 3 -11 330.25 19.94
    1 -3 11 340.88 18.09
    -1 -3 -11 339.27 16.49
    1 3 11 328.08 11.4
    1 -3 -11 313.56 14.75
    1 -3 -11 337.32 8.52
    -1 3 11 342.26 16.87
    -1 3 -12 1.24 1.97
    1 3 -12 3 3.24
    1 -3 -12 1 0.58
    -1 -3 -12 1.15 1.57
    1 3 12 1.14 1.36
    1 -3 12 -0.03 1.25
    1 -3 -12 0.65 0.79
    1 3 -13 446.7 24.25
    1 3 13 411.52 14.89
    1 -3 -13 421.37 10.56
    -1 -3 -13 429.65 17.48
    1 -3 -13 415.99 15.43
    -1 3 -13 430.54 22.55
    -1 3 -14 378.65 21.66
    1 -3 -14 379.84 10.65
    1 3 14 365.1 14.93
    -1 -3 -14 356.29 15.81
    1 -3 -14 347.93 13.42
    1 3 -14 359.41 22.3
    1 3 15 1.29 1.25
    1 -3 -15 -0.05 0.64
    -1 3 -15 -0.54 2.03
    1 -3 -15 1.48 0.83
    1 3 -15 -0.19 1.51
    1 3 15 0.59 0.33
    -1 -3 -15 0.21 0.64
    1 3 16 28.01 4.66
    1 -3 -16 25.04 3.12
    -1 3 -16 31.81 6.69
    1 3 -16 32.03 6.83
    1 -3 -16 26.05 3.29
    1 3 16 25.24 2.64
    -1 -3 -16 21.17 3.6
    1 3 17 13.4 3.5
    1 3 -17 16.48 5.68
    -1 3 -17 16.95 5.06
    1 -3 -17 10.22 2.23
    1 3 17 10.17 1.88
    -1 -3 -17 13.17 2.63
    1 3 18 39.45 6.04
    -1 3 -18 39.69 8.04
    -1 -3 -18 41.78 4.11
    1 3 -18 42.87 8.32
    1 3 18 36.92 3.94
    1 -3 -18 32.82 3.96
    -1 3 -19 241.55 19.63
    1 3 -19 248.09 20.48
    1 -3 -19 269.8 11.92
    1 3 19 266.25 11.19
    1 3 19 281.55 16.75
    -1 -3 -19 277.95 8.86
    -1 3 -20 123.69 14.19
    1 -3 -20 137.7 9.14
    1 3 -20 136.11 15.35
    1 3 20 141.84 8.72
    1 3 20 144.61 12.46
    -1 -3 -20 121.38 4.12
    1 3 21 6.49 2.85
    1 3 -21 4.66 2.38
    -1 3 -21 0.91 2.53
    1 -3 -21 5.92 2.06
    1 3 21 6.04 1.67
    1 -3 -22 53.21 6.09
    1 3 22 51.24 8.14
    -1 3 -22 53.79 9.75
    1 3 -22 54.36 10.4
    1 3 23 16.62 4.7
    -1 3 -23 14.68 4.61
    1 -3 -23 20.22 3.84
    1 3 -23 14.84 5.19
    1 -3 23 25.08 7.9
    1 3 24 12.56 4.7
    -1 3 -24 20.47 6.2
    1 3 -24 24.07 6.97
    1 -3 24 27.64 8.33
    1 -3 -24 26.06 4.62
    1 3 25 36.48 7.37
    1 3 -25 51.04 10.27
    1 -3 -25 50.54 6.56
    -1 3 -25 29.24 7.79
    1 -3 25 43.67 10.59
    1 3 26 16.88 5.19
    1 -3 -26 20.13 4.41
    1 3 -26 15.66 6.08
    1 -3 26 18.06 7.27
    -1 3 -26 25.49 7.34
    1 3 27 -2.75 3.13
    1 -3 -27 -2.76 1.82
    -1 3 -27 -2.52 3.93
    1 3 -27 3.05 3.29
    1 -3 27 -0.35 3.11
    1 3 28 6.78 3.97
    -1 3 -28 2.1 2.17
    1 3 -28 8.05 4.51
    1 -3 28 2.86 2.76
    -1 3 -29 143.68 17.7
    1 3 -29 159.17 19.24
    -1 3 29 138.31 16.04
    1 -3 29 165.05 22.04
    1 3 29 150.89 16.77
    1 3 30 12.3 5.08
    1 -3 30 18.32 7.82
    1 3 -30 12.41 6.15
    -1 3 -30 14.18 5.23
    -1 3 30 16.74 5.8
    1 3 31 95.86 13.85
    -1 3 -31 76.2 13.61
    1 3 -31 85.38 14.61
    1 -3 31 84.98 16.55
    -1 3 31 94.09 13.72
    -1 3 -32 42 10.37
    1 3 -32 29.23 8.99
    1 -3 32 51.38 13.32
    1 3 -33 69.83 13.68
    1 -3 33 73.08 15.53
    -1 3 -33 52.17 11.57
    1 3 -34 2.31 2.84
    1 -3 34 2.27 3.6
    -1 3 -34 0.6 2.93
    -1 3 -35 -1.87 2.75
    1 -3 35 4.77 3.56
    1 3 -35 2.55 3.37
    1 -3 36 2 4.29
    -1 3 -36 6.67 5.16
    1 3 -36 0.43 1.85
    -1 3 -37 -2.34 3.13
    1 3 -37 -2.96 3.5
    1 -3 37 5.21 6.77
    -1 3 -38 12.82 5.84
    1 3 -38 18.87 7.47
    -1 3 -39 1.93 3.08
    1 3 -39 9.82 5.8
    2 -3 0 1009.13 24.52
    2 -3 0 995.33 24.71
    -2 3 0 995.8 33.32
    2 3 0 982.06 25.47
    2 -3 0 999.86 31.75
    -2 -3 0 1058.37 26.78
    -2 3 0 1017.59 24.44
    2 -3 -1 217.11 10.83
    2 -3 1 229.68 12.15
    2 -3 -1 212.56 11.04
    2 -3 1 211.85 14.91
    -2 -3 -1 215.19 10.77
    2 -3 1 235 12.5
    2 3 -1 211.12 12.34
    -2 3 -1 227.71 12.1
    2 3 1 206.21 11.24
    -2 -3 1 234.28 13.17
    -2 -3 -1 223.64 11.8
    -2 -3 1 221.33 12.17
    -2 3 -1 216.34 15.66
    -2 3 1 249.75 16.42
    2 -3 -1 218.14 14.62
    -2 3 1 232.83 11.22
    2 -3 2 102.48 8.49
    -2 -3 2 94.55 8.61
    2 3 -2 94.23 8.5
    2 3 2 97.31 7.43
    2 -3 -2 94.76 6.87
    -2 3 -2 115.28 11.71
    2 -3 2 102.81 8.69
    -2 3 2 91.21 6.76
    2 -3 2 90.19 10.09
    -2 3 2 106.11 10.8
    2 -3 -2 97.23 9.67
    2 -3 -2 98.91 7.16
    -2 -3 2 97.56 8.16
    -2 -3 -2 97.89 7.44
    2 -3 2 103.67 10.58
    -2 3 -2 91.93 8.18
    -2 -3 -2 106.18 7.13
    -2 3 3 1244.21 36.17
    2 -3 3 1266.76 30.71
    2 3 -3 1256.98 32.05
    2 -3 3 1199.32 36.1
    2 3 3 1200.67 24.37
    -2 3 3 1237.69 23.95
    -2 -3 3 1227.2 32.39
    2 -3 3 1205.21 30.39
    -2 3 -3 1225.11 30.73
    2 -3 3 1239.47 36.77
    -2 -3 3 1217.6 28.15
    -2 3 -3 1230.19 38.17
    -2 -3 -3 1188.58 23.39
    2 -3 -3 1208.34 24.6
    2 -3 -3 1254.99 34.21
    2 -3 4 71.61 7.62
    2 -3 -4 76.45 5.84
    -2 3 4 95.45 10.19
    2 3 -4 80.74 8.74
    2 3 4 73 5.72
    -2 -3 4 80.21 8.52
    2 3 -4 79.84 8.44
    2 -3 4 76.27 9.21
    -2 3 4 79.68 5.93
    -2 -3 4 75.13 7.22
    -2 3 -4 84.13 10.47
    2 -3 -4 77.83 8.33
    -2 -3 -4 77.74 5.68
    2 -3 4 83.83 8.42
    -2 -3 -5 330.01 11.42
    -2 3 5 303.95 17.66
    2 3 -5 321.98 17.32
    2 -3 5 345.06 17.1
    2 3 5 312.09 11.2
    -2 -3 5 327.01 17.82
    2 -3 5 321.8 17.07
    2 3 -5 313.65 16.05
    2 -3 5 328.59 18.97
    -2 3 -5 285.15 18.8
    -2 -3 5 324.26 14.4
    2 -3 -5 319.55 16.64
    2 -3 -5 328.77 11.96
    -2 3 5 314.79 11.75
    -2 3 6 47.53 4.53
    2 -3 6 45.66 6.92
    2 3 -6 37.75 5.9
    -2 3 -6 45.73 7.47
    2 3 6 50.58 4.36
    2 3 -6 45.78 6.77
    -2 -3 6 45.14 5.36
    -2 -3 6 50.94 7.33
    -2 -3 -6 43.97 4.08
    2 -3 6 41.95 6.9
    2 3 6 47.05 4.18
    -2 3 6 40.19 6.45
    2 -3 -6 43.71 6.15
    -2 3 -7 44.57 6.38
    2 -3 7 46.45 6.85
    -2 3 -7 61.38 8.93
    2 3 7 56.74 4.61
    -2 -3 -7 56.69 4.67
    2 3 7 52.18 4.01
    -2 -3 7 58.07 6.27
    -2 3 7 54.53 4.98
    2 3 -7 50.45 6.53
    2 3 -7 55.72 7.68
    -2 3 7 52.9 7.37
    2 -3 7 48.07 7.39
    2 -3 -7 52.66 6.47
    2 -3 8 211.43 14.88
    2 -3 -8 206.26 12.53
    -2 3 -8 184.43 13.08
    -2 3 8 196.92 13.75
    -2 3 -8 198.72 15.81
    2 3 -8 196.38 14.79
    2 3 8 184.49 7.14
    -2 -3 -8 204.12 8.98
    2 3 -8 188.29 12.74
    2 -3 8 175.94 13.92
    2 3 8 186.59 8.76
    -2 3 8 197.2 9.76
    2 -3 9 319.58 18.36
    2 3 -9 305.84 18.81
    2 3 9 311.37 8.79
    -2 3 -9 295.41 19.46
    -2 3 9 311.03 12.54
    2 3 -9 293.1 16.24
    2 -3 9 305.53 18.94
    -2 -3 -9 311.83 11.57
    -2 3 9 302.34 17.12
    2 3 9 293.24 11.59
    2 -3 -9 318.48 15.06
    -2 3 -9 316.62 17.61
    -2 3 10 298.34 16.9
    2 3 -10 316.03 19.72
    2 -3 10 303.63 17.82
    -2 3 -10 307.97 19.99
    2 -3 10 279.64 18.73
    -2 3 10 289.37 12.71
    -2 3 -10 314.79 18.2
    2 -3 -10 297.26 14.14
    2 3 10 298.21 12.37
    2 3 11 716.55 19.72
    -2 3 -11 745.68 28.61
    2 3 11 738.87 11.96
    -2 3 -11 736.32 31.52
    2 3 -11 713.64 30.23
    2 -3 11 749.39 28.21
    -2 3 11 732.54 20.79
    2 -3 -11 736.09 18.63
    2 -3 11 726.56 31.13
    -2 3 11 713.46 25.77
    2 -3 -11 713.55 21.04
    -2 3 -12 274.77 17.85
    2 3 12 270.49 12.63
    2 -3 12 294.76 17.66
    2 3 -12 274.62 19.32
    2 3 12 272.05 7.68
    2 -3 -12 269.08 11.37
    -2 3 -12 266.91 19.02
    2 -3 12 253.51 18.82
    -2 3 12 257.98 15.41
    -2 3 12 286.55 13.66
    2 -3 -12 262.66 12.23
    -2 3 13 177.55 11.19
    2 3 13 178.68 10.81
    2 3 13 180.53 6.73
    -2 3 13 172.87 12.61
    2 -3 -13 180.62 9.7
    2 -3 -13 193.84 9.91
    2 -3 13 178.61 16.37
    2 3 -13 173.49 15.77
    -2 3 -13 194.26 15.23
    2 -3 13 190.24 14.23
    -2 3 -13 176.22 15.63
    2 3 -14 93.97 11.9
    -2 3 -14 107.1 11.78
    2 -3 -14 91.5 7.06
    2 3 14 100.34 8.54
    -2 3 14 93.62 9.16
    -2 3 14 94.78 8.58
    2 3 14 109.15 5.63
    2 -3 14 116.09 13.59
    -2 3 -15 365.6 22.01
    2 3 -15 389.98 24.38
    2 3 15 370.46 11.14
    2 3 15 334.49 16.25
    2 -3 -15 367.39 14.23
    -2 3 15 357.21 17.45
    2 -3 15 339.07 23.73
    2 -3 16 89.28 12.81
    -2 3 -16 60.38 9.38
    2 -3 -16 65.69 6.25
    2 3 16 71.98 5.27
    2 3 16 71.72 7.93
    2 3 -16 66.09 10.48
    -2 -3 -16 76.32 7.26
    -2 3 16 66.25 7.62
    -2 -3 -17 45.93 5.39
    2 -3 -17 38.1 4.92
    2 3 17 42.89 4.32
    -2 3 -17 36.91 7.42
    2 -3 17 31.34 7.37
    2 3 17 40.96 6.22
    2 3 -17 37.42 7.8
    -2 3 17 39.1 5.74
    -2 3 -18 94.52 12.03
    2 3 -18 86.06 12.18
    2 -3 -18 83.39 7.57
    2 3 18 91.69 6.73
    2 -3 18 82.91 12.46
    2 3 18 93.93 9.62
    -2 -3 -18 85.68 6.98
    -2 3 18 86.27 8.46
    -2 3 19 0.83 1.33
    2 -3 19 3.86 3.52
    2 3 -19 -0.46 2.01
    2 -3 -19 1.93 1.51
    2 3 19 1.4 0.98
    2 3 19 0.91 1.32
    -2 -3 -19 -0.47 0.93
    -2 3 -19 -0.74 1.54
    -2 3 -20 16.59 5.37
    2 3 -20 20.42 6.27
    2 -3 20 16.94 6.09
    2 -3 -20 23.01 3.96
    2 3 20 19.95 3.58
    2 3 20 19.93 4.87
    -2 -3 -20 20.29 2.81
    2 3 21 28.68 5.93
    -2 3 -21 19.46 5.77
    2 3 -21 39.12 9.17
    2 -3 21 34.24 8.58
    2 -3 -21 24.93 4.33
    2 3 21 22.55 3.9
    -2 -3 -21 24.46 2.3
    2 -3 -22 42.95 5.85
    -2 3 -22 46.29 9.25
    2 3 -22 56.48 10.58
    2 -3 22 47.6 10.61
    2 3 22 46.6 7.86
    -2 3 -23 253.24 21.38
    2 -3 -23 264.77 15.02
    2 3 -23 242.33 22.17
    2 3 23 273.31 19.46
    2 -3 23 244.4 24.14
    2 -3 -24 79.14 8.52
    2 3 -24 81.22 13.09
    2 -3 24 80.47 14.05
    2 3 24 84.82 11.23
    -2 3 -24 66.86 11.63
    -2 3 -25 11.72 6.02
    2 3 -25 13.24 5.6
    2 -3 25 0.96 2.59
    2 3 25 4.04 2.35
    2 -3 -25 2.3 1.76
    -2 3 -26 22.82 6.82
    2 -3 -26 28.78 5.32
    2 3 -26 28.89 8.36
    2 -3 26 41.36 10.45
    2 3 26 24.51 6.53
    2 -3 -27 41.47 6.66
    2 3 -27 44.8 10.74
    2 -3 27 35.5 10.05
    -2 3 -27 26.12 7.34
    2 3 27 42.49 8.71
    2 -3 28 4.85 4.77
    2 3 28 -0.58 2.42
    -2 3 -28 -2.72 3.27
    2 3 -29 1.71 2.31
    2 -3 29 11.73 5.98
    2 3 29 12.94 5.3
    -2 3 -29 5.58 2.09
    -2 3 -30 9.52 4.14
    2 3 -30 6.17 3.37
    2 -3 30 0.99 3.17
    2 3 30 2.57 2.18
    2 3 31 2.16 2.44
    -2 3 -31 6.66 4.56
    2 3 -31 3.98 3.3
    2 -3 31 -0.91 3.27
    -2 3 -32 -1.01 2.47
    2 3 -32 1.26 2.9
    2 -3 32 2.05 4.82
    2 3 -33 32.81 9.69
    -2 3 -33 26.82 7.9
    2 -3 33 29.06 10.31
    2 -3 34 14 7.49
    -2 3 -34 10.11 5.49
    2 3 -34 0.45 3.56
    -2 3 -35 33.23 9.56
    2 -3 35 15.52 6.91
    2 3 -35 31.09 9.73
    2 -3 36 9.42 5.78
    -2 3 -36 4.89 3.74
    2 3 -36 24.66 8.85
    2 -3 37 1.57 3.74
    2 3 -37 -3.89 3.73
    2 3 -38 9.99 6.22
    2 3 -39 2.18 3.14
    -3 -3 0 -0.2 1.15
    -3 3 0 0.88 1.33
    3 -3 0 -0.21 1.36
    3 3 0 0.35 1.82
    -3 3 0 2.92 1.94
    -3 -3 0 0.22 0.8
    -3 -3 -1 2.75 2.02
    -3 3 -1 4.07 1.96
    -3 3 1 3.32 1.65
    -3 -3 1 0.98 0.86
    -3 -3 1 2.64 1.39
    3 3 -1 1.84 1.96
    3 -3 1 4.63 1.84
    3 3 1 1.91 1.84
    3 -3 -1 2.7 1.73
    -3 3 -1 6.89 3.42
    -3 3 1 3.45 3.39
    -3 -3 1 3.61 2.43
    3 -3 2 411.49 19.28
    3 -3 -2 440.56 18.09
    -3 3 2 419.32 17.34
    3 -3 2 397.31 17.24
    3 3 -2 428.94 19.59
    -3 3 -2 449.62 23.75
    3 3 2 424.06 17.42
    -3 -3 2 423.4 19.07
    3 -3 2 432.06 22.52
    -3 3 -2 412.64 18.81
    -3 -3 2 410.39 15.03
    -3 -3 2 399.57 19.24
    -3 3 2 419.83 22.2
    -3 -3 -2 422.98 17.25
    -3 -3 3 3301.91 41.1
    3 -3 3 3246.67 50.55
    -3 3 3 3250.17 47.3
    3 -3 3 3323.65 56.24
    -3 3 -3 3354.64 64.51
    3 3 -3 3345.96 56.1
    3 3 3 3266.38 46.73
    -3 -3 3 3293.73 56.45
    3 -3 3 3244.29 61.99
    -3 3 -3 3217.04 54.29
    3 -3 -3 3254.37 48.75
    -3 -3 -3 3324.32 47.27
    -3 3 3 3282.99 60.73
    3 -3 4 430.21 20.66
    -3 3 4 411.16 16.71
    3 3 -4 414.61 20.38
    -3 3 -4 405.07 22.77
    3 -3 -4 417.39 16.92
    -3 -3 4 411.88 14.54
    -3 3 4 433.64 22.16
    3 3 4 419.69 16.29
    -3 -3 4 437.97 21.15
    3 3 -4 380.59 16.25
    3 -3 4 428.42 22.4
    -3 3 -4 418.22 20.19
    3 3 4 402.46 15.88
    -3 -3 -4 408.48 16.39
    -3 -3 5 51.58 5.4
    -3 3 5 44.69 5.57
    3 -3 5 63.86 8.59
    -3 -3 -5 56.11 5.96
    3 3 5 49.93 5.44
    3 3 -5 56.14 6.43
    3 3 -5 57.9 7.84
    3 -3 -5 56.8 6.18
    -3 3 5 71.16 9.04
    -3 3 -5 56.54 7.68
    3 3 5 59.1 6.01
    3 -3 -5 57.59 6.84
    3 -3 5 55.88 7.93
    -3 3 -5 66.81 9.79
    -3 -3 -6 811.39 22.65
    -3 3 -6 843.8 33.19
    3 3 -6 802.02 29.93
    3 -3 6 809.04 30.08
    3 3 6 788.81 20.97
    -3 3 6 792.76 29.47
    3 3 -6 805.95 24.41
    -3 3 6 782.61 23.09
    3 -3 6 825.26 31.25
    3 -3 -6 807.45 23.35
    3 3 6 792.95 22.02
    3 -3 -6 798.06 24.88
    3 3 -7 417.46 21.93
    -3 -3 -7 386.07 15.69
    3 -3 7 410.37 21.74
    3 3 7 385.46 14.32
    3 3 -7 383.58 17.51
    3 -3 7 445.58 22.72
    -3 3 -7 393.58 22.9
    -3 3 7 418.08 21.2
    3 3 7 369.83 15.22
    3 -3 -7 424.41 17.55
    -3 3 7 399.73 16.56
    -3 3 -8 216.41 17.02
    -3 3 8 208.35 14.84
    3 3 -8 244.62 17.42
    -3 -3 -8 228.57 12.02
    3 -3 8 213.16 16.02
    3 3 -8 236.18 13.66
    3 -3 8 214.86 15.94
    3 3 8 214.62 11.79
    3 -3 -8 231.29 12.79
    -3 3 8 226.52 12.72
    3 -3 9 55.17 8.79
    -3 3 9 43.08 5.79
    3 3 -9 46.28 8.56
    -3 3 9 42.63 7.05
    -3 3 -9 46.55 8.51
    -3 -3 -9 40.39 5.31
    3 3 -9 49.99 6.75
    3 -3 9 77.31 10.11
    3 3 9 50.72 6
    3 -3 -9 50.9 5.93
    3 -3 -10 3.64 1.93
    3 -3 10 -0.33 1.41
    -3 -3 -10 -0.41 1.49
    -3 3 -10 -0.81 2.23
    3 3 -10 0.54 0.91
    -3 3 10 -0.1 1.49
    3 3 10 1.95 1.23
    3 3 -10 -0.07 1.71
    3 -3 10 -1.54 2.28
    -3 3 10 0.82 1.14
    -3 3 -11 26.48 5.89
    3 3 11 30.17 4.82
    -3 3 11 30.71 5.7
    3 3 -11 40 7.52
    -3 -3 -11 44.27 5.78
    3 -3 11 26.8 6.53
    3 -3 11 27.75 5.58
    -3 3 11 28.87 4.79
    3 3 12 176.78 11.68
    -3 3 12 164.9 13.05
    3 3 -12 187.97 16.54
    3 -3 12 200.96 15.18
    3 -3 -12 164.51 10.78
    -3 -3 -12 171.28 11.48
    3 -3 12 152.85 15.16
    -3 3 12 163.39 11.71
    -3 3 -12 166.37 15.49
    3 -3 13 8.3 4.14
    3 3 13 0.25 0.68
    -3 -3 -13 1.03 1.29
    3 3 -13 -1.02 1.57
    -3 3 13 0.88 1.21
    3 -3 13 7.86 3.55
    3 -3 -13 4.01 1.93
    -3 3 -13 -1.8 2.43
    3 3 13 5.15 2.31
    -3 3 13 2.24 2.12
    3 -3 14 2.39 2.8
    3 3 14 7.15 1.8
    3 3 -14 7.85 4.4
    -3 3 14 6.22 2.48
    3 3 14 3.72 1.71
    3 -3 -14 5.55 2.54
    -3 3 -14 3.44 1.49
    3 -3 14 8.69 3.47
    -3 3 14 11.18 3.5
    3 3 15 161.68 8.66
    3 3 15 168.77 12.57
    -3 3 -15 187.33 16.66
    -3 3 15 174.96 13.29
    3 3 -15 160.51 16.24
    3 -3 -15 180.96 11.77
    -3 3 15 167.1 13.01
    3 -3 15 180.74 17.68
    -3 3 16 41.05 6.36
    3 3 16 32.13 4.19
    3 3 -16 38.87 8.25
    3 -3 -16 31.8 5.1
    3 3 16 37.39 6.25
    -3 3 -16 23.31 6.15
    3 -3 16 27.66 7.56
    -3 3 16 32.36 5.94
    3 3 17 82.98 6.76
    3 3 17 73.78 8.83
    3 -3 17 80.89 12.69
    3 -3 -17 83.89 8.36
    3 3 -17 76.06 11.76
    -3 3 -17 84.56 11.71
    -3 3 17 83.45 8.94
    -3 3 -18 94.57 12.09
    3 -3 18 91.3 13.69
    3 3 18 95.39 10.44
    -3 3 18 88.82 9.33
    3 3 18 101.29 7.78
    3 -3 -18 90.08 8.74
    -3 3 -18 98.53 12.48
    3 3 -18 99.29 13.56
    -3 3 -19 190.46 17.36
    3 3 19 189.67 11.18
    3 3 19 195.13 15.29
    3 -3 -19 169.51 12.37
    3 3 -19 190.59 19.15
    3 -3 19 193.59 20.31
    -3 3 19 181.09 13.18
    -3 3 20 15.43 4.04
    -3 3 -20 13.66 5.15
    3 -3 20 17.14 6.31
    3 3 -20 18.97 6.34
    3 3 20 15.8 3.34
    3 -3 -20 15.1 3.84
    -3 -3 -20 13.79 2.89
    3 3 20 15.16 4.48
    -3 3 -21 13.13 5.55
    3 3 -21 0.3 3.02
    3 -3 -21 6.1 2.67
    3 3 21 4.83 3.25
    -3 3 21 3.23 2.17
    3 -3 21 6.75 4.36
    -3 3 -22 160.34 16.99
    3 3 -22 158.44 18.16
    3 -3 -22 136.1 11.68
    3 3 22 154.13 14.76
    3 -3 22 175.01 20.18
    -3 3 22 144.06 10.98
    -3 3 23 55.08 6.72
    -3 3 -23 58.92 10.34
    3 -3 -23 66.03 8.19
    3 -3 23 62.3 12.64
    3 3 23 55.21 9.05
    3 3 -23 54.85 11.13
    -3 3 -24 67.57 11.7
    3 -3 -24 59.47 8.08
    3 -3 24 67.96 13.34
    3 3 -24 62.81 11.82
    -3 3 24 76.58 7.47
    3 3 24 71.73 10.78
    3 3 25 47.44 8.84
    -3 3 -25 44.25 9.56
    3 3 -25 49 10.79
    3 -3 -25 42.41 6.85
    3 -3 25 36.65 9.84
    3 3 -26 12.2 5.11
    3 -3 -26 8.43 3.11
    3 -3 26 5.13 2.35
    3 3 26 4.59 3.38
    3 -3 27 44.12 11.09
    3 3 -27 41.3 10.11
    3 -3 -27 35.26 6.47
    3 3 27 41.55 8.83
    3 -3 28 102.97 17.63
    3 3 -28 83.21 14.22
    3 3 28 98.82 13.78
    3 3 -29 2.66 3.07
    3 3 29 1.06 2.92
    3 -3 30 29.21 9.84
    3 3 -30 24.85 7.85
    3 3 30 24.3 7.16
    3 -3 31 7.66 5.9
    3 3 -31 3.86 2.43
    3 3 31 14.01 5.9
    3 -3 32 6.34 6.73
    3 3 -32 16.44 6.97
    3 -3 33 8.7 5.96
    3 3 -33 6.92 5.14
    3 -3 34 8.54 5.84
    3 3 -34 14.82 6.78
    3 -3 35 13.4 7.91
    3 3 -35 25.84 9.17
    3 -3 36 42.75 12.97
    3 3 -36 50.94 12.79
    3 3 -37 46.63 12.01
    3 3 -38 20.61 8.26
    -4 3 0 76.17 10.01
    -4 3 0 66.67 8.16
    4 3 0 63 7.74
    -4 -3 0 59.25 4.87
    4 -3 0 65.77 8.4
    -4 -3 0 58.72 7.54
    -4 3 1 68.31 7.99
    -4 -3 1 68.33 8.37
    -4 3 -1 67.9 8.33
    4 3 -1 55.99 7.61
    4 3 1 69.1 8.1
    4 -3 1 57.85 7.76
    -4 -3 -1 64.9 5.28
    -4 3 -1 54.09 8.42
    -4 -3 1 67.24 5.01
    -4 3 1 71.39 9.61
    4 -3 -1 72.47 8.35
    -4 -3 -1 61.19 7.63
    -4 -3 -2 87.44 9.08
    -4 3 2 77.56 8.56
    4 -3 -2 94.89 9.58
    -4 -3 2 88.8 5.68
    4 3 -2 95.4 10.02
    -4 3 -2 83.11 9.22
    4 3 2 84.72 8.87
    4 -3 2 92.99 10.06
    -4 -3 2 88.55 9.67
    -4 3 -2 87.57 10.72
    -4 3 2 73.93 9.77
    4 -3 2 72.88 9.41
    -4 -3 3 16.25 2.88
    4 -3 -3 19.67 4.86
    -4 -3 -3 18.84 4.27
    -4 3 -3 18.91 5.61
    4 -3 3 17.21 4.68
    4 3 -3 19.09 4.89
    -4 3 3 19.04 4.27
    4 -3 3 23.05 5.63
    4 3 3 26.69 4.86
    4 3 3 17.18 4.01
    -4 -3 3 18.21 4.59
    -4 3 3 19.07 5.46
    -4 3 4 774.98 26.5
    4 -3 4 799.85 30.54
    4 3 -4 750.71 29.19
    4 3 4 741.72 24.72
    4 -3 4 761.2 30.94
    -4 3 -4 777.65 32.32
    -4 3 4 730.13 30.24
    4 3 4 725.43 24.93
    4 -3 -4 745.97 26.02
    -4 -3 -4 738.96 25.65
    -4 3 5 1360.13 35.3
    -4 3 5 1310.67 39.78
    4 3 5 1340.64 32.39
    4 3 -5 1315.55 39.88
    4 -3 5 1321.19 40.08
    4 3 -5 1322.96 29.11
    4 -3 5 1330.44 40.9
    -4 3 -5 1315.24 42.32
    4 3 5 1311.54 33.34
    4 -3 -5 1332.41 34.61
    -4 -3 -5 1344.51 34.24
    4 -3 -6 11.37 3.61
    -4 3 -6 4.84 3
    4 3 6 7.55 2.24
    4 3 -6 6.41 2.38
    -4 3 6 5.28 2.37
    -4 3 6 18.77 5.39
    -4 -3 -6 10.49 3.24
    4 3 -6 14.09 4.87
    4 -3 6 5.51 2.9
    4 -3 6 11.18 4.28
    4 3 7 11.56 3.15
    -4 3 -7 13.35 5.16
    -4 3 7 12.02 3.37
    -4 3 7 12.42 4.04
    4 3 -7 15.68 4.69
    4 3 -7 7 2.63
    -4 -3 -7 12.22 3.21
    4 -3 7 10.19 3.73
    4 -3 7 13.05 4.65
    4 -3 -7 3.61 1.96
    4 3 8 342.04 17.08
    -4 -3 -8 364.46 17.99
    4 -3 8 364.16 22.56
    4 3 -8 359.88 21.99
    4 3 -8 352.25 16.3
    4 -3 8 362.93 21.36
    -4 3 8 360.32 18.49
    -4 3 -8 356.26 22.64
    -4 3 8 346.98 20.28
    -4 -3 -9 62.84 7.51
    -4 3 9 60.84 8.58
    -4 3 9 62.89 7.77
    4 3 -9 48.98 8.3
    4 3 -9 61.8 6.96
    4 -3 9 64.21 9.12
    4 3 9 60.29 7.26
    -4 3 -9 59.28 9.42
    4 -3 9 63.43 9.6
    4 3 -10 1.3 1.27
    -4 3 10 0.3 1.24
    4 3 10 1.55 1.82
    -4 -3 -10 2.73 2.02
    4 3 -10 2.03 3.03
    4 -3 10 1.46 1.49
    -4 3 -10 -0.2 1.92
    4 -3 10 -0.93 2.09
    -4 3 10 2.59 2.66
    4 3 -11 443.79 26.2
    4 -3 11 485.13 27.44
    -4 3 -11 488.18 27.07
    -4 -3 -11 476.24 20.93
    -4 3 11 435.3 22.47
    -4 3 11 488.08 22.38
    4 3 11 449.69 20.67
    4 -3 11 471.23 23.96
    4 3 -12 114.07 13.5
    4 -3 12 125.05 14.4
    -4 3 12 123.67 11.99
    -4 -3 -12 127.98 11.1
    -4 3 -12 117.09 13.71
    4 -3 12 142.51 13.12
    -4 3 12 122.39 11.35
    4 3 12 108.34 10.28
    -4 3 13 6.3 3.01
    4 -3 -13 7.42 2.89
    -4 -3 -13 2.55 1.73
    -4 3 -13 6.66 3.17
    4 3 13 5.27 2.44
    4 3 -13 11.07 4.64
    4 -3 13 6.29 3.5
    4 -3 13 6.52 3.53
    -4 3 13 9.49 3.55
    4 -3 14 20.99 5.4
    -4 -3 -14 13.71 4.06
    4 3 14 15.68 4.19
    4 3 -14 16.01 6.2
    -4 3 -14 13.49 4.63
    4 -3 -14 17.77 4.18
    -4 3 14 19.12 4.85
    4 -3 14 22.38 6.8
    4 3 15 379.62 20.62
    4 3 15 390.25 15.46
    4 3 -15 424.55 27.35
    4 -3 15 359.93 25.85
    4 -3 -15 396.09 19.9
    -4 3 15 377.22 20.85
    -4 3 -15 398.58 25.36
    4 -3 16 18.18 6.43
    4 3 16 15.88 3.2
    -4 3 -16 16.42 5.25
    -4 3 16 13.53 4.07
    4 3 -16 16.33 6.29
    4 3 16 16.34 4.51
    4 -3 -16 12.78 4.25
    4 3 17 117.41 8.92
    4 3 17 127.32 12.67
    -4 3 17 123.62 11.93
    4 3 -17 135.71 15.87
    4 -3 -17 133.68 11.85
    4 -3 17 110.48 14.68
    -4 3 -17 124.58 14.32
    4 -3 18 22.3 7.05
    4 3 18 22.93 4.01
    4 3 -18 26.32 7.17
    4 3 18 22.13 5.28
    4 -3 -18 20.24 4.74
    -4 3 -18 21.63 6.12
    -4 3 18 24.99 5.41
    4 -3 19 7.98 5.93
    4 3 -19 7.6 3.95
    4 -3 -19 11.98 3.81
    4 3 19 5.05 2.35
    -4 3 -19 9.47 4.53
    4 3 19 7.26 2.35
    -4 3 19 9.19 3.23
    4 -3 20 29.33 8.37
    4 3 -20 36.96 9.22
    -4 3 20 25.81 5.36
    -4 3 -20 30.63 7.42
    4 -3 -20 31.67 6
    4 3 20 30.59 6.61
    4 -3 21 31.45 8.77
    -4 3 21 20.9 4.91
    4 3 -21 27.41 7.83
    4 -3 -21 25.35 5.35
    4 3 21 30.79 7.04
    -4 3 -21 27.84 7.44
    4 3 22 255.46 20.03
    -4 3 22 299.58 17.93
    4 -3 -22 301.64 19.07
    4 -3 22 258.55 25.09
    -4 3 -22 315 23.66
    4 3 -22 277.61 24.82
    -4 3 23 509.99 23.33
    4 3 -23 516.75 34.68
    4 3 23 485.32 28.25
    4 -3 -23 480.29 24.32
    4 -3 23 491.35 35.16
    4 -3 24 5.83 4.89
    4 3 -24 14.53 6.22
    4 -3 -24 16.5 4.95
    4 3 24 7.61 3.92
    -4 3 24 8.53 2.93
    4 -3 25 8.12 6.01
    4 3 -25 9.26 4.49
    4 -3 -25 6.96 3.52
    4 3 25 4.76 3.67
    4 -3 26 90.62 16.17
    4 3 -26 117.77 17.13
    4 -3 -26 104.77 11.98
    4 3 26 110.12 14.35
    4 3 -27 222.76 23.88
    4 -3 -27 198.63 16.68
    4 3 27 192.73 19.28
    4 -3 27 196.91 24.04
    4 -3 28 11.04 6.59
    4 3 -28 15.78 7.49
    4 3 28 5.93 3.72
    4 -3 29 1.08 4.04
    4 3 -29 2.68 3.87
    4 3 29 -2.51 3.59
    4 -3 30 31.92 10.32
    4 3 -30 24.68 8.78
    4 3 30 30.45 8.15
    4 -3 31 1.27 2.75
    4 3 -31 1.52 2.47
    4 3 -32 10.7 5.49
    4 -3 32 6.79 5.77
    4 -3 33 4.08 3.84
    4 3 -33 5.3 4.46
    4 -3 34 3.9 6.79
    4 3 -34 5.85 2.57
    4 -3 35 6.18 5.41
    4 3 -35 11.04 6.06
    4 -3 36 6.44 5.65
    4 3 -36 10.55 6.03
    4 3 -37 4.19 5.24
    5 -3 0 -0.88 2.64
    -5 3 0 -0.28 2.65
    5 3 0 -2.67 2.91
    5 -3 1 26.11 5.95
    -5 3 1 19.46 4.98
    5 3 -1 18.25 4.71
    -5 -3 -1 22.24 2.14
    5 3 1 21.02 4.95
    5 -3 -1 33.98 6.47
    -5 3 -1 24.86 5.87
    5 -3 -2 0.71 1.45
    5 3 2 1.95 2.14
    -5 -3 -2 0.52 0.48
    5 -3 2 6.07 3.58
    5 3 -2 0.47 1.25
    5 3 2 0.04 1.24
    -5 3 -2 -1.24 1.88
    -5 3 2 3.51 2.81
    5 -3 2 -3.45 3.39
    5 -3 3 222.19 17.31
    5 -3 -3 205.39 15.54
    -5 -3 -3 210.48 15.53
    5 3 3 241.55 16.2
    5 3 -3 213.85 16.48
    5 -3 3 208.51 16.93
    5 3 3 223.51 15.44
    -5 3 -3 230.1 18.21
    -5 3 3 224 17.13
    5 -3 4 153.16 14.66
    -5 -3 -4 153.93 13.21
    5 -3 -4 167.53 13.88
    5 3 -4 157.14 14.36
    -5 3 -4 155.66 15.33
    5 -3 4 156.03 14.56
    5 3 4 171.84 13.69
    -5 3 4 148.48 14.22
    5 -3 5 153.14 14.94
    5 3 -5 161.02 14.86
    -5 -3 -5 153.4 13.05
    5 3 5 157.01 13.1
    5 3 -5 156.67 9.47
    5 -3 5 148.95 14.12
    -5 3 -5 158.49 15.65
    -5 3 5 150.64 14.09
    5 -3 -5 156.01 13.32
    5 3 -6 23.28 3.94
    5 3 6 38.53 6.55
    -5 -3 -6 19.16 4.72
    5 -3 6 32.95 7.11
    5 3 -6 25.6 6.29
    5 -3 6 33.95 7.6
    -5 3 -6 24.41 6.35
    -5 3 6 18.54 4.94
    5 -3 -6 22.44 5.27
    5 3 7 -0.21 1.6
    -5 -3 -7 7.35 3.18
    5 3 -7 -0.17 1.78
    5 3 -7 2.31 1.39
    5 -3 7 3.41 2.75
    5 -3 7 0.56 2.18
    -5 3 7 3.2 2.82
    5 -3 -7 6.32 3.33
    -5 3 -7 -0.02 2.58
    -5 -3 -8 663.86 27.25
    5 -3 8 650.9 31.94
    5 3 -8 647.94 31.35
    5 3 -8 615.22 20.6
    5 -3 8 653.02 29.57
    -5 3 -8 628.47 31.11
    5 -3 -8 636.47 27.06
    -5 3 8 612.18 28.29
    5 3 8 628.45 26.27
    5 3 9 4.39 2.43
    5 3 -9 5.01 1.99
    5 -3 9 5.52 2.48
    5 -3 9 6.48 3.23
    -5 3 -9 9.01 4.24
    5 3 -9 4.73 3.39
    -5 3 9 4.73 2.39
    5 3 10 8.77 3.36
    5 3 -10 11.83 3.04
    5 -3 10 11.27 3.89
    5 3 -10 10.69 4.27
    5 -3 10 3.85 2
    -5 3 -10 6.74 3.75
    -5 3 10 11.37 3.87
    5 -3 11 -1.24 3.12
    5 3 11 4.12 3.01
    -5 3 -11 5.29 3.54
    5 3 -11 3.83 3.67
    5 3 -11 2.53 1.59
    5 -3 11 2.58 2.2
    -5 3 11 -0.91 2.53
    5 3 12 9.37 3.38
    5 -3 12 7.75 3.6
    -5 3 12 6.09 3.07
    5 3 -12 8.5 3.98
    5 -3 12 11.98 4.99
    -5 3 -12 13.53 5.49
    5 3 13 0.17 1.4
    5 3 -13 5.15 3.97
    5 -3 13 -0.75 2.5
    5 -3 13 -0.04 1.59
    -5 3 13 -1.15 2.61
    -5 3 -13 2.02 1.89
    5 -3 -14 22.95 5.24
    5 3 14 29.09 6.24
    5 3 -14 40.49 8.89
    5 -3 14 32.01 6.81
    -5 3 -14 27.89 7.28
    5 -3 14 29.15 7.51
    -5 3 14 31.97 6.57
    -5 3 15 16.63 4.55
    5 3 15 9.16 3.36
    5 3 -15 15.57 5.45
    -5 3 -15 16.2 5.36
    5 -3 15 13.74 4.48
    5 -3 -15 14.54 4.53
    5 -3 15 12.5 4.99
    5 3 -16 19.94 6.47
    5 3 16 18.31 5.47
    5 -3 -16 19.5 4.94
    -5 3 -16 16.69 5.4
    5 -3 16 18.65 6.85
    -5 3 16 18.41 5.13
    -5 3 -17 0.75 3.52
    5 -3 17 3.56 3.65
    5 3 17 2.75 2.88
    5 3 -17 4.15 3.3
    5 3 17 -0.11 0.77
    5 -3 -17 1.21 1.31
    -5 3 17 0.48 2.22
    5 3 18 98.84 12.09
    5 3 18 91.29 9.01
    -5 3 -18 98.8 13.41
    5 -3 -18 104.09 11.55
    5 3 -18 82.24 13.83
    -5 3 18 100.27 11.58
    5 -3 18 95.34 14.74
    5 3 19 192.19 17.09
    -5 3 -19 173.13 17.82
    5 -3 -19 193.37 15.95
    5 -3 19 197.77 21.43
    5 3 -19 187.72 20.24
    -5 3 19 200.77 16.33
    5 3 20 228.02 19.24
    5 3 -20 230.86 22.81
    5 -3 -20 216.28 17.07
    5 -3 20 215.44 22.8
    -5 3 -20 230.2 20.82
    -5 3 20 242.11 17.88
    -5 3 21 35.05 6.88
    5 3 -21 15.78 5.83
    5 3 21 33.64 7.81
    5 -3 -21 22.91 5.4
    5 -3 21 19.74 6.78
    -5 3 -21 30.53 7.59
    5 3 -22 61.12 12.25
    5 -3 -22 49.55 8.67
    5 3 22 47.33 8.85
    -5 3 22 46.55 7.84
    -5 3 -22 45.75 9.37
    5 -3 22 55.61 11.83
    5 -3 23 1.92 4.45
    -5 3 -23 2.9 2.51
    5 3 -23 -0.51 3.21
    -5 3 23 4.62 2.72
    5 -3 -23 6.35 3.17
    5 3 23 3.19 2.72
    5 3 -24 48.98 11.35
    5 -3 -24 50.96 8.93
    5 3 24 57.09 10.35
    -5 3 24 66.34 9.27
    5 -3 24 43.14 10.76
    -5 3 -24 58.62 10.79
    5 3 -25 30.01 9.26
    5 -3 -25 23.82 6.07
    5 -3 25 20.7 7.98
    5 3 25 21.8 6.75
    -5 3 -25 16.83 5.62
    5 3 -26 79.88 14.66
    5 -3 -26 68.24 10.44
    5 3 26 44.25 9.29
    5 -3 26 51.69 12.59
    5 -3 27 9.77 5.87
    5 3 -27 0.44 3.25
    5 -3 -27 2.26 1.8
    5 3 27 8.15 4.5
    5 -3 28 15.15 6.74
    5 3 -28 20.76 7.98
    5 -3 -28 25.04 6.4
    5 3 28 33.1 8.52
    5 3 -29 1.74 1.79
    5 -3 29 -3.08 5.37
    5 -3 30 1.71 4.16
    5 3 -30 9.35 6.39
    5 3 30 2.52 1.94
    5 -3 31 22.99 9.83
    5 3 -31 37.35 10.78
    5 3 -32 14.61 6.68
    5 -3 32 12.39 6.92
    5 3 -33 -0.97 3.33
    5 -3 33 -2.75 2.41
    5 -3 34 -4.11 4.44
    5 3 -34 4.38 3.57
    5 3 -35 7.93 5.6
    5 -3 35 11.5 7.84
    5 3 -36 -10.4 6.3
    6 -3 0 4.85 3.07
    6 3 0 0.36 1.81
    -6 3 0 0.55 1.66
    6 -3 -1 19.16 5.19
    6 -3 1 29.38 6.84
    6 3 -1 17.26 4.84
    6 3 1 22.49 5.88
    6 -3 1 16.51 4.96
    -6 3 -1 19.95 5.5
    -6 3 1 26.51 6.15
    6 -3 2 15.02 5
    6 3 2 16.28 4.33
    6 -3 -2 18.3 5.29
    6 -3 2 20.5 5.65
    6 3 -2 27.52 6.43
    6 3 2 21.08 5.56
    -6 3 -2 20.54 5.29
    -6 3 2 16.57 5.62
    6 -3 -3 98.36 12.3
    6 3 -3 105.27 13.15
    6 -3 3 143.25 15.24
    6 3 3 84.5 11.21
    -6 3 -3 90.62 12.43
    -6 3 3 86.62 11.4
    6 -3 3 101.6 13.45
    6 -3 -4 5.88 3.25
    6 3 4 2.26 2.86
    6 -3 4 -1.26 2.91
    6 -3 4 6.83 4.64
    6 3 -4 1.77 3.08
    -6 3 -4 2.43 2.15
    -6 3 4 5.13 2.53
    6 -3 -5 59.85 9.13
    6 -3 5 61.95 9.41
    6 -3 5 45.48 8.44
    6 3 -5 53.52 5.05
    6 3 -5 52.59 9.07
    -6 3 5 63.45 9.36
    -6 3 -5 47.57 8.87
    6 3 5 56.43 8.6
    -6 3 6 25.01 5.73
    6 3 6 40.15 7.59
    6 -3 6 50.34 9.53
    6 3 -6 43.13 4.97
    6 -3 6 50.9 9.09
    6 -3 -6 38.11 7.55
    6 3 -6 41.47 8.63
    -6 3 -6 48.79 9.28
    6 3 7 0.13 1.45
    -6 3 -7 -0.94 2.4
    -6 3 7 2.75 2.2
    6 3 -7 0.84 0.66
    6 -3 7 2.39 2.76
    6 3 -7 2.48 2.57
    6 -3 -7 3.27 1.2
    6 -3 7 0.16 2.69
    6 3 8 8.33 3.71
    6 -3 8 9.9 5.73
    6 -3 -8 10.67 4.22
    6 3 -8 11.26 4.46
    -6 3 8 6.67 3
    6 3 -8 8.76 2.33
    6 -3 8 3.58 2.58
    -6 3 -8 9.43 4.47
    -6 3 9 39.19 7.79
    6 3 9 52.22 8.74
    6 3 -9 48.03 9.87
    6 -3 9 61.92 11.2
    6 3 -9 57.63 6.38
    6 -3 9 81.52 11.26
    -6 3 -9 53.83 10.11
    -6 3 10 3.08 2.8
    6 3 10 6.92 3.45
    6 3 -10 5.16 1.83
    -6 3 -10 9.84 4.93
    6 -3 10 12.95 4.7
    6 3 -10 6.89 3.81
    6 -3 10 11.27 5.2
    6 -3 11 347.36 25.88
    6 3 -11 424.96 28.19
    -6 3 11 378.47 22.9
    6 3 -11 362.66 16.65
    6 -3 11 402.04 23.43
    -6 3 -11 400.65 26.45
    6 3 11 352.36 22.18
    6 -3 12 107.51 15.01
    6 3 -12 126.16 15.63
    6 3 12 116.02 12.92
    6 -3 12 125.87 13.32
    -6 3 -12 123.72 15.35
    -6 3 12 106.17 12.28
    6 -3 13 330.83 26.29
    6 3 -13 330.11 25.56
    -6 3 -13 347.04 25.09
    6 -3 13 408.54 23.62
    -6 3 13 361.77 22.58
    6 3 13 348.38 22.46
    6 3 14 90.53 11.57
    -6 3 -14 89.03 12.79
    6 -3 14 85.63 10.75
    6 3 -14 84.74 13.16
    -6 3 14 103.43 11.95
    6 -3 14 97.59 14.5
    6 -3 15 10.58 4.2
    6 3 15 4.38 3.53
    -6 3 -15 9.23 4.9
    6 3 -15 4.65 3.81
    6 -3 -15 11.09 4.12
    6 -3 15 14.3 6.28
    -6 3 15 7.17 3.42
    6 3 16 1.55 2.41
    6 3 -16 4.73 4.1
    6 -3 16 1.39 2.19
    6 -3 -16 -0.62 1.62
    -6 3 -16 4.9 3.62
    -6 3 16 0.98 1.45
    6 -3 17 -1.11 2.83
    6 3 17 0.22 1.75
    6 3 -17 1.17 2.47
    6 -3 -17 0.67 2.24
    -6 3 -17 5.5 4.19
    -6 3 17 2.76 1.52
    6 3 18 7.58 4.54
    6 -3 18 14.1 7.16
    6 3 -18 24.33 8.41
    6 -3 -18 19.14 5.48
    -6 3 -18 16.43 6.2
    -6 3 18 12.19 4.8
    6 3 19 16.71 5.17
    -6 3 -19 17.65 6
    6 3 -19 14.04 6.34
    6 -3 -19 17.2 5.29
    6 -3 19 10.17 5.03
    -6 3 19 11.83 3.78
    6 3 20 14.29 5.05
    6 3 -20 15.83 6.54
    6 -3 -20 16.98 5.1
    6 -3 20 22.75 7.59
    -6 3 -20 18.01 6.63
    -6 3 20 12.63 3.96
    6 3 21 56.6 10.27
    6 3 -21 70.26 13.45
    -6 3 21 60.74 9.84
    6 -3 -21 67.95 10.45
    -6 3 -21 75.83 12.41
    6 -3 21 61.97 13.03
    6 3 -22 -0.92 2.98
    6 3 22 0.85 1.81
    6 -3 -22 -0.46 2.01
    -6 3 -22 -2.8 2.95
    6 -3 22 -0.17 2.43
    -6 3 22 -2.47 3.5
    -6 3 23 60.33 9.64
    6 -3 23 36.09 10.04
    6 3 -23 42 10.31
    6 3 23 46.99 9.71
    6 -3 -23 53.48 9.67
    -6 3 -23 59.95 11.21
    6 3 24 103.84 14.83
    6 -3 -24 114.4 14.16
    6 3 -24 117.91 17.93
    -6 3 -24 99.91 14.44
    -6 3 24 83.71 11.47
    6 -3 24 82.75 15.73
    -6 3 -25 28.17 7.82
    6 3 -25 26.7 8.05
    6 3 25 25.47 8.17
    6 -3 -25 38.45 8.38
    6 -3 25 30.43 10.03
    6 -3 26 74.58 15.33
    6 3 -26 83.03 15.52
    6 -3 -26 72.62 11.46
    6 3 26 77.33 13.19
    -6 3 -26 65.48 11.81
    6 -3 27 56.02 13.64
    6 3 -27 63.86 13.98
    6 -3 -27 55.39 10.12
    6 3 27 37.16 9.46
    6 -3 28 40.86 11.49
    6 3 -28 55.39 12.98
    6 -3 -28 55.39 10.4
    6 3 28 50.29 11.26
    6 3 -29 3.65 3.62
    6 3 29 3.73 3.43
    6 -3 29 8.65 6.07
    6 3 -30 14.74 6.88
    6 3 30 33.61 9.43
    6 -3 30 31.63 10.88
    6 3 -31 25.13 8.98
    6 -3 31 15.4 7.3
    6 3 -32 -1.61 3.37
    6 -3 32 4.68 4.98
    6 3 -33 36.54 11.33
    6 -3 33 22.86 9.59
    6 3 -34 6.83 5.26
    6 -3 34 2.16 3.78
    6 3 -35 21.68 9.07
    -7 3 0 -2.68 4.01
    7 -3 0 -8.28 4
    7 3 0 -2.1 2.96
    -7 3 1 17.11 5.24
    7 -3 -1 17.21 5.8
    7 -3 1 14.4 5.16
    7 3 -1 9.99 4.3
    7 3 1 7.37 3.77
    7 3 1 10.17 4.58
    7 -3 1 7.46 3.52
    -7 3 -1 9.44 3.64
    7 -3 2 54.28 9.19
    7 -3 -2 61.14 10.18
    7 -3 2 45.41 8.84
    -7 3 -2 45.85 8.67
    7 3 2 55.59 9.4
    7 3 -2 56.51 9.51
    -7 3 2 61.42 9.73
    7 -3 3 -0.14 1.92
    7 -3 3 1.64 2.3
    7 3 -3 -0.12 3.24
    -7 3 3 0.38 1.93
    -7 3 -3 1.84 2.28
    7 3 3 1.91 2.75
    7 -3 -3 1.01 1.88
    7 -3 -4 21.47 6.22
    -7 3 -4 9.89 3.91
    7 -3 4 10.25 3.88
    -7 3 4 13.4 4.79
    7 -3 4 17.32 5.1
    7 3 -4 17.55 5.4
    7 3 4 14.38 5.2
    -7 3 5 2.12 2.94
    7 -3 -5 4.36 3.19
    7 -3 5 4.04 3.49
    7 -3 5 1.27 1.77
    7 3 -5 3.1 2.96
    7 3 5 2.05 3.06
    -7 3 -5 1.28 2.84
    -7 3 6 67.41 9.95
    7 3 6 75.55 10.73
    -7 3 -6 70.97 10.97
    7 -3 6 84.27 12.71
    7 3 -6 74.86 5.74
    7 -3 6 76.28 10.88
    7 3 -6 82.91 12.2
    7 -3 -6 83.01 11.69
    7 -3 7 149.37 16.95
    7 3 -7 156.3 16.98
    7 3 -7 159.04 9.22
    7 -3 7 172.54 16.28
    -7 -3 -7 151.61 5.55
    -7 3 -7 155.06 16.69
    7 -3 -7 159.41 16.39
    7 3 7 161.33 15.84
    -7 3 7 192.42 16.91
    7 -3 8 0.52 2.6
    7 3 8 -2.46 2.92
    7 -3 -8 1.98 2.46
    -7 -3 -8 0.93 0.56
    -7 3 8 2.5 3.01
    7 -3 8 3.28 2.73
    7 3 -8 -0.94 2.96
    7 3 -8 -0.35 0.91
    -7 3 -8 0.52 1.85
    -7 3 9 30.53 6.61
    7 3 -9 21.53 3.7
    7 3 9 19.11 6.12
    7 -3 9 25.32 6.43
    7 -3 9 19.08 6.73
    7 3 -9 24.52 7.41
    7 -3 -9 21.72 6.01
    -7 -3 -9 22.07 2.87
    -7 3 -9 25.07 6.76
    -7 3 10 16.73 5.11
    7 3 10 13.22 4.7
    7 3 -10 21.19 3.93
    -7 3 -10 20.72 6.32
    7 -3 10 22.76 6.28
    7 -3 10 20.29 6.19
    7 3 -10 14.62 5.49
    -7 3 11 2.37 2.58
    7 3 11 4.36 3.24
    7 -3 11 5.01 3.82
    7 3 -11 3.93 2.79
    7 3 -11 2.64 1.77
    7 -3 11 2.06 1.87
    -7 3 -11 7.3 4.91
    7 -3 12 100.59 15.22
    7 3 12 92.85 12.53
    7 3 -12 100.76 14.49
    -7 3 -12 99.17 13.76
    7 -3 12 107.12 12.56
    -7 3 12 88.87 11.54
    -7 3 13 64.02 9.65
    7 3 13 59.52 10.11
    7 3 -13 41.92 9.51
    7 -3 13 50.88 10.96
    -7 3 -13 51.44 10.37
    7 -3 13 63.42 9.58
    -7 3 14 6.21 2.73
    7 3 14 11.6 4.78
    7 -3 14 13.97 4.63
    7 3 -14 6.24 4.85
    -7 3 -14 10.51 4.87
    7 -3 14 9.41 5.16
    -7 3 15 23.32 5.99
    7 -3 -15 21.67 6.05
    7 3 15 31.97 7.39
    7 3 -15 25.19 7.54
    7 -3 15 45.86 10.65
    7 -3 15 33.55 7.22
    -7 3 -15 26.93 7.48
    -7 3 -16 6.74 4.54
    7 -3 -16 2.45 1.57
    7 3 16 2.02 2.82
    -7 3 16 2.77 2.01
    7 3 -16 0.97 2.41
    7 -3 16 2.45 5.58
    -7 3 17 101.87 12.68
    7 -3 17 131.14 18.7
    7 3 -17 122.71 17.37
    7 -3 -17 129.85 14.97
    -7 3 -17 107.95 14.92
    7 3 17 99.25 13.63
    -7 3 18 59.86 9.81
    7 3 18 70.17 11.61
    7 3 -18 81.06 14.2
    7 -3 18 65.2 13.65
    7 -3 -18 75.87 11.54
    -7 3 -18 73.64 12.52
    -7 3 -19 67.79 12.24
    7 -3 -19 90.08 12.8
    7 3 -19 99.67 15.83
    -7 3 19 76.55 11.2
    7 -3 19 72.88 14.55
    7 3 19 101.49 14.07
    7 3 20 31.23 8
    7 3 -20 27.58 8.75
    7 -3 -20 22.89 7.03
    7 -3 20 34.93 10.12
    -7 3 -20 29.69 7.99
    -7 3 20 23.9 6.37
    7 -3 21 2.98 4.17
    -7 3 -21 2.6 2.3
    7 3 21 -0.32 2.7
    7 3 -21 5.01 4.3
    7 -3 -21 -3.27 2.86
    -7 3 21 3 2.53
    -7 3 22 1.65 1.42
    7 3 22 2.26 1.67
    7 3 -22 16.83 8.04
    7 -3 -22 7.43 3.89
    7 -3 22 8.68 3.66
    -7 3 -22 6.15 4.31
    7 3 23 3.07 3.51
    -7 3 -23 2.45 2.89
    7 3 -23 2.78 2.58
    7 -3 -23 -1.05 1.74
    7 -3 23 3.45 4.21
    -7 3 23 1.21 2.14
    7 3 24 35.53 8.82
    7 3 -24 26.2 8.46
    7 -3 -24 23.63 6.89
    7 -3 24 27.14 9.27
    -7 3 -24 33.33 8.79
    -7 3 24 30.23 7.14
    -7 3 -25 -4.39 3.53
    7 -3 25 -2.07 3.68
    7 3 25 -4.24 3.48
    7 3 -25 -1.04 2.47
    7 -3 -25 7.41 4.05
    -7 3 -26 1.87 2.39
    7 3 -26 1.88 4.45
    7 3 26 -1.23 3.23
    7 -3 -26 4.81 3.91
    7 -3 26 -0.87 4.84
    7 3 -27 27.58 9.42
    7 3 27 28.44 8.09
    7 -3 -27 16.33 5.78
    7 -3 27 18.03 7.74
    7 -3 28 0.88 4.7
    7 3 -28 16.76 7.83
    7 3 28 17.07 6.44
    7 3 -29 -4.46 4.12
    7 3 29 2.74 4.01
    7 -3 29 -4.43 5.14
    7 -3 30 2.19 3.61
    7 3 -30 19.03 7.84
    7 3 -31 39.62 11.94
    7 -3 31 21.3 10
    7 -3 32 48.56 14.17
    7 3 -32 62.72 14.8
    7 3 -33 -1.41 2.94
    7 3 -34 9.3 5.5
    8 -3 0 313.5 24.89
    8 -3 0 284.67 21.64
    8 3 0 314.3 23.64
    -8 3 0 281.67 21.96
    -8 3 -1 28.5 7.55
    8 -3 1 22.59 5.9
    8 -3 -1 18.61 6.73
    8 -3 1 23.99 7.19
    8 3 -1 24.06 7.2
    -8 3 1 16.37 5.33
    8 3 1 29.72 7.86
    8 -3 -2 109.46 14.56
    8 3 -2 111.79 14.43
    8 -3 2 101.88 12.92
    8 -3 2 104.04 14.27
    8 3 2 127.68 15.6
    -8 3 -2 103.29 13.54
    -8 3 2 98.48 12.93
    8 3 -3 410.95 27.79
    8 -3 3 372 24.6
    8 -3 -3 344.05 25.68
    8 3 3 382.36 26.83
    -8 3 -3 384.17 26.24
    -8 3 3 393.6 25.39
    8 -3 3 376.49 27.8
    -8 3 4 1.72 3.06
    8 -3 -4 1.01 2.73
    8 -3 4 2.49 3.48
    8 -3 4 2.34 1.82
    8 3 4 1.66 3.06
    8 3 -4 5.72 3.81
    -8 3 -4 -3.89 3.73
    8 -3 5 1.41 1.88
    8 -3 5 -2.71 3.41
    8 3 -5 7.54 3.61
    8 -3 -5 7.47 4.14
    -8 3 5 2.01 3.29
    -8 3 -5 5.8 2.2
    8 3 5 3.47 1.8
    -8 3 6 15.58 5.02
    8 -3 6 14.79 5.45
    8 3 6 9.36 4.57
    8 3 -6 17.28 6.28
    8 -3 6 11.02 4
    8 -3 -6 15 5.93
    -8 3 -6 14.49 5.27
    -8 3 7 71.53 10.85
    8 3 7 49.71 9.52
    8 -3 7 63.65 11.84
    8 3 -7 59.24 11.17
    8 -3 7 68.48 10.37
    8 -3 -7 57.73 10.5
    -8 3 -7 61.59 10.92
    8 3 8 -0.38 2.69
    8 -3 8 3.43 4.44
    -8 3 8 1.53 2.1
    8 3 -8 4.13 3.6
    8 -3 8 0.66 2.4
    8 -3 -8 4.11 3.6
    -8 3 -8 0.4 1.86
    8 3 9 78.55 11.8
    8 3 -9 114.89 15.87
    8 -3 -9 112.63 14.68
    8 -3 9 90.41 14.2
    -8 -3 -9 95.44 5.33
    8 -3 9 120.35 13.6
    -8 3 -9 104.77 14.2
    -8 3 9 89.58 12
    -8 3 10 46.73 8.53
    8 3 10 39.71 8.6
    -8 3 -10 41.39 8.98
    8 -3 10 44.8 9.91
    8 -3 10 37.54 7.76
    8 3 -10 48.11 10.11
    8 3 11 21.33 6.77
    8 -3 11 23.77 6.13
    8 -3 11 24.18 8.26
    8 3 -11 19.49 7.71
    -8 3 11 28.45 6.76
    -8 3 -11 22.86 6.51
    -8 3 12 0.69 2.21
    8 3 12 4.27 3.34
    8 -3 12 8.12 4.27
    8 -3 12 7.65 5.19
    8 3 -12 11.26 4.76
    -8 3 -12 9.04 4.74
    -8 3 13 52.14 9.11
    8 -3 13 45.46 8.39
    8 -3 13 44.55 10.98
    8 3 -13 45.76 10.25
    8 3 13 53.58 10.04
    -8 3 -13 44.35 10.21
    -8 3 14 5.1 3.78
    8 3 14 1.21 2.24
    -8 3 -14 10.17 5.14
    8 -3 14 7.06 3.74
    8 -3 14 6.39 5.04
    8 3 -14 8.67 3.69
    -8 3 15 55.03 9.52
    8 -3 15 43.05 8.18
    8 3 15 41.9 9.13
    8 3 -15 36.35 10.25
    8 -3 15 25.46 8.36
    -8 3 -15 50.97 10.37
    -8 3 16 63.38 10.41
    8 3 16 58.84 11.03
    8 -3 -16 52.97 9.84
    8 3 -16 59.9 12.32
    8 -3 16 67.47 14.52
    -8 3 -16 70.56 12.68
    -8 3 17 34.77 7.68
    8 3 17 30.88 7.94
    -8 3 -17 25.78 8.06
    8 3 -17 28.2 9.14
    8 -3 17 28.57 8.92
    8 -3 -17 28.76 7.3
    8 3 18 17.88 6.49
    -8 3 -18 19.49 7.21
    8 3 -18 11.76 6.26
    8 -3 18 17.48 7.1
    8 -3 -18 24.26 7.09
    -8 3 18 18.45 6.06
    8 3 19 4.47 4.43
    -8 3 19 3.84 1.98
    8 3 -19 2.45 2.55
    8 -3 19 4.87 5.33
    8 -3 -19 -0.69 3.59
    -8 3 -19 2.77 2.62
    8 3 20 91.49 14.44
    8 -3 -20 120.98 15.98
    8 3 -20 122.9 18.55
    8 -3 20 101.8 17.53
    -8 3 -20 103.01 15.63
    -8 3 20 102.59 13.62
    8 3 21 7.46 4.3
    -8 3 21 9.04 4.37
    8 3 -21 20.25 8.24
    8 -3 -21 13.77 5.22
    8 -3 21 14.8 6.59
    -8 3 -21 14.8 5.83
    8 3 22 25.91 7.66
    8 3 -22 37.93 10.57
    8 -3 -22 13.74 5.66
    8 -3 22 34.21 11.2
    -8 3 -22 18.02 7.04
    -8 3 22 23.73 6.59
    8 3 23 3.71 3.85
    8 -3 -23 -2.12 2.63
    8 -3 23 2.14 4.49
    -8 3 -23 -0.33 2.19
    -8 3 23 3.68 2.12
    8 3 24 3.01 3.59
    8 3 -24 0.65 2.18
    8 -3 -24 4.69 3.33
    8 -3 24 0.67 2.77
    -8 3 -24 5.19 4.54
    -8 3 24 3.32 1.61
    8 3 25 16.78 6.73
    8 3 -25 18.4 8.94
    8 -3 -25 8.79 3.81
    8 -3 25 5.82 5.13
    -8 3 -25 7.47 5.03
    8 3 26 3.76 3.91
    8 3 -26 -3.38 4.52
    8 -3 -26 4.73 3.52
    8 -3 26 0.88 2.58
    -8 3 -26 1.89 1.73
    8 -3 27 0.97 3.47
    8 3 27 9.28 4.14
    8 3 -27 3.21 4.37
    8 -3 -27 10.84 5.1
    8 -3 28 40.75 12.93
    8 3 28 42.89 10.92
    8 3 -28 60.36 13.9
    8 -3 29 14.96 7.73
    8 3 -29 17.35 8.35
    8 3 -30 6.9 6.03
    8 -3 30 -4.06 4.55
    8 3 -31 28.33 10.07
    8 -3 31 27.58 10.82
    8 3 -32 16.11 7.97
    9 -3 0 -0.88 1.93
    9 -3 0 -0.91 1.68
    9 3 0 4.04 4.21
    -9 3 0 0.01 3.03
    -9 3 -1 0.01 2.53
    9 -3 -1 2.07 2.93
    9 3 -1 5.12 5.23
    9 -3 1 0.16 2.99
    9 -3 1 3 3.16
    9 -3 -1 -1.02 2.78
    -9 3 1 -3.21 1.89
    9 3 1 -1.54 2.13
    -9 3 2 144.03 16.17
    -9 3 -2 145.17 16.76
    9 3 -2 146.59 17.52
    9 -3 2 137.98 15.42
    9 3 2 156.23 18.13
    9 -3 -2 145.33 17.98
    9 -3 2 137.58 17.94
    9 -3 -3 25.11 8.22
    9 -3 3 31.11 7.95
    9 3 3 22.07 7.63
    -9 3 3 10.59 4.94
    9 -3 3 22.75 8.13
    9 3 -3 15.81 6.35
    -9 3 -3 19.69 6.96
    -9 3 -4 -1.33 2.04
    9 3 4 -3.48 3.18
    9 -3 4 2.38 2.95
    9 -3 4 -0.55 3.36
    -9 3 4 3.18 3.05
    9 3 -4 -10.67 5.01
    9 -3 -4 -8.62 4.67
    -9 3 -5 -0.51 2.36
    -9 3 5 0.79 2.42
    9 -3 5 1.08 2.46
    9 -3 5 0.21 1.5
    9 3 -5 0.45 2.45
    9 -3 -5 -4.48 4.27
    9 3 5 -0.62 3.48
    -9 3 6 18.6 6.24
    9 -3 6 34.7 9.9
    9 -3 -6 24.86 7.98
    9 3 -6 23.91 7.87
    9 -3 6 31.68 8.06
    9 3 6 23.51 7.79
    -9 3 -6 13.2 5.16
    -9 3 7 -0.08 2.72
    9 -3 7 -2.77 3.01
    -9 3 -7 -5.12 5.06
    9 -3 7 -1.4 2.15
    9 3 -7 2.36 2.96
    9 3 7 -2.14 3.14
    9 -3 -7 -2.06 3.3
    -9 3 8 5.64 3.39
    9 3 8 3.93 4.03
    9 -3 8 10.82 4.26
    9 -3 8 7.61 4.74
    9 3 -8 6.93 4.17
    9 -3 -8 0.11 3.14
    -9 3 -8 2.5 2.99
    -9 3 9 69.52 11.09
    9 3 9 76.77 12.78
    9 -3 9 78.57 13.97
    9 3 -9 68.59 13.07
    9 -3 9 79.52 11.47
    9 -3 -9 76.38 13.1
    -9 3 -9 78.4 12.97
    9 3 10 2.21 2.79
    9 -3 10 -0.74 4.15
    9 3 -10 -1.39 2.58
    9 -3 10 0.52 2.06
    -9 3 10 4.33 3.67
    -9 3 -10 -1.62 3.4
    9 3 11 115.7 15.79
    9 3 -11 126.14 17.91
    9 -3 11 102.97 16.63
    9 -3 11 113.55 13.59
    -9 3 11 118.96 14.47
    -9 3 -11 87.24 14.14
    -9 3 12 4.7 3.68
    9 3 12 4.37 3.8
    9 -3 12 -2.7 3.66
    9 -3 12 3.68 2.8
    9 3 -12 -0.07 2.11
    -9 3 -12 2.66 2
    9 -3 13 1.04 1.51
    9 3 13 -7.78 4.39
    -9 3 13 1.51 1.91
    9 -3 13 6.75 4.54
    9 3 -13 4.12 4.94
    -9 3 -13 1.57 3.05
    9 3 14 46.88 10.39
    9 -3 14 49.33 11.92
    9 3 -14 42.64 10.72
    9 -3 14 62.13 10.02
    -9 3 14 67.58 11.14
    -9 3 -14 83.14 14.15
    9 3 15 24.01 8.05
    9 -3 15 20.91 8.1
    -9 3 15 14.27 5.62
    9 -3 15 30.15 7.58
    9 3 -15 16.51 7
    -9 3 -15 22.57 7.75
    -9 3 16 7.35 4.1
    -9 3 -16 3.92 4.8
    9 -3 -16 5.51 4.33
    9 -3 16 0.2 5.39
    9 3 -16 12.55 7.23
    9 3 16 3.76 4.86
    -9 3 17 26.02 7.02
    9 3 17 35.1 8.66
    9 -3 17 38.55 11.5
    9 3 -17 25.83 8.96
    9 -3 -17 41.56 9.98
    -9 3 -17 38.96 9.92
    -9 3 18 38.88 8.72
    9 3 18 40.1 9.87
    9 -3 18 40.67 11.36
    9 3 -18 30.81 9.66
    9 -3 -18 39.5 9.89
    -9 3 -18 42.33 10.65
    -9 3 19 35.11 8.11
    -9 3 -19 13.25 6.12
    9 3 -19 20.89 7.63
    9 -3 19 21.46 8.67
    9 -3 -19 24.85 7.89
    9 3 19 25.34 8.12
    -9 3 20 12.08 5.08
    9 3 20 8.13 4.35
    9 3 -20 -1.8 3.33
    9 -3 20 0.45 3.83
    9 -3 -20 -1.44 2.95
    -9 3 -20 4.57 4.25
    -9 3 21 6.59 4.11
    9 3 21 8.58 3.9
    9 3 -21 2.08 3.4
    9 -3 21 5.65 5.81
    -9 3 -21 3.12 2.96
    9 -3 -21 13.33 6.35
    -9 3 22 -0.22 1.74
    9 3 22 5.65 4.75
    9 3 -22 -2.3 4.41
    9 -3 22 7.01 6.19
    -9 3 -22 0.55 2.27
    9 3 23 3.96 3.68
    9 3 -23 -13.61 6.97
    9 -3 23 6.11 6.26
    9 -3 -23 1.55 2.95
    -9 3 23 -7.84 4.29
    -9 3 -23 5.61 3.24
    9 3 24 4.7 3.43
    9 3 -24 -0.64 3.61
    9 -3 -24 -0.72 2.74
    9 -3 24 3.48 5.06
    -9 3 -24 4.09 3.14
    -9 3 24 5.54 3.47
    9 3 25 6.67 4.82
    9 3 -25 1.55 4.2
    9 -3 -25 0.43 2.72
    9 -3 25 3.49 4.35
    -9 3 -25 3.49 3.52
    9 3 26 12.07 6.61
    9 3 -26 2.89 4.91
    9 -3 -26 -0.2 3.07
    9 -3 26 12.07 7.08
    9 3 27 62.71 13.76
    9 3 -27 65.72 15.34
    9 -3 -27 66.48 13.16
    9 -3 27 58.98 15.14
    9 3 28 6.35 5.71
    9 3 -28 3.83 3.37
    9 -3 28 -0.73 2.81
    9 3 -29 82.31 17.15
    9 -3 29 83.82 18.78
    9 3 -30 2.19 3.92
    -10 3 0 13.54 5.46
    10 -3 0 10.53 5.94
    10 -3 0 10.44 5.11
    10 3 0 14.13 6.31
    10 3 -1 134.46 17.83
    10 -3 -1 152.95 17.07
    10 -3 1 121.71 14.96
    10 -3 1 131.39 18.43
    -10 3 -1 131.4 16.49
    -10 3 1 145.94 17.14
    10 -3 -1 142.53 18.64
    -10 3 -2 53.23 10.61
    -10 3 2 73.18 12.23
    10 -3 -2 68.48 13.52
    10 -3 2 71.16 13.37
    10 -3 -2 60.15 10.58
    10 -3 2 59.64 10.4
    10 3 -2 56.98 11.65
    10 3 2 63.27 12.71
    -10 3 -3 -2.46 3.97
    -10 3 3 3.51 2.84
    10 -3 -3 4.85 4.98
    10 -3 3 -1.95 3.96
    10 -3 3 -5.6 3.51
    10 3 3 2.54 4.2
    10 3 -3 2.31 2.29
    10 -3 -4 -0.72 3
    -10 3 4 1.83 1.92
    10 -3 4 7.64 5.36
    10 -3 4 1.28 1.7
    10 3 -4 -1.69 3.27
    10 3 4 4.59 4.2
    -10 3 -4 0.58 2.34
    -10 3 5 -0.19 2.66
    10 -3 5 10.24 4.29
    10 -3 5 3.54 3.22
    -10 3 -5 6.21 4.04
    10 3 -5 10.04 5.46
    10 3 5 3.05 2.73
    10 -3 -5 1.47 2.55
    -10 3 -6 10.98 4.33
    -10 3 6 12.45 5.07
    10 -3 -6 7.9 3.43
    10 3 6 20.17 7.2
    10 -3 6 21.74 8.11
    10 -3 6 13.5 4.67
    10 3 -6 16.91 6.85
    10 -3 7 8.08 3.73
    10 -3 7 -1.72 5.94
    -10 3 7 -3.73 3.68
    10 3 7 0.91 2.09
    10 3 -7 0.63 3.09
    10 -3 -7 2.03 2.51
    -10 3 -7 -2.56 4.04
    10 3 8 3.03 3.64
    10 -3 8 6.19 5.34
    10 -3 8 -1.9 3.37
    -10 3 8 0.45 1.68
    10 3 -8 -1.6 2.48
    10 -3 -8 -2.19 2.68
    -10 3 -8 -0.25 3.01
    10 3 9 36.24 9.21
    -10 3 9 32.07 7.42
    10 -3 9 41.11 10.53
    10 -3 9 36.56 7.82
    10 3 -9 38.8 10.57
    10 -3 -9 22.65 7.36
    -10 3 -9 34.38 8.76
    10 3 10 -1.05 2.53
    10 -3 10 3.89 4.16
    -10 3 10 1.05 2.24
    10 3 -10 -3.95 5.2
    10 -3 10 -1.82 3.1
    -10 3 -10 -2.21 2.77
    -10 3 11 71.55 11.98
    10 3 11 78.12 13.76
    10 -3 11 74.93 11.24
    10 -3 11 76.53 15.04
    10 3 -11 84.68 15.7
    -10 3 -11 64.66 12.62
    -10 3 12 4.37 3.36
    10 3 12 3.25 2.77
    10 -3 12 -1.14 3.1
    10 3 -12 3.15 4.13
    10 -3 12 8.52 3.99
    -10 3 -12 3.91 2.46
    -10 3 13 -2.87 2.91
    10 3 13 2.52 2.13
    10 -3 13 7.31 3.62
    10 -3 13 3.09 4.66
    10 3 -13 -2.56 4.34
    -10 3 -13 -3.97 5.03
    -10 3 14 9.23 4.92
    10 3 14 9.98 6.14
    10 -3 14 14.16 4.94
    10 -3 14 16.3 7.25
    10 3 -14 21.26 7.88
    -10 3 -14 12.42 6.11
    -10 3 15 13.57 6.04
    10 3 15 8.03 4.17
    10 -3 15 8.24 6.3
    10 3 -15 2.2 3.39
    -10 3 -15 3.54 3.26
    -10 3 16 0.09 1.74
    10 -3 -16 2.75 2.87
    10 3 16 -4.15 4.32
    10 -3 16 -0.48 2.19
    10 3 -16 5.04 3.04
    -10 3 -16 -1.54 2
    10 3 17 1.22 2.7
    10 -3 17 -2.71 4.84
    10 3 -17 0.2 2.94
    -10 3 17 -1.22 2.49
    10 -3 -17 7.95 5.8
    -10 3 -17 -0.74 2.4
    -10 3 18 -0.12 2.4
    10 3 18 0.79 3.67
    10 -3 18 1.19 3.11
    10 3 -18 6.2 4.7
    10 -3 -18 -3.91 3.68
    -10 3 -18 3.64 3.8
    -10 3 19 1.79 1.58
    10 3 19 2.33 3.72
    10 -3 19 4.31 3.44
    10 3 -19 -1.37 3.03
    10 -3 -19 8.44 4.96
    -10 3 -19 5.63 3.69
    -10 3 20 2.74 2.33
    10 3 20 -0.68 2.96
    -10 3 -20 9.34 5.25
    10 -3 20 -0.14 4.74
    10 3 -20 -2.62 3.41
    10 -3 -20 1.37 2.19
    -10 3 21 10.55 5.08
    -10 3 -21 1.54 2.49
    10 3 21 17.34 6.87
    10 -3 21 8.77 6.21
    10 3 -21 14.56 6.94
    10 -3 -21 7.48 4.26
    -10 3 22 3.09 3.4
    10 3 22 -0.27 2.08
    -10 3 -22 -8.89 5.28
    10 -3 22 -6.39 6.04
    10 3 -22 -6.16 5.04
    10 -3 -22 1.51 2.01
    -10 3 23 -0.38 2.91
    10 3 23 1.5 2.89
    10 3 -23 4.54 2.82
    10 -3 23 2.28 4.37
    10 -3 -23 -0.02 3.66
    -10 3 -23 -2.24 3
    -10 3 24 0.89 1.9
    10 3 24 -1.28 2.06
    10 3 -24 1.81 3.05
    10 -3 24 -3.94 4.65
    10 -3 -24 -7.18 4.81
    -10 3 -24 -4.85 4.23
    10 3 25 9.67 6.07
    10 3 -25 -0.6 4.16
    10 -3 25 1.27 2.57
    10 -3 -25 4.83 3.9
    -10 3 -25 2.28 3.11
    10 3 26 4.08 4.71
    10 3 -26 0.33 2.79
    10 -3 26 9.05 7.08
    10 -3 -26 4.25 3.9
    10 3 27 5.25 4.5
    10 3 -27 21.95 9.59
    10 -3 27 2.04 3.19
    10 -3 -27 24.66 8.55
    -11 3 0 -0.36 3.7
    11 -3 0 -3.26 4.71
    11 3 0 1.36 2.5
    11 -3 0 -1.88 2.95
    -11 3 1 44.81 10.4
    11 -3 -1 45.9 11.4
    11 -3 1 41.14 11.22
    11 -3 -1 34.39 8.31
    11 -3 1 49.37 9.6
    11 3 -1 37.64 10.31
    -11 3 -1 38.68 9.57
    11 -3 -2 108.54 17.59
    -11 3 -2 137.78 17.68
    11 -3 -2 117.44 15.35
    11 3 -2 111.95 17.27
    11 -3 2 114.53 14.46
    11 -3 2 121.99 18.64
    11 3 2 130.4 18.9
    -11 3 2 110.28 15.6
    11 -3 -3 45.52 11.62
    -11 3 -3 60.29 12.15
    -11 3 3 49.74 10.53
    11 3 -3 67.93 13.64
    11 -3 3 54.04 12.47
    11 -3 -3 43.96 9.68
    11 -3 3 51.47 9.75
    11 3 3 58.6 12.83
    -11 3 -4 7.23 4.86
    11 -3 4 -3.53 4.21
    11 3 4 -1.77 2.34
    -11 3 4 0.7 2.31
    11 3 -4 0.43 2.88
    11 -3 4 4.38 2.38
    11 -3 -4 -3.8 3.7
    -11 3 5 34.33 8.56
    11 -3 -5 31.78 9.78
    11 -3 5 27.7 9.08
    11 3 -5 25.54 8.27
    -11 3 -5 35.37 9.44
    11 -3 5 44.01 8.9
    11 3 5 30.7 9.01
    -11 3 -6 -0.03 2.14
    -11 3 6 -0.85 2.13
    11 -3 6 -2.15 3.09
    11 3 6 0.81 2.31
    11 -3 6 1.87 3.03
    11 3 -6 3.39 3.5
    11 -3 -6 -1.29 3.58
    -11 3 -7 3.1 2.18
    11 -3 7 -8.98 5.6
    11 -3 7 1.96 2.81
    11 3 -7 4.66 4.17
    -11 3 7 -0.04 3.1
    11 -3 -7 1.26 3.92
    11 3 7 2.77 2.07
    -11 3 8 1.64 3.27
    11 -3 8 1.07 4.03
    11 -3 8 2.19 3.51
    11 3 -8 0.16 3.29
    11 3 8 -0.73 3.4
    -11 3 -8 4.95 4.14
    11 3 9 19.87 7.54
    -11 3 9 17.77 5.74
    11 -3 9 21.55 8.87
    11 3 -9 17.8 7.28
    11 -3 9 22.26 6.43
    -11 3 -9 13.54 5.71
    11 3 10 -1.57 2.99
    -11 3 10 1.16 2.47
    11 -3 10 7.43 4.63
    11 3 -10 3.43 3.2
    -11 3 -10 4.31 4.18
    11 -3 10 4.25 3.06
    -11 3 11 0.76 1.69
    11 3 11 -0.21 4.05
    11 -3 11 6.52 4.62
    11 -3 11 4.74 3.15
    11 3 -11 1.04 3.1
    -11 3 -11 -2.17 4.6
    -11 3 12 5.08 3.61
    11 3 12 3.75 3.52
    11 -3 12 2.88 3.01
    11 -3 12 4.9 5.09
    11 3 -12 4.56 2.63
    -11 3 -12 3.2 3.18
    11 3 13 4.62 4.74
    -11 3 13 1.45 2.08
    11 3 -13 1.68 2.06
    11 -3 13 2.27 2.34
    -11 3 -13 -3.5 3.57
    -11 3 14 28.95 8.3
    11 3 14 16.88 7.48
    11 -3 14 21.25 6.36
    11 -3 14 17.91 7.75
    -11 3 -14 19.23 7.45
    11 3 -14 21.29 8.41
    -11 3 15 54.26 11.21
    11 3 15 31.33 9.55
    -11 3 -15 61.73 13.25
    11 -3 15 48.93 13.84
    11 3 -15 27.9 9.51
    -11 3 16 13.3 5.69
    11 3 16 8.7 4.92
    11 -3 16 1.57 3.89
    -11 3 -16 17.48 7.44
    11 3 -16 7.47 5.46
    11 -3 -16 9.42 4.78
    11 3 17 14.62 6.56
    11 -3 17 3.66 3.56
    11 3 -17 11.81 5.51
    11 -3 -17 10.1 5.11
    -11 3 17 4.19 2.65
    -11 3 -17 11.82 6.1
    11 3 18 11.83 6.73
    11 -3 18 10.72 6.69
    -11 3 -18 9.17 5.79
    11 3 -18 10.79 6.14
    11 -3 -18 17.19 7.16
    -11 3 18 16.43 6.22
    -11 3 19 76.69 13.42
    11 -3 19 57.62 15.27
    11 3 -19 73.25 15.99
    -11 3 -19 73.79 14.72
    11 -3 -19 94.91 16.6
    11 3 19 94.29 16.87
    11 3 20 2.51 3.06
    11 -3 20 -2.12 4.04
    11 3 -20 2.89 4.57
    -11 3 20 1.36 2.8
    -11 3 -20 7.76 5.63
    11 -3 -20 -3.55 4.17
    -11 3 -21 2.76 3.44
    11 3 21 -1.68 3.64
    -11 3 21 2.01 2.66
    11 -3 21 9.02 6.84
    11 3 -21 6.29 6.58
    11 -3 -21 -1.74 2.25
    -11 3 22 -0.91 2.55
    11 3 22 -6.71 5.01
    11 -3 22 0.73 3.97
    11 3 -22 -0.9 3.47
    -11 3 -22 4.08 4.09
    -11 3 23 1.91 2.69
    11 3 -23 -0.25 2.46
    11 -3 -23 -9.82 5.78
    -11 3 -23 -7.55 5.2
    11 3 23 -2.23 2.86
    11 3 24 -4.14 4.42
    11 -3 24 1.36 3.4
    11 3 -24 7.27 4.64
    11 -3 -24 5.66 5.52
    -11 3 -24 4.8 3.98
    11 3 25 8.52 4.89
    11 -3 -25 -0.43 2.55
    11 3 26 -1.25 2.98
    11 -3 -26 11.47 6.03
    -12 3 0 62.36 12.62
    12 -3 0 54.15 13.32
    12 -3 0 77.82 12.35
    12 3 0 50.4 12.1
    -12 3 -1 11.59 6
    -12 3 1 10.25 5.54
    12 -3 -1 14.55 7.01
    12 -3 1 20.52 8.85
    12 -3 -1 8.31 3.89
    12 -3 1 14.18 5
    12 3 -1 12.48 6.8
    12 -3 -2 -1.65 2.25
    -12 3 -2 3.35 2.56
    -12 3 2 -1.33 1.89
    12 -3 2 3.77 5.07
    12 -3 -2 1.96 1.9
    12 3 -2 2.14 2.53
    12 -3 2 3.47 3.32
    -12 3 3 0.03 2.52
    12 -3 -3 -3.26 3.9
    12 -3 3 -5.34 4.11
    12 3 -3 1.59 3.31
    -12 3 -3 -3.01 2.45
    12 -3 3 3.07 3.19
    12 3 3 2.86 3.25
    12 -3 -3 -2.32 4.77
    12 -3 -4 2 1.89
    -12 3 -4 -2.27 4.32
    12 -3 4 0.16 2.45
    12 3 4 0.8 3.29
    12 3 -4 6.27 5.33
    -12 3 4 -3.47 4.18
    12 -3 4 -1.52 2.55
    12 -3 -4 4.79 4.12
    -12 3 -5 1.5 3.64
    12 -3 5 3.53 4.14
    12 3 -5 6.03 5.3
    12 3 5 -3.08 3.66
    -12 3 5 6.1 4.43
    12 -3 -5 0.74 1.75
    12 -3 -5 2.71 4.75
    12 -3 5 12.62 6.78
    -12 3 -6 0.65 2.23
    -12 3 6 1.32 3.68
    12 -3 6 1.28 2.1
    12 -3 6 -6.25 3.7
    12 3 -6 2.69 4.38
    12 -3 -6 4.25 3.74
    12 3 6 2.29 2.21
    -12 3 -7 -5.66 5.73
    -12 3 7 -0.55 3.42
    12 3 7 6.43 4.73
    12 -3 7 2.34 3.44
    12 -3 7 6.36 3.81
    12 3 -7 4.25 5.43
    12 -3 -7 -2.3 4.25
    12 -3 8 16.89 7.67
    12 -3 -8 18.64 7.48
    12 3 -8 16.87 7.15
    12 -3 8 15.77 5.53
    -12 3 8 23.42 7.95
    12 3 8 14.95 6.25
    -12 3 -8 12.31 5.86
    -12 3 9 1.3 2.58
    12 -3 9 4.25 2.68
    12 -3 9 5.35 3.4
    -12 3 -9 -1.14 3.2
    12 3 -9 4.96 3.86
    12 3 9 -1.54 2.64
    -12 3 10 4.82 3.59
    12 -3 10 2.08 3.5
    12 -3 10 -2.24 1.65
    12 3 -10 -0.46 3.17
    -12 3 -10 -3.45 4.42
    12 3 10 0.1 2.07
    12 -3 11 10.15 4.52
    12 3 11 3.72 4.78
    -12 3 11 14.11 5.91
    12 -3 11 10.89 5.73
    12 3 -11 3.91 2.52
    -12 3 -11 8.68 4.97
    12 3 12 4.36 5.04
    -12 3 12 13.8 6.43
    12 -3 12 22.17 8.84
    -12 3 -12 14.18 6.66
    12 3 -12 14.09 7.11
    12 -3 12 21.15 6.28
    -12 3 13 -1.16 3.89
    12 3 13 -0.83 3.39
    12 -3 13 -0.04 1.52
    12 -3 13 -1.1 2.3
    -12 3 -13 -4.45 5.86
    12 3 -13 -1.11 3.1
    -12 3 14 25.45 8.37
    12 3 14 17.18 8.5
    -12 3 -14 13.61 5.9
    12 -3 14 6.65 5.62
    12 3 -14 30.43 10.55
    -12 3 15 4.14 2.98
    12 3 15 13.36 7.04
    12 -3 15 14.98 7.92
    12 3 -15 4.66 4.07
    -12 3 -15 11.09 6.81
    -12 3 -16 36.63 10.88
    -12 3 16 47.92 11.03
    12 3 16 40.19 11.6
    12 -3 16 56.31 14.86
    12 3 -16 52.96 13.98
    12 -3 -16 57.06 13.27
    -12 3 17 3.9 3.17
    -12 3 -17 16.97 7.61
    12 3 17 9.95 6.01
    12 -3 -17 5.47 4.44
    12 -3 17 9.98 6.34
    12 3 -17 -8.25 5.94
    -12 3 18 2.48 2.38
    12 3 18 4.85 5
    12 -3 18 4.91 5.29
    12 3 -18 3.15 4.1
    12 -3 -18 7.61 5.24
    -12 3 -18 7.45 5.38
    -12 3 19 8.99 5.19
    12 3 19 9.7 6.05
    -12 3 -19 3.07 3.94
    12 -3 19 16.76 8.62
    12 3 -19 -1.37 6.14
    12 -3 -19 5.54 5.85
    -12 3 20 21.37 8.06
    12 3 20 2.66 2.97
    -12 3 -20 2.42 3.37
    12 -3 20 5.2 5.2
    12 3 -20 12.07 7.88
    12 -3 -20 3.83 3.98
    -12 3 21 9.93 5.4
    12 3 21 -0.65 2.44
    12 -3 21 7.56 5.8
    12 3 -21 2.51 5.23
    12 -3 -21 6.52 4.97
    -12 3 -21 10.29 6.24
    -12 3 22 14.97 6.43
    12 3 22 6.03 5.59
    -12 3 -22 18.87 8.21
    12 -3 -22 10.79 6.01
    -12 3 23 1.4 2.7
    12 3 23 5.85 5.73
    12 -3 -23 9.33 5.9
    -12 3 -23 1.3 3.52
    12 3 24 2.24 2.33
    12 -3 -24 -1.78 3.06
    12 3 25 9.51 6.7
    12 -3 -25 17.17 8.19
    -13 3 0 -0.35 2.54
    13 3 0 -3.38 3.94
    13 -3 0 2.91 5.6
    -13 3 -1 -2.18 3.44
    -13 3 1 -1.44 2.19
    13 -3 1 5.73 4.85
    13 3 -1 0.97 3.72
    13 3 1 2.83 3.79
    13 -3 -1 3.34 3.3
    -13 3 -2 32.39 9.4
    -13 3 2 30.42 8.9
    13 3 -2 22.36 8.7
    13 -3 2 47.07 12.86
    13 -3 -2 33.05 10.79
    -13 3 -3 -0.22 3.41
    13 -3 3 -0.31 2.33
    13 -3 -3 -1.2 2.58
    13 3 -3 -1.96 3.02
    -13 3 3 4.77 4.22
    13 3 3 -0.85 2.34
    -13 3 -4 28.57 9.34
    -13 3 4 25.48 8.56
    13 3 4 31.68 10.47
    13 3 -4 22.67 7.68
    13 -3 -4 10.93 6.85
    13 -3 4 20.6 9.16
    -13 3 -5 6.87 4.69
    -13 3 5 0.97 3.1
    13 -3 5 7.2 4.69
    13 3 -5 0.49 3.54
    13 3 5 5.44 7
    13 -3 -5 2.84 4.26
    -13 3 -6 0.63 4.18
    13 -3 6 -1.53 4.17
    -13 3 6 -1.6 2.89
    13 3 6 1.02 3.27
    13 -3 -6 -9.72 6.02
    13 3 -6 -3.37 4.02
    -13 3 -7 2.73 3.24
    -13 3 7 -4.97 4.1
    13 -3 7 -2.35 4.15
    13 3 -7 5.53 5.03
    13 -3 -7 6.52 5.73
    13 3 7 1.4 2.12
    -13 3 8 7.13 5.67
    13 3 -8 7.98 6.17
    13 -3 8 -0.16 2.82
    13 3 8 6.62 5.02
    -13 3 -8 -0.24 5.14
    -13 3 9 -3.32 3.59
    13 -3 9 0.86 3.04
    13 3 9 2.13 3.12
    -13 3 -9 2.29 3.79
    -13 3 10 29.9 9.46
    13 -3 10 33.14 11.47
    13 3 -10 19.79 8.99
    -13 3 -10 21.02 7.75
    13 3 10 15.7 7.49
    -13 3 11 -3.1 3.41
    13 -3 11 3.29 5.53
    13 3 -11 9.26 7.57
    13 3 11 -3.49 3.98
    -13 3 -11 0.67 3.63
    -13 3 12 -6.46 4.62
    13 3 -12 -0.06 4
    -13 3 -12 -4.37 4.63
    13 3 12 -7.42 6.19
    13 3 13 -1.1 3.22
    -13 3 13 -2.53 3.18
    13 -3 13 12.27 6.92
    13 3 -13 9.34 6.42
    -13 3 -13 -5.07 4.6
    -13 3 14 1.63 2.83
    13 3 14 -0.49 3.54
    13 -3 14 -3.7 4.16
    13 3 -14 3.91 4.42
    -13 3 -14 -3.43 4.08
    -13 3 15 16.31 7.01
    13 3 15 0.84 2.72
    13 -3 15 9.32 4.85
    13 -3 -15 9.07 6.56
    13 3 -15 16.53 8.28
    -13 3 -15 7.64 4.82
    -13 3 16 8.62 5.31
    13 3 16 -8.24 5.75
    13 -3 16 17.2 9.65
    13 3 -16 -5.04 5.94
    13 -3 -16 6.21 4.63
    -13 3 -16 -0.65 3.53
    13 3 17 -0.21 4.21
    -13 3 -17 2.83 3.7
    -13 3 17 13.39 6.98
    13 -3 -17 1.19 2.83
    -13 3 18 0.53 2.89
    13 3 18 10.89 7.04
    13 -3 -18 13.29 7.32
    -13 3 -18 19.08 8.43
    -13 3 19 -5.32 4.26
    13 3 19 6.72 5.63
    13 -3 -19 -3.94 5.39
    -13 3 -19 0.92 3.02
    -13 3 20 16.43 7.36
    13 3 20 2.42 3.96
    13 -3 -20 10.52 6.47
    -13 3 -20 -1.62 3.24
    -13 3 21 -0.71 2.12
    13 3 21 -1.71 5.34
    -13 3 -21 3.13 4.53
    13 -3 -21 -5 3.22
    -13 3 22 10.02 6.2
    13 3 22 10.1 6.47
    -13 3 -22 10.67 6.43
    13 -3 -22 10.68 6.18
    13 3 23 -1.04 2.67
    13 -3 -23 4.77 4.28
    13 -3 -24 27.19 9.54
    -14 3 0 46.87 11.98
    14 -3 0 44.38 12.99
    14 3 0 48.89 13.38
    14 -3 1 11.81 7.84
    -14 3 -1 6.47 4.41
    -14 3 1 12.7 7.29
    14 3 1 14.98 7.37
    14 3 -1 4.79 5.29
    14 -3 -1 9.91 7.39
    -14 3 -2 19.61 7.81
    -14 3 2 30.76 9.68
    14 -3 2 11.91 7.72
    14 -3 -2 22.4 9.01
    14 3 -2 24.16 9.36
    14 3 2 20.61 8.46
    -14 3 -3 -1.09 2.66
    -14 3 3 2.62 3.36
    14 -3 3 -0.62 3
    14 -3 -3 6.44 6.76
    14 3 -3 0.96 2.86
    -14 3 -4 -1.24 4.27
    -14 3 4 -12.46 6.42
    14 -3 4 6.04 6.16
    14 -3 -4 10 7.57
    14 3 4 3.32 3.34
    14 3 -4 8.64 6.3
    -14 3 -5 18.86 7.75
    -14 3 5 13.54 6.39
    14 3 -5 9.08 6.21
    14 -3 5 28.07 10.56
    14 3 5 12.88 8.16
    14 -3 -5 6.38 5.48
    -14 3 -6 -0.35 2.73
    -14 3 6 -0.55 2.36
    14 -3 6 8.68 6.15
    14 -3 -6 -4.02 5.12
    14 3 -6 0.91 2.77
    -14 3 -7 -2.52 3.48
    -14 3 7 7.25 4.92
    14 -3 7 7.13 5.93
    14 3 7 6.45 5.98
    14 3 -7 0.82 3.5
    -14 3 8 2.57 3.56
    14 -3 8 6.77 6.05
    14 3 -8 1.46 4.69
    14 3 8 1.32 3.12
    -14 3 -8 -1.6 5.16
    -14 3 9 23.85 8.55
    14 3 9 8.78 4.58
    14 -3 9 9.77 8.36
    14 3 -9 10.94 6.55
    -14 3 -9 12.59 6.3
    -14 3 10 -0.32 2.15
    14 -3 10 -7.18 5.78
    14 3 10 5.8 4.99
    14 3 -10 6.52 6.04
    -14 3 -10 0.82 2.08
    -14 3 11 -7.8 5.08
    14 3 11 -5.46 7.17
    -14 3 -11 -6.63 5.24
    -14 3 12 6.1 4.3
    -14 3 -12 -8.28 6.01
    14 3 12 -5.89 5.27
    -14 3 13 0.02 3.04
    14 3 13 2.48 3.75
    -14 3 14 1.16 2.79
    -14 3 -14 5.33 4.05
    14 3 14 14.76 8.01
    14 3 15 5.63 5.29
    -14 3 15 -3.88 4.13
    14 -3 -15 11.91 6.58
    -14 3 16 5.75 5.04
    14 3 16 4.52 4.28
    14 -3 -16 -3.03 4.35
    -14 3 17 7.36 5.12
    14 3 17 -1.31 3.11
    14 -3 -17 -0.68 3.22
    15 3 1 16.57 8.04
    15 3 2 2.15 3.67
    15 3 3 -0.63 2.82
    0 4 0 3433.4 46.29
    0 -4 0 3485.66 50.26
    0 -4 0 3567.4 43.45
    0 4 -1 460.1 17.74
    0 4 1 445.81 15.93
    0 -4 1 438.46 18.85
    0 -4 -1 433.26 17.18
    0 -4 1 460.75 23.58
    0 -4 -1 450.67 14.29
    0 4 2 2193.37 33.19
    0 4 -2 2210.4 40.53
    0 -4 2 2128.11 43.08
    0 -4 -2 2146.49 35.96
    0 -4 2 2168.85 51.15
    0 -4 -2 2151.5 27.56
    0 4 3 494.12 14.7
    0 4 -3 501.49 20.19
    0 -4 3 479.87 21.08
    0 -4 -3 470.82 16.11
    0 -4 -3 508.57 11.1
    0 -4 3 482.11 24.01
    0 4 -4 80.8 8.53
    0 -4 4 95.16 9.74
    0 -4 -4 77.1 6.13
    0 -4 4 67.12 8.93
    0 4 -5 670.72 24.83
    0 -4 -5 672.38 16.33
    0 -4 5 681.25 28.21
    0 4 -6 44.08 6.8
    0 -4 -6 47.27 3.94
    0 -4 6 30.65 5.98
    0 -4 7 18.79 4.86
    0 4 -7 27.16 5.68
    0 -4 -7 19.63 2.08
    0 4 -8 490.98 23.25
    0 -4 8 507.57 24.11
    0 -4 -9 42.8 7.08
    0 -4 9 43.63 7.14
    0 4 -9 56.17 8.12
    0 4 -10 136.9 13.16
    0 -4 -10 105.86 10.95
    0 -4 10 124.19 11.84
    0 4 -11 504.97 25.44
    0 -4 11 581.7 25.49
    0 -4 -11 522.63 23.86
    0 4 -12 5.35 4
    0 -4 12 2.23 2.26
    0 -4 -12 0.88 1.31
    0 4 -13 243.97 18.63
    0 4 13 234.75 7.09
    0 -4 -13 241.47 15.47
    0 -4 13 235.7 16.45
    0 4 -14 309.8 21.09
    0 4 14 280.88 9.23
    0 -4 -14 275.02 16.23
    0 4 -15 21.32 6.23
    0 -4 -15 17.73 4.01
    0 4 15 16.83 2.61
    0 4 -16 300.85 21.97
    0 4 16 307.41 12.24
    0 -4 -16 283.65 15.49
    0 4 17 -0.18 0.87
    0 4 -17 0.4 2.31
    0 -4 -17 -0.5 1.35
    0 4 18 3.11 1.27
    0 4 -18 -1.91 2.46
    0 -4 -18 0.14 1.23
    0 4 -19 56.84 10.34
    0 4 19 54.97 6.49
    0 -4 -19 43.86 5.11
    0 4 20 23.14 4.54
    0 4 -20 18.29 6.36
    0 4 -21 497.1 31.3
    0 4 21 495.58 21.74
    0 4 -22 311.89 24.82
    0 4 22 324.11 17.89
    0 4 23 8.16 3.3
    0 4 -23 14.08 5.21
    0 4 24 15.21 4.35
    0 4 -24 14.09 5.34
    0 4 -25 8.91 4.67
    0 4 -26 61.65 11.79
    0 4 -27 48.84 11.02
    0 4 -28 0.03 2.96
    0 4 -29 -8.91 5
    0 4 -30 4.21 2.77
    0 4 -31 -0.78 2.48
    0 -4 31 -2.34 3.84
    0 4 -32 22.09 7.19
    0 -4 32 32.96 10.68
    0 4 -33 15.19 6.08
    0 -4 33 5.7 3.22
    0 4 -34 13.36 6.18
    0 -4 34 3.78 4.6
    0 4 -35 1.75 2.76
    0 -4 35 6.96 6.47
    0 4 -36 9.29 6.24
    0 -4 36 -2.42 3.4
    0 4 -37 2.5 3.45
    1 4 0 3.5 1.81
    1 -4 0 1.73 1.54
    -1 -4 0 1.09 1.17
    1 -4 0 -1.28 1.75
    -1 4 -1 243.44 12.97
    1 4 1 233.8 12.14
    1 4 -1 235.44 13.21
    1 -4 -1 243.12 13.09
    1 -4 1 237.62 13.93
    1 -4 -1 252.54 11.26
    -1 -4 1 242.01 14.12
    -1 -4 -1 239.74 13.11
    -1 -4 1 242.13 16.35
    1 -4 1 245.5 12.72
    -1 4 -2 310.16 15.28
    1 4 2 314.93 13.21
    1 -4 -2 302.78 14
    1 4 -2 310.33 15.81
    1 -4 2 276.91 15.6
    1 -4 -2 305.93 11.63
    -1 -4 2 308.29 16.54
    -1 -4 -2 300.04 13.87
    1 -4 2 301.23 19.9
    -1 -4 2 312.44 18.42
    1 -4 2 297.88 14.78
    -1 4 -3 716.65 24.11
    1 -4 -3 739.06 16.26
    1 -4 -3 766.66 20.87
    1 4 -3 719.15 25
    1 -4 3 763.56 26.67
    -1 -4 3 733.87 26.39
    -1 -4 -3 747.11 20.44
    1 -4 3 732.8 30.96
    1 4 3 728.76 18.83
    -1 -4 3 695.18 27.2
    1 -4 3 734.62 24.47
    -1 -4 -3 727.49 15.06
    -1 4 -4 258.29 14.96
    1 4 4 276.52 10.8
    1 -4 -4 282.61 12.06
    1 4 -4 273.03 15.94
    1 -4 -4 291.68 8.82
    -1 -4 4 276.65 16.91
    -1 -4 -4 262.89 11.51
    1 -4 4 265.17 18.58
    -1 -4 4 284.81 17.15
    1 -4 4 269.35 15.72
    -1 -4 -4 266.91 7.58
    -1 4 -5 2.87 2.16
    1 4 5 1.72 1.03
    1 -4 -5 3.23 1.37
    1 -4 5 2.16 2.04
    1 4 -5 5.87 3.11
    1 -4 5 1.59 1.83
    -1 -4 -5 2.75 1.49
    -1 -4 5 0.66 1.71
    -1 4 -6 177.91 13.04
    1 4 6 180.29 6.9
    1 4 -6 157.03 12.92
    1 -4 -6 184.82 8.6
    1 -4 6 183.9 15.14
    -1 -4 6 195.51 14.18
    1 -4 6 166.13 13.33
    1 4 7 176.76 5.59
    -1 4 -7 168.85 13.04
    1 -4 -7 166.26 7.55
    1 4 -7 155.65 13.18
    1 -4 7 170.18 13.75
    1 -4 7 171.86 14.87
    -1 -4 7 153.45 12.63
    1 -4 -8 28.68 2.82
    1 -4 8 26.94 5.85
    1 4 -8 25.74 5.32
    1 -4 8 34.9 6.53
    -1 -4 8 31.15 5.7
    -1 4 -8 36.25 6.35
    1 -4 -9 204.48 6.57
    1 4 -9 212.11 15.97
    -1 4 -9 222.21 15.9
    1 -4 9 180.46 15.38
    1 -4 9 230.11 16.9
    -1 -4 -9 214.9 16.16
    -1 -4 9 219.49 14.93
    -1 4 -10 6.17 3.07
    1 4 -10 9.63 3.63
    1 -4 10 6.08 3.08
    1 -4 10 7.47 3.48
    -1 -4 -10 8.11 3.33
    -1 -4 10 8.2 2.77
    1 -4 -10 2.37 1.53
    1 -4 11 7.53 3.19
    -1 4 -11 10.51 3.9
    1 -4 -11 4.56 2.44
    1 4 -11 9.6 3.86
    1 -4 11 7.54 3.86
    -1 -4 -11 7.94 2.93
    -1 -4 11 8.37 3.63
    -1 -4 12 15.11 4.07
    -1 4 12 16.32 1.99
    1 4 -12 15.18 4.54
    1 -4 -12 19.15 4.25
    1 -4 12 22.83 6.42
    1 -4 12 22.71 5.29
    -1 4 -12 19.76 5.44
    -1 -4 -12 17.66 4.55
    1 4 -13 164.94 15.7
    1 -4 13 163.71 16.41
    1 4 13 169.07 6.8
    -1 4 -13 171.12 15.3
    -1 -4 -13 161.62 13.19
    1 -4 -13 160.41 12.39
    -1 4 13 171.71 7.58
    1 -4 13 193.64 15.53
    -1 4 14 19.04 2.86
    1 -4 14 24.78 5.89
    -1 4 -14 22.72 5.84
    1 4 -14 25.68 6.26
    1 4 14 20.75 2.74
    1 -4 14 19.58 5.68
    -1 -4 -14 19.66 4.53
    1 -4 -14 24.23 4.68
    -1 4 -15 269.4 19.98
    1 4 15 277.31 11.15
    1 4 -15 260.87 20.44
    -1 4 15 287.01 12.03
    -1 -4 -15 265.09 16.31
    1 -4 -15 280.77 15.43
    1 -4 -16 4.52 2.15
    -1 4 -16 3.87 2.96
    1 4 -16 3.67 3.2
    -1 4 16 1.68 1.12
    1 4 16 1.08 1.1
    -1 -4 -16 4.28 2.14
    1 4 17 78.74 6.88
    1 4 -17 80.38 11.73
    1 -4 17 72.48 12.23
    -1 4 -17 86.77 11.94
    -1 -4 -17 80.78 8.53
    1 -4 -17 87.5 7.64
    -1 4 -18 98.38 13.06
    1 4 -18 111.33 14.1
    1 4 18 99.33 8.27
    1 -4 18 106.17 14.79
    -1 -4 -18 94.36 8.7
    1 -4 -18 88.63 7.28
    1 4 -19 99.38 13.49
    -1 4 -19 77.75 11.75
    1 4 19 84.83 8.06
    1 -4 19 79.22 13.09
    -1 -4 -19 78.94 7.68
    1 -4 -19 73.54 6.24
    -1 4 -20 37.28 8.04
    1 4 -20 36.41 8.69
    -1 4 20 27.29 5.02
    1 -4 20 39.98 9.75
    1 4 20 31.79 5.29
    -1 4 -21 574.91 33.09
    1 4 -21 589.7 34.14
    1 4 21 591.68 23.4
    1 -4 21 589.16 37.23
    -1 4 21 613.62 24.07
    -1 4 -22 143.58 16.77
    1 4 -22 160.15 18.33
    1 4 22 133.34 11.65
    1 -4 22 150.95 19.33
    -1 4 22 147.39 12.44
    -1 4 -23 32.95 8.19
    1 4 -23 23.37 6.84
    -1 4 23 26.8 5.59
    1 4 23 30.55 5.68
    1 -4 23 19.16 7.33
    -1 4 -24 88.05 13.64
    1 4 -24 81.16 13.34
    1 4 24 77.63 9.62
    1 -4 24 90.81 15.18
    -1 4 24 83.3 9.99
    -1 4 -25 3.24 4.56
    1 4 -25 -1.36 3.97
    1 -4 25 3.92 2.85
    -1 4 -26 -2.95 4.35
    1 4 -26 3.91 3.94
    1 -4 26 -3 4.88
    1 4 -27 1.59 2.59
    1 -4 27 -0.99 2.22
    -1 4 -28 5.2 4.06
    1 4 -28 1 2.17
    1 -4 28 12.42 6.65
    -1 4 -29 61.92 12.34
    1 4 -29 43.27 10.82
    1 -4 29 45.51 12.54
    -1 4 -30 3.23 2.25
    1 4 -30 6.38 4.55
    1 -4 30 3.95 4.79
    -1 4 -31 5.21 4.86
    1 4 -31 15.37 7.15
    1 -4 31 6.87 4.87
    -1 4 -32 1.64 3.35
    1 -4 32 -0.1 4.16
    -1 4 -33 4.62 4.28
    1 4 -33 6.04 4.54
    1 -4 33 9.01 6.07
    -1 4 -34 3.97 4.29
    1 4 -34 2.09 1.84
    1 -4 34 -4.96 5.08
    1 4 -35 -4.18 5.07
    1 -4 35 0.5 2.15
    -1 4 -36 0.51 2.53
    1 4 -36 -4.01 4.19
    -1 4 -37 1.17 2.56
    1 4 -37 4.26 4.34
    2 -4 0 16.11 3.62
    2 4 0 15.02 3.58
    -2 -4 0 13.54 3.43
    2 -4 0 16.43 3.28
    -2 4 0 12.81 5.06
    -2 -4 0 20.27 4.56
    2 -4 -1 83.78 7.43
    2 -4 -1 93.32 8.38
    2 -4 1 86.93 8.62
    2 4 -1 84.01 8.73
    2 4 1 90.68 8.14
    2 -4 1 84.79 8.14
    -2 -4 1 84.5 8.69
    -2 -4 -1 75.1 7.73
    -2 -4 1 65.83 8.03
    -2 4 1 91.44 11.71
    -2 4 -1 87.91 11.56
    -2 -4 -1 77.34 6.82
    2 -4 -2 680.32 20.27
    2 -4 -2 703.32 21.88
    2 -4 2 711.6 25.29
    2 4 -2 691.3 24.98
    2 4 2 691.24 21.57
    -2 4 2 718.8 31.84
    2 -4 2 676.85 23.99
    -2 -4 2 692.4 25.76
    -2 4 2 661.67 19.42
    -2 -4 -2 662.29 21.72
    2 -4 2 699.37 31.24
    -2 -4 2 692.39 25.78
    -2 4 -2 676.66 32.03
    -2 -4 -2 697.27 19.43
    2 -4 -3 250.68 12.61
    2 4 -3 261.18 15.96
    2 4 3 241.53 12.14
    -2 -4 3 231.08 15.48
    2 -4 3 239.24 14.67
    -2 -4 -3 245.31 12.65
    2 -4 3 233.6 18.32
    -2 -4 3 235.59 14.73
    2 -4 -3 253.82 11.79
    -2 4 -3 252.43 19.54
    -2 4 3 265.23 19.29
    -2 4 3 247.74 11.27
    -2 -4 -3 253.13 11.08
    2 4 -4 248.62 15.95
    2 4 4 260.09 11.91
    -2 4 4 257.31 19.1
    2 -4 4 245.3 15.45
    -2 4 -4 228.38 19.1
    2 -4 4 259.01 19.08
    -2 -4 4 242.68 14.99
    2 -4 -4 246.77 12.12
    -2 4 4 231.96 10.58
    2 -4 -4 245.13 11.01
    -2 -4 -4 236.08 10.13
    2 -4 -5 894.04 22.2
    2 4 -5 870.71 30.93
    2 4 5 904.4 21.18
    2 -4 5 890.87 30.5
    2 -4 -5 924.55 20.18
    2 -4 5 940.83 36.04
    -2 4 5 901.88 19.41
    -2 -4 5 863.62 28.22
    -2 4 -5 892.36 37.61
    -2 4 5 855.24 34.26
    -2 -4 -5 899.64 18.45
    2 -4 6 44.54 7.14
    -2 4 -6 47.98 6.96
    -2 -4 -6 40.73 3.69
    2 4 6 47.18 4.49
    2 -4 -6 43.21 4.69
    2 4 -6 38.56 6.85
    -2 -4 6 48.64 6.56
    -2 4 6 46.23 4.2
    2 -4 6 53.5 8.86
    -2 4 -6 57.6 9.71
    2 -4 -6 44.94 4.24
    -2 4 6 49.59 8.14
    -2 4 -7 9.11 3.06
    2 -4 -7 9.92 2.23
    2 -4 7 10.81 4.32
    -2 -4 7 5.74 2.25
    2 -4 7 7.26 2.87
    -2 -4 -7 8.93 1.67
    -2 4 -7 10.74 4.53
    2 4 -7 5.93 2.53
    2 4 7 10.06 1.99
    -2 4 7 6.98 1.65
    -2 4 7 8.43 3.65
    2 -4 8 28.79 6.21
    2 -4 -8 30.42 3.61
    -2 4 -8 31.51 5.89
    2 4 8 32.22 2.94
    2 -4 8 24.78 5.87
    -2 4 8 29.09 3.25
    2 4 -8 28.62 6.33
    -2 -4 8 27.57 5.06
    -2 -4 -8 29.68 2.84
    -2 4 -8 33.21 7.92
    -2 4 8 40.73 7.33
    -2 4 -9 8.41 3.43
    2 -4 9 6.06 3.25
    2 -4 9 0.4 2.1
    2 4 9 5.79 1.01
    2 4 -9 8.59 3.4
    -2 -4 9 6.8 2.62
    -2 4 9 8.35 3.27
    -2 4 9 7.37 1.76
    -2 4 -9 9.79 4.43
    -2 4 -10 11.74 4
    2 -4 10 6.21 2.61
    -2 -4 10 9.1 3.15
    2 4 -10 10.64 4.29
    -2 4 10 7.09 1.78
    2 -4 10 6.35 2.73
    -2 4 -10 9.63 4.7
    -2 4 10 9.45 3.12
    2 4 10 11.69 1.91
    -2 4 -11 38.17 6.82
    2 -4 11 25.47 6.31
    2 4 -11 36.52 7.06
    -2 4 11 30.3 3.97
    -2 4 11 43.2 7.31
    2 -4 11 30.7 6.84
    2 4 11 36.45 3.56
    2 4 12 18.48 2.81
    -2 4 -12 21.73 6.06
    -2 4 12 18.11 2.93
    2 -4 12 21.79 5.67
    2 -4 12 20.42 6.27
    2 4 -12 23.62 6.12
    2 -4 -12 20.02 2.91
    -2 4 12 19.72 5.07
    -2 -4 -13 224.1 16.17
    -2 4 13 215.98 16.29
    2 4 -13 206.16 17.81
    2 -4 -13 221.41 9.18
    -2 4 13 210.08 10.73
    2 -4 13 216.89 19.1
    -2 4 -13 224.47 17.51
    2 -4 13 229.49 17.42
    2 4 13 221.45 9.97
    -2 4 14 126.96 8.68
    -2 4 -14 127.2 13.76
    2 4 -14 130.31 14.59
    2 -4 -14 134.64 7.09
    2 -4 14 137.44 15.32
    -2 4 14 144.07 13.34
    -2 -4 -14 127.04 11.93
    2 4 14 122.23 8.11
    2 -4 14 121.82 12.76
    2 -4 -15 14.51 3.35
    -2 4 15 14.73 3.17
    2 -4 15 21.18 5.22
    -2 4 15 23.9 5.66
    -2 4 -15 20.92 6.17
    2 -4 15 19.57 6.4
    2 4 -15 14.13 4.77
    2 4 15 19.4 3.56
    2 -4 -15 16.46 2.42
    -2 -4 -15 11.4 3.83
    2 4 16 213.86 11.86
    -2 4 -16 209.24 17.97
    2 -4 -16 213.3 8.97
    2 -4 16 217.14 20.42
    -2 4 16 220.76 16.07
    -2 -4 -16 212.62 14.95
    2 4 -16 235.25 20.38
    -2 4 16 201.21 11.98
    2 -4 -16 192.11 11.31
    -2 4 -17 9.68 4.63
    2 -4 17 12.11 5.89
    2 4 -17 11.2 4.52
    2 -4 -17 7.66 1.85
    2 4 17 13.85 3.13
    2 -4 -17 16.2 3.25
    -2 -4 -17 10.08 3.21
    -2 4 17 9.39 3.07
    -2 4 18 11.36 3.2
    2 -4 18 9.77 4.46
    2 4 -18 14.59 5.56
    2 -4 -18 9.41 2.01
    2 4 18 10.08 3.18
    -2 -4 -18 9.15 2.97
    -2 4 -18 2.13 2.31
    -2 4 -19 145.91 16.14
    2 4 -19 122.71 15.69
    2 -4 -19 134.03 7.54
    2 4 19 136.68 10.96
    2 -4 19 137.14 17.31
    -2 4 -20 407.19 27.15
    2 -4 -20 446.71 14.25
    2 4 -20 447.71 30.13
    2 4 20 435.86 20.48
    2 -4 20 467.85 32.38
    2 -4 -21 54.1 5.2
    -2 4 -21 70.9 11.9
    2 4 21 55.74 7.71
    2 4 -21 60.89 11.23
    2 -4 21 68.48 12.61
    2 4 22 2.24 1.66
    -2 4 -22 3.02 3.16
    2 -4 -22 6.13 1.89
    2 4 -22 2.09 2.9
    2 -4 22 3.88 4.9
    -2 4 -23 165.69 18.49
    2 4 -23 172.67 19.64
    2 4 23 151.63 13.42
    2 -4 23 153.34 19.88
    -2 4 -24 181.42 19.54
    2 4 -24 192.75 20.95
    2 4 24 185.66 15.23
    2 -4 24 160.78 20.79
    -2 4 -25 2.95 3.28
    2 4 -25 0.17 2.29
    2 -4 25 1.25 2.63
    -2 4 -26 38.73 9.67
    2 4 -26 38.81 10.34
    2 -4 26 29.26 8.7
    -2 4 -27 68.9 12.38
    2 4 -27 82.78 14.78
    2 -4 27 66.95 14.04
    -2 4 -28 4.61 3.38
    2 4 -28 18.03 7.07
    2 -4 28 5.03 4.14
    -2 4 -29 8.13 5.33
    2 4 -29 6.87 4.81
    2 -4 29 24.75 9.03
    -2 4 -30 0.81 2.7
    2 4 -30 0.63 2.34
    2 -4 30 -1.06 2.72
    -2 4 -31 16.27 6.59
    2 4 -31 35.33 10.14
    2 -4 31 29.73 10.87
    -2 4 -32 24.12 8.21
    2 -4 32 8.87 3.84
    -2 4 -33 59.02 12.88
    2 4 -33 71.59 14.74
    2 -4 33 71.21 16.64
    -2 4 -34 52.77 12.36
    2 -4 34 52.58 13.58
    2 4 -34 52.05 12.99
    -2 4 -35 0.83 1.9
    2 -4 35 2.47 3.52
    2 4 -35 -1.04 2.06
    -2 4 -36 21.01 8.29
    2 4 -36 28.15 9.39
    -3 -4 0 2.28 1.38
    3 -4 0 3.6 1.85
    -3 4 0 2.17 1.85
    -3 -4 0 3.42 2.04
    3 4 0 0.85 2.29
    3 -4 0 1.28 1.24
    -3 -4 0 3.29 1.93
    -3 4 0 6.36 4.31
    3 -4 -1 468.05 19.85
    3 -4 -1 412.79 17.98
    3 4 -1 455.75 21.13
    3 4 1 431.89 19.54
    -3 -4 -1 442.71 19.89
    -3 -4 1 465.17 21.63
    -3 -4 1 435.45 19.12
    -3 4 1 438.68 18.87
    -3 4 -1 452.48 26.79
    -3 4 -1 438.32 19.95
    -3 4 1 456.46 26.61
    -3 -4 1 434.36 19.64
    -3 -4 -1 441.33 18.7
    3 -4 1 459.95 20.78
    -3 4 -2 289.51 21.32
    3 -4 -2 250.26 13.57
    3 -4 2 272.74 16.48
    -3 -4 -2 259.51 13.86
    3 4 -2 267.37 16.53
    3 4 2 256.26 14.53
    -3 4 -2 272.78 16.22
    3 -4 2 287.03 20.83
    -3 4 2 266.95 14.26
    -3 -4 2 280.16 15.04
    -3 4 2 261.04 19.81
    3 -4 -2 268.53 14.85
    -3 -4 -3 126.77 9.53
    3 -4 3 132.04 11.88
    3 4 -3 135.25 12.08
    3 -4 -3 119.34 9.09
    3 4 3 128.39 9.86
    -3 4 -3 141.79 12
    -3 4 3 126.84 9.7
    3 -4 3 123.63 13.76
    -3 -4 3 125.2 9.98
    -3 4 -3 116.91 14.01
    -3 4 3 134.75 14.18
    3 -4 -3 129.29 9.91
    3 -4 -4 15.26 3.17
    -3 4 4 19.88 5.7
    -3 4 -4 16.85 5.54
    3 -4 4 17.39 5.54
    -3 -4 4 11.87 3.26
    -3 -4 -4 14.19 3.17
    3 -4 4 15.76 5.37
    3 4 -4 10.16 3.73
    3 4 4 12.46 3.06
    -3 4 4 12.5 2.96
    3 4 -5 68.39 9.09
    3 4 5 72.2 7
    3 -4 5 71.12 9.34
    3 -4 5 67.39 10.14
    -3 4 5 64.69 6.62
    -3 -4 5 80.34 7.87
    -3 4 5 80.16 11
    3 -4 -5 72.55 7.23
    -3 4 -5 78.02 11.42
    -3 -4 -5 65.96 6.63
    -3 -4 -6 65.44 6.3
    -3 4 -6 59.2 10.07
    3 4 -6 61.3 8.97
    -3 4 6 67.15 6.58
    3 4 6 65.91 6.43
    3 -4 6 63.66 8.95
    3 -4 6 65.46 9.79
    -3 4 6 66.22 9.83
    -3 -4 6 69.17 7.35
    3 -4 -6 57.25 6.24
    -3 -4 -7 263.48 12.41
    3 -4 -7 262.3 13.12
    -3 4 7 260.26 12.78
    3 4 -7 265.1 18.64
    -3 -4 7 264.97 14.25
    3 4 7 251.68 12.14
    3 -4 7 280.64 19.13
    3 4 -7 251.13 16.72
    3 -4 7 255.56 19.33
    -3 4 -7 255.62 20.98
    -3 4 7 256.53 19.17
    -3 4 8 375.97 15.39
    3 4 -8 384.93 22.95
    -3 -4 -8 397.17 14.91
    3 4 8 389.95 14.21
    3 -4 8 405.06 23.54
    3 -4 8 383.65 23.6
    -3 4 -8 378.86 25.49
    -3 4 8 385.85 23.21
    -3 -4 8 389.51 17.36
    -3 4 9 205.01 11.65
    3 4 -9 224.44 18.06
    -3 4 9 221.07 17.63
    3 4 9 218.07 11.18
    3 4 9 204.08 9.93
    -3 -4 -9 198.49 10.44
    3 -4 9 219.7 17.82
    -3 4 -9 221.97 19.81
    3 -4 9 225.34 18.08
    -3 4 10 42.58 5.37
    3 -4 10 41.1 7.83
    3 -4 10 36.61 7.22
    3 4 10 48.19 4.55
    3 4 -10 44.64 8.32
    -3 -4 -10 41.16 4.96
    3 4 10 47.02 5.2
    -3 4 -10 42.26 8.86
    -3 4 10 44.35 7.79
    3 4 -11 418.47 25.56
    -3 4 11 427.19 17.14
    3 4 11 429.08 12.64
    3 -4 11 422.99 25.66
    -3 -4 -11 414.79 15.5
    -3 4 -11 391.68 26.55
    3 -4 11 435.25 24.92
    -3 4 11 414.73 23.77
    3 4 11 430.38 15.89
    3 -4 12 18.58 4.74
    3 -4 12 18.2 4.82
    3 4 12 22.18 3.74
    -3 4 12 18.53 5.52
    -3 4 12 21.74 3.94
    -3 -4 -12 22.67 3.81
    3 4 12 27.07 3.07
    3 4 -12 15.94 5.62
    -3 4 -12 26.53 7.1
    3 4 13 70 4.19
    3 4 -13 79.34 11.55
    3 4 13 69.94 4.58
    3 -4 -13 72.26 6.84
    3 -4 13 77.65 12.04
    3 4 13 74.78 7.09
    -3 4 13 61.69 9.18
    -3 4 -13 68.19 11.56
    3 -4 13 84.83 11.04
    -3 4 13 64.23 6.99
    3 -4 14 19.87 5.81
    -3 4 -14 11.4 4.66
    3 -4 14 10.05 4.67
    -3 4 14 10.17 3.03
    3 4 14 11.18 1.66
    3 4 14 13.25 3.05
    3 4 -14 14.92 5.2
    3 4 14 8.89 1.56
    3 -4 -14 7.62 2.35
    -3 4 14 16.38 5.47
    -3 4 -15 3.64 3.09
    -3 4 15 0.08 1.39
    3 -4 15 1.28 2.22
    3 4 15 -0.22 0.56
    3 4 15 0.81 1.45
    3 4 -15 -0.92 2.29
    3 -4 -15 0.13 0.69
    3 4 15 0.1 0.47
    3 -4 15 2.21 2.6
    -3 4 15 -1.56 2.4
    3 -4 16 16.4 4.88
    -3 4 16 26.58 4.95
    3 4 16 22.74 2.32
    3 -4 16 14.23 5.52
    -3 4 16 26.3 5.89
    3 4 16 17.78 4
    3 4 -16 18.46 5.84
    3 4 16 22.53 2.36
    3 -4 -16 20.59 3.76
    -3 4 17 12.24 3.57
    3 -4 17 18.24 7.2
    3 4 -17 11.29 6.29
    3 4 17 13.88 1.85
    3 4 17 11.71 3.4
    3 -4 -17 12.82 3.01
    -3 4 17 16.96 5
    3 4 18 401.74 19.66
    -3 4 -18 415.41 26.85
    3 4 -18 384.86 27.53
    3 -4 -18 389.91 16.48
    -3 4 18 370.59 19.48
    3 -4 18 390.79 29.33
    -3 -4 -18 369.45 19.86
    -3 4 18 395.24 22.34
    -3 4 -19 36.07 8.11
    3 -4 19 29.8 8.8
    3 4 -19 18.42 5.74
    3 -4 -19 29.98 4.51
    3 4 19 23.54 4.81
    -3 4 19 26.18 5.71
    -3 4 -20 4.49 3.36
    3 -4 20 14.94 6.61
    3 4 -20 0.49 2.31
    3 -4 -20 9.38 2.65
    3 4 20 7.28 3.19
    -3 4 20 5.89 3.36
    -3 4 -21 20.51 6.48
    3 -4 21 25.18 8.69
    3 4 -21 16.41 6.46
    3 -4 -21 25.73 4.5
    3 4 21 24.54 5.65
    -3 4 21 21.74 4.89
    3 4 -22 262.24 24.33
    -3 4 -22 242.91 22.02
    3 4 22 228.2 16.72
    3 -4 -22 254.06 13.91
    3 -4 22 256.91 25.87
    -3 4 -23 33.55 8.67
    3 -4 23 34.01 10.22
    3 4 -23 20.98 7.16
    3 -4 -23 23.03 4.54
    3 4 23 31.84 6.77
    -3 4 -24 114.75 15.87
    3 4 24 89.35 11.14
    3 -4 24 98.09 16.64
    3 4 -24 83.36 14.06
    -3 4 -25 1.79 2.48
    3 -4 25 -0.12 3.04
    3 4 -25 -4.39 4.19
    3 -4 26 17.08 6.31
    3 4 -26 17.12 7.01
    3 -4 27 8.76 6.13
    3 4 -27 4.88 4.37
    3 -4 28 13.37 6.95
    3 4 -28 6.7 4.3
    3 -4 29 7.5 4.97
    3 4 -29 -0.7 2.32
    3 -4 30 -0.06 3.42
    3 4 -30 3.08 3.73
    3 -4 31 6.17 3.79
    3 4 -31 2.51 3.23
    3 -4 32 6.73 6.02
    3 4 -32 6.54 4.26
    3 -4 33 -2.01 4.04
    3 4 -33 1.23 4.42
    3 -4 34 2.92 3.22
    3 4 -34 14.78 7.52
    3 -4 35 13.53 8.16
    3 4 -35 5.14 3.97
    3 4 -36 6.52 5.23
    4 -4 0 96.59 10.31
    -4 4 0 84.15 11.83
    4 4 0 101.4 10.43
    -4 4 0 95.22 9.96
    -4 -4 0 94.08 8.22
    -4 -4 0 102.84 10.41
    4 -4 1 73.59 9.11
    -4 4 -1 95.07 12.67
    4 4 -1 88.88 10.07
    4 4 1 88.2 9.79
    -4 4 1 84.47 9.18
    -4 -4 -1 72.45 7.33
    -4 4 -1 81.51 9.46
    -4 -4 1 83 7.51
    -4 4 1 85.32 11.83
    -4 -4 1 83.6 9.52
    -4 -4 -1 74.89 8.72
    4 -4 -1 77.31 8.97
    4 -4 -2 99.38 10.11
    4 -4 2 88.47 10.44
    4 -4 2 89.07 11.7
    4 4 -2 94.44 10.57
    4 4 2 100.45 9.95
    -4 -4 -2 84.31 9.21
    -4 4 2 82.73 8.94
    -4 -4 -2 93.12 8.36
    -4 -4 2 91.89 7.79
    -4 4 -2 90.93 12.7
    -4 4 2 97.13 12.49
    4 -4 3 155.6 13.82
    4 4 -3 159.15 13.95
    -4 4 3 150.71 11.78
    4 4 3 165.19 12.44
    4 -4 3 155.15 15.86
    -4 -4 3 168.44 10.35
    -4 4 -3 152.2 16.01
    -4 4 3 149.87 15.53
    4 -4 -3 138.99 11.79
    -4 -4 -3 152.17 11.96
    4 -4 -4 31.67 5.44
    4 -4 4 24.74 6.37
    -4 4 4 38.94 5.94
    -4 -4 -4 24.53 4.73
    4 4 -4 27.24 5.89
    4 4 4 37.57 5.92
    4 -4 4 26.84 5.96
    -4 -4 4 31.44 4.5
    -4 4 -4 31.48 7.01
    -4 4 4 31.57 7.16
    4 -4 -5 10.68 3.22
    -4 4 5 12.81 4.7
    -4 -4 5 11.71 2.65
    4 -4 5 6.99 3.41
    -4 -4 -5 7.32 2.83
    4 4 -5 11.58 4.27
    4 4 5 11.3 3.19
    4 -4 5 12.26 4.2
    -4 4 5 11.78 3.35
    -4 4 -5 15.33 6.09
    -4 -4 -6 275.17 15.51
    -4 4 6 265.78 15.34
    -4 4 -6 276.97 22.18
    4 -4 6 282.86 19.92
    4 4 -6 317.81 20.88
    4 4 6 303.04 15.75
    4 -4 6 295.3 21.59
    -4 4 6 280.94 20.81
    4 -4 -6 292.06 16.39
    -4 -4 -7 140.08 10.8
    -4 4 7 119.86 10.23
    4 -4 7 120.65 13.44
    4 4 -7 124.61 13.48
    4 -4 -7 141.7 11.32
    4 4 7 130.65 10.06
    4 4 -7 108.07 10.76
    4 -4 7 134.23 14.56
    -4 4 -7 105.54 13.88
    -4 4 7 143.27 14.89
    4 4 7 126.38 10.08
    -4 4 8 144.14 11.45
    -4 -4 -8 145.23 11.19
    4 4 -8 162.84 15.8
    4 -4 8 156.17 15.61
    -4 4 -8 168.11 17.71
    4 4 8 152.37 10.72
    4 4 -8 140.63 12.35
    4 -4 8 174.18 16.58
    -4 4 8 156.44 15.52
    4 -4 -8 154.9 11.79
    4 4 8 160.51 11.55
    4 -4 9 9.16 3.95
    4 -4 9 7.38 3.11
    4 4 -9 2.65 2.21
    -4 4 9 10.19 3.19
    4 4 9 3.32 1.41
    -4 -4 -9 5.72 2.2
    -4 4 -9 8.44 4.23
    -4 4 9 7.16 3.89
    4 4 9 7.67 2.82
    4 4 10 -0.55 1.57
    -4 -4 -10 0 0.7
    4 -4 10 -0.01 2.55
    -4 4 10 -1.22 1.75
    4 4 -10 1.89 1.89
    4 4 10 1.16 1.28
    -4 4 -10 -0.08 2.71
    -4 4 10 0.58 3.04
    4 -4 10 2.09 2.31
    4 -4 11 84.98 11.62
    4 4 -11 87.46 12.29
    4 -4 11 93.18 12.83
    -4 -4 -11 66.85 7.6
    4 4 11 75.23 6.92
    -4 4 11 75.14 8.51
    -4 4 11 79.17 10.97
    4 4 11 75.78 7.95
    -4 4 -11 77.24 12.19
    4 -4 12 98.78 13.4
    4 4 -12 76.25 11.83
    4 4 12 79.56 7.1
    -4 -4 -12 68.76 7.68
    -4 4 -12 82.74 12.77
    -4 4 12 78.09 11
    4 -4 12 109.19 13.19
    -4 4 12 80.78 8.89
    4 4 12 84.57 8.67
    4 -4 13 23.45 6.6
    4 4 13 19.23 4.3
    4 -4 13 21.02 5.61
    -4 -4 -13 19.7 4.13
    -4 4 13 15.16 4.02
    4 4 -13 22.7 6.59
    4 4 13 18.34 3.23
    -4 4 -13 30.57 8.01
    -4 4 13 22.3 6.12
    4 -4 14 14.16 5.19
    4 4 14 8.87 2.97
    -4 4 14 7.38 2.85
    -4 -4 -14 9.74 3.06
    4 4 -14 18.65 6.57
    4 -4 14 19.73 5.33
    4 -4 -14 7.96 2.83
    -4 4 -14 12.78 4.66
    -4 4 14 9.52 3.76
    4 -4 15 0.98 1.8
    4 4 15 0.64 0.92
    -4 4 15 1.21 2.04
    4 4 15 2.8 2
    4 -4 15 1.73 1.55
    4 4 -15 2.18 1.68
    -4 -4 -15 0.89 1.48
    4 -4 -15 -1.02 1.72
    -4 4 15 2.87 2.59
    -4 4 -15 -0.1 2.35
    4 -4 16 16.34 5.85
    -4 4 16 15.55 4.07
    4 4 16 20.34 3.11
    4 4 16 20.77 4.61
    4 -4 16 26.74 6.35
    4 4 -16 22.13 6.5
    4 -4 -16 24.67 4.88
    -4 4 -16 20.55 6.54
    -4 4 16 25.85 6.22
    4 -4 17 26.92 7.47
    4 4 17 37.69 6.45
    4 4 -17 25.6 7.77
    4 -4 -17 34.51 5.69
    -4 4 -17 31.46 8.05
    -4 4 17 23.41 5.91
    4 -4 18 9.7 3.61
    4 4 18 6.15 2.79
    4 4 -18 10.02 4.86
    4 -4 -18 11.8 3.62
    -4 4 -18 19.99 6.58
    -4 4 18 8.22 4.07
    -4 4 -19 117.88 15.93
    4 4 -19 123.58 16.5
    4 -4 -19 130.16 11.37
    4 4 19 101.14 11.02
    4 -4 19 118.51 16.82
    -4 4 19 131.59 13.69
    4 4 20 348.06 20.7
    4 4 -20 349.26 28.19
    4 -4 -20 368.01 19.09
    -4 4 20 346.78 22
    4 -4 20 352.12 29.7
    -4 4 -20 362.11 27.52
    4 -4 21 10.35 5.96
    4 4 -21 5.96 3.96
    4 4 21 5.41 3.15
    4 -4 -21 5.39 2.63
    -4 4 21 6.22 2.98
    4 -4 22 42.7 10.8
    4 4 -22 45.32 10.72
    4 -4 -22 38.79 6.31
    4 4 22 43.21 7.69
    -4 4 22 40.66 7.51
    4 4 23 129.62 14.1
    4 4 -23 138.06 18.49
    4 -4 -23 148.36 12.43
    4 -4 23 160.55 20.91
    -4 4 23 153.75 14.15
    4 -4 24 1.12 2.74
    4 4 -24 6.94 5.33
    4 4 24 11.37 4.61
    4 -4 25 3.38 3.33
    4 4 -25 10.65 5.81
    4 -4 26 107.8 17.97
    4 4 -26 108.8 17.19
    4 -4 27 0.28 3.83
    4 4 -27 3.74 4.6
    4 -4 28 7.59 4.04
    4 4 -28 14.42 6.2
    4 -4 29 8.49 5.21
    4 4 -29 5.75 4.51
    4 -4 30 0.58 2.08
    4 4 -30 -1.44 2.68
    4 -4 31 3.6 4.28
    4 4 -31 -2.04 3.63
    4 -4 32 2.63 3.13
    4 4 -32 0.67 2.46
    4 -4 33 -3.61 4.38
    4 4 -33 1.26 2.84
    4 -4 34 11.78 7.06
    4 4 -34 37.9 11.26
    4 4 -35 0.39 2.46
    -5 -4 0 0.65 0.72
    5 -4 0 1.31 2.4
    -5 4 0 4.75 3.81
    5 4 0 2.57 2.57
    5 -4 -1 336.94 20.71
    5 4 -1 330.35 20.77
    5 4 1 336.62 20.15
    -5 -4 -1 325.39 13.17
    -5 -4 1 347.14 12.93
    -5 4 -1 343.71 24.64
    -5 4 1 321 23.62
    5 -4 1 343.19 21.43
    5 -4 2 38.11 8.18
    -5 -4 -2 32.88 4.42
    5 -4 -2 31.79 6.33
    5 -4 2 35.1 6.89
    5 4 -2 42.06 8.03
    5 4 2 43.53 7.23
    -5 4 2 48.1 9.42
    -5 -4 2 37.45 4.22
    -5 4 -2 45.01 9.12
    5 -4 3 99.42 11.93
    5 -4 -3 102.61 11.67
    -5 -4 3 123.02 7.62
    5 4 -3 118.99 13.01
    5 4 3 107.53 11.13
    -5 -4 -3 112.95 8.35
    5 -4 3 105.16 13.47
    -5 4 -3 118.5 14.68
    -5 4 3 111.86 13.9
    5 -4 4 244.96 19.29
    -5 4 -4 272.33 22.13
    5 4 -4 257.81 19.44
    5 4 4 250.83 16.44
    5 -4 4 268.98 21.43
    5 -4 -4 245.14 17.15
    -5 -4 -4 250.68 17.14
    -5 4 4 253.89 20.83
    5 -4 -5 -0.45 1.76
    -5 4 5 4.26 3.62
    5 -4 5 0.54 1.64
    -5 -4 -5 2.11 2.24
    5 4 -5 -0.61 1.62
    5 -4 5 6.25 3.58
    5 4 5 1.02 1.97
    -5 4 -5 3.69 4.25
    5 -4 -6 12.63 3.94
    -5 4 6 5.74 3.52
    -5 -4 -6 7.31 2.42
    5 -4 6 8.28 4.06
    5 4 -6 10.96 4.22
    5 -4 6 12.21 4.99
    5 4 6 22.95 4.71
    5 4 6 11.03 3.71
    -5 4 -6 8.1 4.37
    5 4 -7 20.68 6.35
    -5 -4 -7 15.07 4.12
    5 -4 7 8.82 3.53
    5 -4 7 12.6 5.15
    5 4 7 9.36 3.17
    -5 4 -7 17.11 6.13
    5 4 7 12.01 3.78
    -5 4 7 10.71 4.75
    5 4 -7 9.75 3.27
    5 -4 -7 16.75 4.72
    -5 -4 -8 172.79 13.71
    5 -4 8 201.16 18.58
    5 4 -8 200.13 18.19
    5 4 8 196.65 13.62
    5 4 -8 180.09 13.49
    5 -4 8 211.71 18.75
    -5 4 -8 171.68 18.2
    -5 4 8 213.95 19.05
    5 4 8 189.4 14.06
    5 -4 -8 204.21 15.42
    5 -4 9 4.54 3.34
    5 4 -9 2.87 2.04
    -5 4 -9 1.85 3.63
    5 4 -9 2.42 3.18
    5 4 9 1.62 2.06
    -5 -4 -9 0.58 1.54
    5 -4 9 1.44 3.17
    -5 4 9 0.06 1.84
    5 4 9 0.28 1.19
    5 4 10 19.8 4.58
    5 -4 10 26.16 6.89
    5 4 -10 18.19 6.04
    -5 4 10 28.11 6.89
    5 4 10 18.77 4.3
    5 -4 10 22.16 6.35
    -5 -4 -10 19.03 4.58
    -5 4 -10 20.11 6.12
    5 4 11 137.91 12.12
    5 -4 11 123.04 15.31
    5 4 -11 125.48 15.14
    -5 -4 -11 127.73 11.8
    5 -4 11 137.17 14.98
    -5 4 -11 150.34 17.11
    -5 4 11 145.38 15.41
    5 4 12 4.81 1.81
    5 -4 12 7.98 4.44
    5 4 -12 8.59 5.17
    5 -4 12 11.5 4.99
    -5 4 -12 6.61 4.61
    -5 4 12 10.47 4.75
    5 -4 13 0.99 1.98
    5 4 13 0.98 1.6
    5 4 -13 -1.26 2.38
    -5 4 -13 4.98 3.91
    5 -4 13 1.21 1.93
    -5 4 13 -0.55 1.35
    -5 4 14 37.59 7.81
    -5 4 -14 25.65 6.97
    5 4 14 35.4 6.54
    5 4 -14 19.49 6.13
    5 -4 14 35.03 7.84
    5 -4 14 35.35 8.92
    5 -4 15 29.57 7.26
    -5 4 -15 37.21 9
    5 4 15 31.87 6.09
    5 -4 15 41.37 9.78
    -5 4 15 36.29 7.76
    5 4 -15 26.75 7.9
    5 -4 -15 36.1 6.33
    5 -4 16 97.64 14.97
    5 4 -16 97.49 14.64
    5 -4 -16 92.42 10.36
    5 4 16 124.09 12.28
    -5 4 -16 111.91 15.33
    -5 4 16 102.67 12.99
    5 -4 16 92.2 12.12
    5 -4 17 -0.96 3.25
    5 -4 17 -0.26 2.77
    5 4 17 0.9 2.09
    5 4 -17 -2.38 3.66
    5 -4 -17 0.05 1.77
    -5 4 -17 0.2 1.68
    -5 4 17 -2.66 2.37
    5 -4 18 58.81 11.73
    5 4 18 56.5 8.72
    -5 4 -18 63.86 11.79
    5 -4 -18 63.18 8.67
    5 4 -18 65.68 12.32
    -5 4 18 64.47 10.2
    5 4 19 3.93 2.49
    5 4 -19 3.83 5.03
    5 -4 -19 3.75 1.87
    -5 4 -19 1.46 3.64
    -5 4 19 10.24 4.3
    5 -4 19 11.31 6.57
    -5 4 -20 28.1 7.82
    5 4 20 23.07 5.96
    5 4 -20 21.24 7.51
    5 -4 -20 22.58 5.5
    -5 4 20 35.5 7.59
    5 -4 20 19.99 6.93
    5 4 21 36.3 7.29
    5 4 -21 33.97 9.33
    5 -4 -21 45.71 7.62
    -5 4 -21 36 9.13
    -5 4 21 41.98 8.07
    5 -4 21 47.21 11.51
    -5 4 -22 2.77 3.18
    5 4 -22 -1.75 2.71
    5 4 22 3.62 2.96
    5 -4 22 -1.64 3.54
    5 -4 -22 -1.31 2.73
    -5 4 22 1.22 1.74
    5 4 23 82.25 11.59
    5 -4 -23 74.78 9.81
    5 4 -23 80.75 15
    -5 4 23 77.21 10.82
    -5 4 -23 85.8 14.18
    5 -4 23 89.05 16.11
    5 -4 24 49.17 12.82
    5 4 -24 55.21 12.13
    5 4 24 53.89 9.48
    5 -4 25 108.4 18.43
    5 4 -25 107.16 17.24
    5 -4 26 33.56 10.64
    5 4 -26 18.56 7.78
    5 -4 27 51.67 12.99
    5 4 -27 44.7 11.63
    5 -4 28 34.25 10.84
    5 4 -28 49.92 12.06
    5 -4 29 24.3 9.73
    5 4 -29 22.89 8.79
    5 -4 30 0.02 3.63
    5 4 -30 7.3 5.16
    5 -4 31 13.81 6.96
    5 4 -31 11.45 6.26
    5 -4 32 4.56 4.93
    5 4 -32 -8.22 5.44
    5 -4 33 5.86 4.93
    5 4 -33 -0.02 1.99
    5 4 -34 9.44 5.96
    6 -4 0 0.55 2.05
    6 4 0 2.15 2.88
    -6 4 0 1.67 2.62
    -6 4 1 2.59 2.87
    -6 -4 -1 3.84 1.04
    6 -4 -1 -0.67 2.3
    6 -4 1 5.8 3.5
    6 4 -1 4.22 2.92
    6 4 1 7.42 3.32
    6 -4 1 6.05 3.06
    -6 4 -1 8.35 4.43
    6 -4 -2 97.14 12.04
    6 4 -2 105.16 12.75
    6 4 2 85.74 10.77
    6 -4 2 107.21 14.23
    -6 -4 -2 114.46 6.04
    -6 4 -2 101.18 14.02
    6 -4 2 108.63 13.44
    -6 4 2 117.15 14.8
    6 4 -3 182.8 17.11
    6 4 3 166.77 14.98
    6 -4 3 168.59 17.29
    -6 -4 -3 172.86 8.18
    -6 4 -3 161.27 17.54
    -6 4 3 165.7 17.46
    6 -4 -3 170.51 15.72
    6 -4 3 172.08 16.82
    6 -4 -4 20.41 5.37
    -6 4 -4 17.3 7.06
    -6 4 4 15.8 5.66
    6 -4 4 18.21 5.78
    6 -4 4 12.42 5.19
    6 4 -4 23.12 6.62
    6 4 4 14.03 5.01
    -6 -4 -4 12.46 2.53
    6 -4 -5 312.12 21.05
    6 -4 5 296.67 23.05
    6 4 -5 294.44 22.44
    6 4 5 316.66 19.94
    6 -4 5 312.59 23.33
    -6 4 -5 313.58 25.02
    -6 4 5 283.68 22.81
    6 -4 6 107.48 14.19
    6 4 -6 105.17 13.45
    6 4 6 115.45 11.96
    6 4 6 117.7 12.4
    6 -4 6 125.95 14.83
    -6 4 -6 104.08 14.63
    -6 4 6 123.44 15.26
    6 -4 -6 112.5 12.68
    -6 4 7 46.02 9.6
    6 4 7 48.14 7.81
    6 -4 7 39.52 8.78
    6 4 -7 36.28 8.3
    6 -4 7 49.97 9.44
    6 4 7 53.03 7.97
    -6 4 -7 61.04 10.97
    6 -4 -7 55.37 8.74
    6 4 -8 1.27 1.49
    6 -4 -8 3.07 3.01
    6 4 8 0.12 2.01
    6 4 -8 0.41 1.91
    6 -4 8 5.59 4.29
    6 4 8 -0.37 1.11
    6 -4 8 0.02 1.77
    -6 4 -8 2.57 3.39
    -6 4 8 0.74 2.1
    6 -4 9 133.51 16.29
    6 4 -9 149.5 16.91
    6 4 -9 121.15 10.75
    6 -4 9 149.61 15.93
    -6 4 -9 132.77 16.66
    6 -4 -9 128.65 13.25
    -6 4 9 137.32 15.9
    6 4 9 109.52 11.9
    6 4 10 33.08 6.6
    6 -4 10 36.36 8.22
    6 4 -10 28.99 5.59
    6 4 -10 39.98 9.36
    6 -4 10 34.46 8.79
    -6 4 -10 39.87 9.21
    -6 4 10 41.3 8.62
    6 4 11 2.82 2.54
    6 -4 11 2.58 2.4
    6 4 -11 4.16 2.43
    6 -4 11 7.32 4.57
    -6 4 -11 -1.71 2.81
    -6 4 11 5.15 3.2
    6 4 12 4.92 3.06
    -6 4 -12 2.67 2.73
    6 4 -12 -3.07 2.45
    6 -4 12 -1.96 2.39
    6 -4 12 -0.99 2.57
    -6 4 12 2.49 2.77
    -6 4 13 32.76 7.61
    6 -4 13 44.31 8.58
    6 4 13 45.03 7.9
    6 4 -13 36.33 8.73
    6 -4 13 33.22 8.79
    -6 4 -13 38.1 9.43
    -6 4 -14 4.46 3.58
    6 4 14 8.02 3.7
    6 -4 14 8.25 5.09
    6 4 -14 2.13 2.46
    6 -4 14 3.64 3.29
    -6 4 14 4.08 3.28
    6 4 15 18.89 5.24
    -6 4 15 18 5.76
    6 4 -15 21.97 7.45
    6 -4 15 16.42 6.24
    -6 4 -15 18.77 6.62
    6 -4 15 20.18 6.16
    6 4 16 26.29 6.37
    6 4 -16 19.82 6.53
    6 -4 16 25.89 6.96
    6 -4 -16 16.12 4.92
    6 -4 16 16.96 6.65
    -6 4 -16 19.75 7.05
    -6 4 16 21.46 6.27
    -6 4 -17 22.04 7.1
    6 -4 17 24.31 6.51
    6 4 17 17.99 5.54
    6 4 -17 35.96 9.28
    6 -4 -17 22.47 5.77
    6 -4 17 29.34 8.67
    -6 4 17 30.63 7.33
    -6 4 18 0.25 1.71
    6 4 18 -0.63 1.65
    6 4 -18 -2.43 4.59
    6 -4 -18 0.65 1.37
    -6 4 -18 3.08 2.84
    6 -4 18 3.23 4.46
    -6 4 19 6.68 4.06
    6 4 19 -0.85 1.7
    -6 4 -19 1.72 2.84
    6 4 -19 2.04 2.13
    6 -4 -19 2.68 3.05
    6 -4 19 -1.16 3.13
    6 4 20 41.71 8.83
    6 4 -20 46.14 10.91
    6 -4 -20 48.15 8.54
    6 -4 20 42.3 11.04
    -6 4 -20 49.23 10.8
    -6 4 20 50.18 9.47
    6 4 21 21.15 6.12
    6 4 -21 36.23 10.1
    6 -4 -21 20.69 5.77
    -6 4 -21 27.93 7.84
    6 -4 21 29.34 9.44
    -6 4 21 35.83 8.02
    6 4 22 51.06 9.57
    6 4 -22 32.8 9.4
    6 -4 -22 56.46 9.46
    -6 4 -22 42.27 9.77
    6 -4 22 50.96 12.5
    -6 4 22 54.8 9.94
    6 -4 -23 93.94 12.07
    -6 4 23 87.02 12.59
    6 4 -23 85.2 15.77
    6 -4 23 72.75 15.14
    -6 4 -23 84.07 14.32
    6 4 23 81.8 12.22
    6 4 -24 101.14 17.1
    -6 4 -24 132.9 18.12
    6 -4 24 115.72 19.16
    6 4 -25 12.11 7.05
    -6 4 -25 8.06 5.09
    6 -4 25 6.04 5.85
    6 4 -26 144.16 20.9
    6 -4 26 200.51 25.83
    -6 4 -26 147.29 19.18
    6 4 -27 16.62 7.4
    6 -4 27 6.79 5.88
    6 -4 28 53.49 13.78
    6 4 -28 50.75 12.73
    6 4 -29 38.03 11.28
    6 -4 29 28.24 10.63
    6 4 -30 43.26 11.91
    6 -4 30 36 11.94
    6 4 -31 9.26 3.99
    6 -4 31 8.9 6.06
    6 4 -32 -1.2 4.45
    6 -4 32 0.02 2.35
    6 4 -33 -3.48 3.88
    7 -4 0 0.56 2.88
    7 4 0 0.67 2.67
    7 -4 0 1.38 3.25
    -7 4 0 0.46 1.81
    7 4 -1 257.27 20.8
    7 4 1 228.68 19.25
    7 -4 1 217.37 20.32
    -7 4 -1 232.79 21.8
    -7 4 1 240.07 22.05
    7 -4 1 254.47 21.48
    7 -4 -1 222.33 19.92
    7 -4 2 23.7 6.83
    7 -4 -2 22.7 6.76
    7 -4 2 12.5 5.28
    7 4 -2 23.57 6.98
    7 4 2 10.38 4.22
    -7 4 2 18.01 6.11
    -7 4 -2 12.28 4.74
    7 -4 -3 -1.69 3.08
    7 -4 3 -1.61 3.34
    -7 4 -3 -3.78 3.06
    -7 4 3 1.44 1.93
    7 -4 3 -1.52 3.01
    7 4 -3 -2.88 3.83
    7 4 3 0.09 1.58
    7 -4 -4 14.76 4.55
    -7 4 -4 18.93 6.15
    7 -4 4 13.62 5.32
    7 -4 4 27.68 7.58
    7 4 -4 17 5.89
    7 4 4 22.59 5.98
    -7 4 4 22.67 6.9
    7 -4 -5 18.34 5.63
    7 -4 5 15.13 5.39
    7 -4 5 17.36 5.86
    7 4 5 18.64 5.26
    7 4 -5 13.98 5.23
    7 4 5 11.3 3.93
    -7 4 -5 12.36 5.03
    -7 4 5 11.82 5.39
    -7 4 -6 2.72 2
    7 -4 6 3.73 3.23
    7 -4 6 0.01 2.05
    7 4 -6 0.45 1.91
    7 4 6 -0.66 1.78
    7 4 6 1.82 2.19
    -7 -4 -6 2.05 0.78
    -7 4 6 -1.38 2.45
    7 -4 -6 0.58 2.35
    7 -4 7 -0.4 2.42
    7 4 -7 1.47 2.73
    7 -4 7 -0.44 2.41
    7 4 7 -0.05 2.17
    7 4 7 2.5 2.64
    -7 4 -7 -1.4 3.02
    7 -4 -7 0.61 2.03
    -7 4 7 -2.01 3.61
    -7 4 -8 42.03 9.79
    7 -4 8 29.93 7.93
    7 4 -8 28.28 7.56
    7 4 8 27.68 7.19
    7 -4 8 25.1 6.56
    7 -4 -8 33.92 7.68
    -7 4 8 33.25 8.27
    7 -4 9 9.34 4.17
    7 -4 9 8.31 5.2
    7 4 -9 20.37 6.61
    7 -4 -9 15.26 4.97
    -7 4 -9 12.3 6.6
    -7 4 9 16.3 6.02
    7 4 9 13.05 4.31
    7 4 10 23.66 6.25
    7 -4 10 27.81 7.36
    7 4 -10 34.81 8.98
    7 -4 10 13.37 5.8
    -7 4 -10 25.39 7.59
    -7 4 10 24.71 7.5
    7 4 11 -1.5 2.95
    7 -4 11 -0.01 1.95
    7 4 -11 3.84 4.01
    7 -4 11 4.66 4.43
    -7 4 -11 2.18 3.12
    -7 4 11 -1.05 3.1
    7 4 12 0.95 2.06
    -7 4 -12 1.62 3.05
    7 4 -12 -1.12 1.94
    7 -4 12 0.86 2.92
    7 -4 12 1.93 2.82
    -7 4 12 8.16 4.49
    7 -4 13 130.23 17.82
    7 4 -13 140.37 18.07
    -7 4 -13 130.79 17.57
    7 -4 13 125.88 14.88
    -7 4 13 138.74 16.67
    7 4 13 125.79 14.08
    7 4 14 4.06 2.7
    7 -4 14 5.35 3.84
    7 4 -14 4.72 3.11
    7 -4 14 3.93 2.75
    -7 4 -14 0.36 2.89
    -7 4 14 2.22 3.09
    7 4 15 7.79 3.36
    7 -4 15 14.78 5.16
    7 4 -15 8.55 4.92
    7 -4 15 15.02 6.85
    -7 4 -15 4.91 3.13
    -7 4 15 9 4.18
    7 4 16 -8.29 3.92
    7 -4 -16 6.28 3.24
    -7 4 16 7.64 3.42
    7 4 -16 6.14 4.22
    7 -4 16 4.65 3.28
    7 -4 16 6.76 4.5
    -7 4 -16 4.42 3.11
    7 4 17 -1.13 2.76
    7 4 -17 -3.06 3.68
    7 -4 17 -3.1 3.6
    7 -4 -17 1.71 2.98
    -7 4 -17 7.88 4.86
    7 -4 17 6.29 3.96
    -7 4 17 1.84 2.71
    7 4 18 25.66 6.82
    7 4 -18 27.29 8.88
    7 -4 -18 21.19 5.97
    7 -4 18 31.64 9.3
    -7 4 -18 26.18 7.95
    -7 4 18 31.8 8.37
    7 4 19 1.71 2.66
    -7 4 -19 -2.02 2.99
    7 4 -19 4.16 3.1
    -7 4 19 -0.03 1.76
    7 -4 -19 -0.9 2.53
    7 -4 19 -1.68 2.48
    -7 4 20 35.99 8.65
    7 4 20 26.96 7.32
    7 4 -20 43.51 11.71
    7 -4 -20 36.68 8.01
    7 -4 20 39.21 10.85
    -7 4 -20 29.16 8.21
    7 4 21 -0.62 1.7
    7 -4 21 -2.86 3.38
    7 4 -21 -0.25 3.68
    7 -4 -21 0.81 1.68
    -7 4 -21 1.15 2.19
    -7 4 21 -0.54 2.15
    7 4 22 2.68 3.36
    7 -4 22 18.94 8.08
    7 4 -22 7.44 4.11
    7 -4 -22 -1.32 2.57
    -7 4 -22 3.38 4.1
    -7 4 22 5.7 4.23
    7 4 23 2.84 4.15
    7 4 -23 0.89 3.53
    7 -4 -23 3.66 3.08
    7 -4 23 -0.34 2.4
    -7 4 -23 2.84 3.3
    -7 4 23 7.79 4.69
    7 4 -24 85.01 16.14
    -7 4 -24 72.47 14.22
    7 -4 24 75.31 15.74
    7 4 -25 1.16 2.79
    -7 4 -25 5.3 4.16
    7 -4 25 -6.34 5.23
    7 4 -26 8.61 5.68
    -7 4 -26 2.59 3.36
    7 4 -27 1.45 3.34
    7 -4 27 1.43 2.67
    7 -4 28 -1.04 2.95
    7 4 -28 -4.92 4.56
    7 4 -29 6.43 4.47
    7 -4 29 6.93 6.2
    7 -4 30 11.78 7.19
    7 4 -30 28.17 10.01
    7 4 -31 9.43 6.12
    7 -4 31 23 9.9
    -8 4 0 2.81 2.71
    8 -4 0 2.13 2.9
    8 4 0 2.13 3.04
    8 -4 0 3.17 2
    8 -4 1 169.26 18.69
    8 4 -1 162.66 17.76
    8 4 1 139.62 16.01
    8 -4 1 159.58 18.04
    -8 4 -1 148.78 18.36
    -8 4 1 134.49 16.96
    8 -4 -1 154.29 17.6
    8 4 -2 130.09 16.06
    8 4 2 104.34 13.7
    8 -4 2 112.49 14.98
    -8 4 -2 109.27 15.64
    -8 4 2 105.39 15.15
    8 -4 -2 102.97 14.4
    8 -4 2 109.45 15.45
    8 -4 -3 25.76 7.19
    8 -4 3 16.29 5.35
    8 -4 3 22.26 6.66
    8 4 -3 22.09 7.47
    -8 4 3 19.93 6.66
    8 4 3 22.97 6.57
    -8 4 -3 22.5 8.02
    8 -4 4 160.4 19.06
    8 4 -4 151.17 17.89
    8 4 4 159.07 16.83
    8 -4 4 179.38 18.93
    -8 4 -4 137.31 17.92
    -8 4 4 125 16.65
    8 -4 -4 131.53 16.3
    8 4 -5 128.19 16.47
    8 4 5 119.1 14.32
    8 -4 5 126.15 15.38
    -8 4 -5 128.8 17.34
    -8 4 5 101.34 14.72
    8 -4 5 124.96 16.74
    8 -4 -5 112.99 14.85
    8 4 5 107.15 13.96
    -8 4 -6 39.38 9.72
    8 -4 6 37.93 9.43
    8 -4 6 31.65 7.51
    8 4 -6 32.89 8.36
    8 4 6 36.12 7.81
    8 4 6 43.78 9.1
    -8 4 6 38.53 9.47
    8 -4 -6 33.01 7.97
    8 4 -7 158.99 18.9
    8 -4 7 133.62 17.65
    8 -4 7 153.05 17.07
    -8 4 -7 144.79 18.34
    8 4 7 142.87 15.85
    8 -4 -7 132.97 16.14
    -8 4 7 156.06 18.27
    8 -4 8 35.96 9.37
    8 4 -8 22.01 7.95
    8 -4 -8 19.82 6.49
    8 -4 8 31.75 7.97
    -8 4 -8 27.99 8.69
    8 4 8 26.56 6.95
    -8 4 8 15.12 5.5
    8 -4 9 -0.49 2.6
    8 -4 9 -1.86 3.37
    8 4 -9 0.14 2.9
    8 -4 -9 0.18 3.07
    -8 4 -9 3.37 4.1
    8 4 9 -1.28 2.28
    -8 4 9 0.25 2.49
    8 4 10 4.09 1.58
    8 -4 10 3.47 3.12
    8 -4 10 1.61 2.86
    8 4 -10 -0.61 3
    -8 4 -10 -2.34 4.39
    -8 4 10 -1.67 4
    8 4 11 41.64 8.53
    -8 4 -11 29.23 8.69
    8 -4 11 27.99 8.82
    8 -4 11 36.84 8.29
    8 4 -11 46.36 10.28
    -8 4 11 44.7 9.46
    8 4 12 34.28 7.83
    8 -4 12 43.44 11.52
    8 4 -12 38.55 10.19
    8 -4 12 50.15 9.96
    -8 4 -12 25.86 8.46
    -8 4 12 21.62 6.85
    8 4 13 5.03 3.52
    8 -4 13 9.91 4.4
    8 -4 13 4.87 4.9
    8 4 -13 0.42 3.87
    -8 4 -13 10.65 5.79
    -8 4 13 0.12 2.31
    8 4 14 26.53 7.12
    8 -4 14 24.59 6.95
    8 4 -14 21.83 7.63
    8 -4 14 26.92 8.58
    -8 4 -14 5.75 3.21
    -8 4 14 14.32 5.56
    -8 4 15 24.24 7.09
    8 -4 15 24.42 6.71
    8 4 15 16.82 5.84
    8 4 -15 27.76 8.85
    8 -4 15 21.9 7.97
    -8 4 -15 38.85 9.83
    8 4 16 42.63 9.13
    8 4 -16 59 12.58
    8 -4 16 40.62 10.92
    8 -4 16 37.78 8.47
    -8 4 -16 39.69 10.6
    -8 4 16 44.83 9.88
    8 4 17 4.39 2.39
    8 -4 17 23.2 6.59
    8 4 -17 1.33 1.8
    8 -4 17 13.38 6.6
    -8 4 -17 11.68 6.12
    8 -4 -17 9.91 4.62
    -8 4 17 4.29 2.11
    8 4 18 5.34 3.09
    -8 4 18 7.66 4.28
    8 4 -18 6.17 5.2
    8 -4 18 3.59 3.12
    8 -4 -18 4.49 4.4
    -8 4 -18 7.71 4.44
    8 4 19 8.13 5.24
    -8 4 19 5.9 4.02
    8 4 -19 -5.04 5.01
    8 -4 19 -5.06 4.27
    8 -4 -19 1.96 2.28
    -8 4 -19 6.61 4.35
    -8 4 20 -1.28 2.54
    8 4 20 -0.26 2.38
    8 4 -20 -3.93 2.94
    8 -4 20 8.48 5.32
    8 -4 -20 4.04 3.83
    -8 4 -20 -1.06 2.67
    8 4 21 -0.69 2.99
    8 4 -21 1.61 3.89
    8 -4 -21 3.24 2.87
    8 -4 21 2.02 3.48
    -8 4 -21 3.42 3.74
    -8 4 21 -0.53 1.67
    -8 4 -22 25.82 8.76
    8 4 22 14.89 6.13
    8 4 -22 21.25 8.35
    8 -4 -22 29.5 7.88
    8 -4 22 21.32 8.68
    -8 4 22 22.13 6.83
    8 4 -23 13.98 7.31
    8 -4 -23 24.99 7.34
    8 -4 23 25.58 9.81
    -8 4 -23 29 9.3
    -8 4 23 32.33 8.63
    8 4 -24 62.91 14.26
    8 -4 24 63.81 15.26
    -8 4 -24 66.66 13.71
    8 -4 25 2.91 3.92
    8 4 -25 -3.36 4.07
    -8 4 -25 1.49 3.53
    8 4 -26 54.13 13.59
    8 -4 26 35.13 11.6
    -8 4 -26 35.54 10.33
    8 4 -27 29.46 10.15
    8 -4 27 25.66 10.03
    8 4 -28 3.58 6.23
    8 -4 28 1.47 2.64
    8 4 -29 102.44 19.2
    8 -4 29 102.4 20.03
    9 -4 0 2.64 2.81
    9 -4 0 1.04 4.36
    9 4 0 1.51 3.35
    -9 4 0 -4.29 4.98
    9 -4 -1 9.25 5.73
    9 -4 1 8.77 4.8
    9 -4 1 20.46 8.35
    9 4 -1 1.7 1.56
    9 4 1 8.09 4.47
    9 -4 -1 4.35 2.07
    -9 4 -1 10.11 5.51
    -9 4 1 4.92 3.24
    9 -4 -2 0.79 2.79
    9 -4 2 10.31 5.58
    9 -4 2 8.37 5
    9 4 -2 8.22 5.09
    9 4 2 3.38 1.73
    -9 4 -2 3.12 2.48
    -9 4 2 3.33 2.38
    9 -4 -3 38.44 9.63
    9 -4 3 58.48 11.93
    9 -4 3 53.37 10.49
    9 4 -3 66.4 12.12
    9 4 3 61.04 10.68
    -9 4 -3 52.02 11.34
    -9 4 3 56.46 11.44
    9 -4 -4 11.98 4.93
    9 -4 4 14.35 6.55
    9 -4 4 15.73 5.15
    9 4 -4 18.74 7.12
    9 4 4 14.13 4.97
    -9 4 -4 9.2 4.64
    -9 4 4 18.85 6.91
    9 -4 -5 -0.18 2.77
    -9 4 -5 -0.18 2.64
    9 -4 5 -2.32 2.72
    9 -4 5 -2.53 3.54
    9 4 5 -2.5 3.53
    9 4 -5 0.01 3.77
    9 4 5 0.64 1.94
    -9 4 5 -1.52 2.61
    -9 4 -6 15.28 6.29
    9 4 6 0.83 3.8
    9 -4 6 6.01 3.98
    9 4 -6 6.23 3.97
    9 -4 6 4.71 3.81
    9 4 6 11.36 5.11
    9 -4 -6 6.74 4.12
    -9 4 6 12.33 5.22
    -9 4 -7 -0.15 3.14
    9 -4 7 1.22 2.52
    9 -4 7 -7.35 4.67
    9 4 -7 2.05 2.96
    9 4 7 0.52 1.85
    9 -4 -7 -0.34 2.14
    -9 4 7 -0.3 2.1
    9 -4 8 5.26 3.3
    -9 4 -8 1.04 2.18
    9 4 8 0.96 1.85
    9 -4 8 3.13 3.56
    9 4 -8 4.33 2.71
    -9 4 8 5.16 3.57
    9 -4 -8 7.82 5.06
    9 -4 9 3.02 3.06
    9 -4 9 0.96 3.69
    9 4 -9 3.7 4.48
    9 -4 -9 0.24 3.51
    -9 4 -9 3.88 3.81
    9 4 9 1.88 2.44
    -9 4 9 0.8 2.53
    9 -4 10 7.33 4.02
    9 -4 10 12.71 7.49
    -9 4 10 10.95 5.5
    9 4 -10 8.98 4.75
    -9 4 -10 15.79 6.55
    9 4 10 5.28 1.7
    9 -4 11 1.93 4.7
    9 4 -11 6.06 4.3
    9 -4 11 0.22 2.07
    -9 4 -11 1.06 2.62
    -9 4 11 -0.39 3.43
    9 4 11 -1.5 2.85
    9 4 12 0.86 1.89
    9 -4 12 15.55 7.77
    9 4 -12 4.22 3.79
    -9 4 -12 4.26 4.88
    9 -4 12 3.99 2.54
    -9 4 12 2.85 3.41
    9 4 13 64.5 11.67
    9 -4 13 100.12 17.17
    9 4 -13 91.37 15.65
    9 -4 13 86.82 13.03
    -9 4 -13 70.79 14.07
    -9 4 13 100.65 15.35
    9 4 14 64.48 11.83
    -9 4 -14 44.07 10.99
    9 -4 14 58.93 13.8
    9 4 -14 44.48 11.26
    9 -4 14 59.71 10.87
    -9 4 14 49.53 10.74
    9 4 15 20.9 7.06
    9 -4 15 20.85 6.42
    9 -4 15 20.91 8.41
    9 4 -15 15.54 6.91
    -9 4 -15 13.7 6.4
    -9 4 15 14.91 5.44
    9 -4 16 10.58 5.18
    9 4 16 13.94 6.01
    -9 4 -16 10.7 6.03
    9 -4 16 19.15 8.12
    9 4 -16 8.2 5.07
    -9 4 16 14.3 5.91
    9 4 17 5.6 3.8
    9 -4 17 21.51 6.82
    9 4 -17 11.33 5.14
    9 -4 17 16.16 7.59
    9 -4 -17 13.24 5.71
    -9 4 -17 28.46 9.06
    -9 4 17 26.5 7.84
    9 4 18 72.83 12.7
    9 4 -18 78.86 15.53
    9 -4 18 80.65 16.37
    9 -4 -18 84.8 13.76
    -9 4 -18 82.49 15.62
    -9 4 18 85.59 14.39
    9 4 19 18.73 6.43
    -9 4 -19 31.93 9.96
    9 4 -19 36.98 10.97
    9 -4 19 29.53 10.66
    9 -4 -19 44.36 10.02
    -9 4 19 30.78 8.76
    9 4 20 9.82 5.04
    9 4 -20 17.01 8.35
    9 -4 20 9.13 5.55
    9 -4 -20 13.32 5.59
    -9 4 -20 14.98 6.86
    -9 4 20 17.53 6.82
    9 4 21 -0.47 2.68
    9 4 -21 11.98 7.3
    9 -4 21 6.91 5.44
    9 -4 -21 -1.54 3.94
    -9 4 -21 7.09 5.24
    -9 4 21 4.76 4.49
    9 4 22 4.35 3.15
    9 4 -22 6.88 4.86
    9 -4 22 12.69 7.13
    9 -4 -22 5.64 3.64
    -9 4 -22 0.77 2.84
    -9 4 22 3.39 3.99
    -9 4 23 9.92 5.17
    9 4 -23 4.63 4.49
    9 -4 23 4.48 5.32
    9 -4 -23 9.08 4.28
    -9 4 -23 7.33 4.53
    -9 4 -24 24.24 8.64
    9 4 -24 25.55 10.6
    9 -4 24 12.39 5.97
    9 4 -25 13.21 7
    9 -4 25 11.96 6.8
    -9 4 -25 9.75 5.4
    9 4 -26 9.71 7.27
    9 -4 26 2.74 3.71
    -9 4 -26 -1.03 2.55
    9 4 -27 0.85 2.45
    9 -4 27 5.27 4.46
    10 4 0 279.99 25.52
    10 -4 0 244.98 23.14
    -10 4 0 253.85 25.47
    10 -4 0 272.71 26.57
    10 -4 -1 60.82 11.79
    10 -4 -1 67.01 13.29
    10 -4 1 79.23 14.73
    10 -4 1 39.83 9.36
    10 4 -1 55.38 11.8
    10 4 1 66.63 12.8
    -10 4 -1 68.84 13.62
    -10 4 1 65.08 12.98
    10 -4 -2 59.17 12.24
    10 -4 2 45.77 11.26
    10 -4 2 66.23 12
    10 4 -2 54.32 11.56
    10 4 2 43.17 10.02
    10 -4 -2 50.49 10.49
    -10 4 -2 52.55 11.14
    -10 4 2 41.66 10.37
    10 -4 -3 3.8 4.53
    10 -4 3 3.75 3.13
    10 -4 3 1.18 2.7
    10 4 3 0.59 1.68
    -10 4 -3 0.01 2.78
    -10 4 3 -0.24 3.88
    10 -4 -4 51.73 11.79
    10 -4 4 32.54 9.5
    10 -4 4 30.83 7.83
    10 4 -4 52.73 11.9
    10 4 4 37.06 9.1
    -10 4 -4 35.11 10.09
    -10 4 4 34.54 9.27
    10 -4 5 18.73 7.49
    -10 4 5 15.45 5.96
    10 -4 5 22.1 6.94
    10 4 -5 29.29 8.86
    10 4 5 25.53 7.96
    10 4 5 26.16 8.16
    -10 4 -5 13.27 6.02
    10 -4 -5 16.18 7.17
    10 -4 -6 81.93 14.35
    10 -4 6 77.56 14.68
    10 -4 6 80.88 12.97
    10 4 -6 61.65 12.77
    10 4 6 74.08 12.62
    10 4 6 75.58 13.07
    -10 4 -6 70.1 13.83
    -10 4 6 73.42 13.35
    -10 4 -7 4.51 3.32
    10 -4 7 9.16 5.92
    10 -4 7 -0.84 2.78
    10 4 -7 9.38 6.59
    10 4 7 -0.52 3.54
    10 -4 -7 1.43 2.33
    -10 4 7 -0.18 1.67
    10 -4 8 33.3 8.39
    10 -4 8 15.89 6.74
    10 -4 -8 20.21 7.46
    10 4 -8 31.12 9.09
    -10 4 8 20.85 7.36
    10 4 8 20.45 7.31
    -10 4 -8 45.65 11.08
    10 -4 9 1.55 2.05
    10 -4 9 6.35 5.67
    10 4 -9 -0.98 3.31
    10 -4 -9 -1 2.15
    10 4 9 0.57 2.75
    -10 4 -9 -1.03 2.79
    -10 4 9 -0.04 2.61
    10 -4 10 10.41 5.61
    -10 4 10 13.83 6.13
    10 -4 10 1.78 3.17
    10 4 -10 4.09 2.65
    -10 4 -10 9.32 4.93
    10 4 10 5.97 3.96
    10 -4 11 8.07 5.4
    10 4 -11 12.55 6.22
    10 -4 11 3.32 2.44
    -10 4 -11 5.45 4.46
    10 4 11 4.75 3.72
    -10 4 11 5.59 4.22
    10 -4 12 -1.76 3.06
    10 -4 12 -0.93 2.86
    -10 4 -12 3.65 4.03
    10 4 -12 -0.66 2.35
    -10 4 12 -0.27 2.05
    10 4 12 -3.91 3.06
    10 4 13 5.32 3.4
    10 -4 13 3.54 2.51
    10 -4 13 7.48 6.06
    10 4 -13 3.28 3.5
    -10 4 -13 2.74 3.37
    -10 4 13 3.46 3.23
    10 4 14 4.91 4.37
    10 -4 14 3.83 4.68
    10 4 -14 -2.29 3.87
    10 -4 14 3.56 2.9
    -10 4 -14 -0.9 2.52
    -10 4 14 -0.45 2.29
    10 4 15 30.12 8.87
    10 -4 15 23.81 9.21
    10 -4 15 32.92 8.16
    10 4 -15 29.32 9.37
    -10 4 -15 25.18 9.04
    -10 4 15 27.97 8.28
    10 4 16 9.39 4.91
    10 -4 16 14.1 7.25
    10 -4 16 16.95 5.69
    10 4 -16 17.51 7.54
    -10 4 -16 19.17 7.81
    -10 4 16 11.24 5.44
    10 4 17 56.5 12.13
    10 -4 17 58.31 14.38
    -10 4 -17 53.11 12.39
    10 4 -17 67.62 15.02
    10 -4 -17 62.86 12.53
    -10 4 17 63.31 12.88
    10 4 18 23.29 7.85
    10 -4 18 28.1 11.16
    10 4 -18 22.05 8.64
    10 -4 -18 33.03 9.41
    -10 4 18 16.29 6.17
    10 4 19 4.22 3.86
    10 -4 19 3.62 4.26
    10 4 -19 7.78 6.6
    10 -4 -19 2.52 4.01
    -10 4 -19 5.57 6.08
    -10 4 19 -5.11 3.21
    10 -4 20 0.72 2.96
    10 4 -20 3.47 3.12
    10 -4 -20 6.74 4.53
    -10 4 -20 1.04 2.43
    -10 4 20 -2.07 2.63
    10 4 21 0.99 2.88
    10 4 -21 7.01 4.97
    10 -4 21 2.29 3.03
    10 -4 -21 6.02 3.96
    -10 4 -21 3.32 3.57
    -10 4 21 0.44 2.1
    10 4 -22 3.7 4.58
    10 -4 22 0.33 4.67
    10 -4 -22 0.36 3.09
    -10 4 -22 1.04 3.84
    -10 4 22 0.83 2.08
    10 4 -23 0.97 2.69
    10 -4 23 3.87 4.6
    -10 4 -23 6.52 5.01
    -10 4 23 3.94 5.36
    10 4 -24 4.64 5.73
    10 -4 24 1.96 3.06
    -10 4 -24 3.67 4.01
    10 4 -25 23.29 10.33
    10 -4 25 15.5 8.84
    -10 4 -25 2.46 3.44
    11 -4 0 -3.32 3.92
    11 -4 0 -3.79 4.6
    11 4 0 -1.86 3.53
    -11 4 0 -1.49 2.9
    11 -4 -1 4.44 4.31
    11 -4 1 8.06 4.7
    11 -4 -1 7.03 4.13
    11 -4 1 4.71 2.12
    11 4 -1 9.51 5.08
    11 4 1 13.21 6.09
    -11 4 -1 6.05 4.78
    -11 4 1 12.5 6.44
    11 -4 -2 27.52 9.04
    11 -4 -2 32.69 8.83
    11 -4 2 23.09 8.5
    11 -4 2 16.79 6.17
    11 4 -2 26.96 8.09
    11 4 2 39.78 10.27
    -11 4 -2 21.25 7.78
    -11 4 2 15.21 6.93
    11 -4 -3 3.48 3.59
    11 -4 3 -6.08 4.78
    11 -4 3 -2.02 2.29
    11 4 -3 1.5 2.7
    11 4 3 0.77 3.2
    -11 4 -3 -0.55 3.26
    -11 4 3 0.59 2.84
    11 -4 4 63.04 13.88
    11 -4 4 44.19 9.76
    11 4 -4 56.41 12.9
    11 4 4 45.6 10.38
    11 -4 -4 39.44 9.89
    -11 4 4 30.68 9.37
    -11 4 -4 38.29 10.37
    11 -4 -4 51.45 12.07
    11 -4 5 32.04 9.98
    11 4 -5 46.46 11.35
    11 4 5 42.95 10.31
    11 -4 5 36.36 8.95
    11 -4 -5 48.14 11.98
    -11 4 -5 48.19 11.99
    -11 4 5 43.58 10.75
    11 -4 6 31.74 10.52
    -11 4 6 24.3 8.44
    11 4 -6 30.97 9.63
    11 4 6 21.07 7.53
    11 4 6 36.07 9.68
    11 -4 6 25.9 7.74
    11 -4 -6 31.52 10.03
    -11 4 -6 38.92 10.7
    11 -4 7 76.26 15.35
    11 4 -7 94.93 16.54
    11 -4 7 112.31 15.23
    11 4 7 95.11 15.92
    11 -4 -7 91.04 16.09
    -11 4 -7 123.51 18.93
    -11 4 7 98.93 16.57
    11 -4 8 0.49 3.19
    11 -4 8 -4.95 2.68
    11 4 -8 6.38 4.57
    11 4 8 2.69 1.92
    11 -4 -8 -0.39 3.74
    -11 4 -8 5.73 6.63
    -11 4 8 2.88 4.49
    11 -4 9 14.55 6.6
    11 -4 9 5.81 3.83
    -11 4 9 0.05 3.88
    11 4 -9 6.93 4.69
    11 -4 -9 8.47 5.51
    11 4 9 9.47 5.55
    -11 4 -9 -3.18 3.59
    11 -4 10 14.89 7.18
    11 4 -10 14.19 5.96
    11 -4 10 22.1 6.77
    11 4 10 12.2 5.87
    -11 4 -10 10.36 5.07
    -11 4 10 23.5 8.18
    11 4 11 0.94 2.38
    11 -4 11 0.2 2.69
    -11 4 11 -6.51 4.61
    11 4 -11 2.74 4.5
    -11 4 -11 1.36 3.32
    11 -4 11 -1.95 3.83
    11 -4 12 8.11 3.85
    11 -4 12 11.07 6.69
    11 4 -12 8.73 4.99
    -11 4 -12 3.73 5.15
    11 4 12 8.08 5.08
    -11 4 12 20.94 8.02
    11 -4 13 25.11 9.8
    11 4 -13 21.71 8.43
    11 -4 13 27.8 7.76
    -11 4 -13 12.69 5.55
    -11 4 13 18.64 6.77
    11 4 13 9.54 5.29
    11 4 14 10.87 5.77
    11 -4 14 4.56 3.12
    11 -4 14 7.69 5.84
    11 4 -14 10.2 5.45
    -11 4 -14 10.02 6.66
    -11 4 14 4.74 4.67
    11 4 15 55.5 12.15
    11 -4 15 62.79 11.35
    11 -4 15 67.73 15.84
    11 4 -15 56.46 13.43
    -11 4 -15 54.31 13.53
    -11 4 15 50.45 12.07
    11 4 16 0.36 2.33
    11 -4 16 5.55 4.02
    11 -4 16 12.34 8.2
    11 4 -16 0.11 3.27
    -11 4 -16 12.36 6.85
    -11 4 16 1.56 2.9
    11 4 17 55.31 12.43
    11 -4 17 66.57 15.88
    11 4 -17 62.73 14.99
    11 -4 -17 85.47 15.27
    -11 4 -17 51.56 13.26
    -11 4 17 39.37 10.67
    11 4 18 2.87 3.82
    11 -4 18 -4.62 4.85
    11 4 -18 -0.22 2.47
    11 -4 -18 -2.5 3.08
    -11 4 -18 7.28 5.27
    -11 4 18 0.11 2.28
    11 4 19 28.1 8.84
    -11 4 -19 28.82 9.86
    11 -4 19 57.67 15.12
    11 4 -19 32.58 10.99
    11 -4 -19 42.18 10.89
    -11 4 19 27.14 9.09
    11 4 20 0.63 1.98
    11 -4 20 3.64 4.82
    11 4 -20 6.45 6.05
    11 -4 -20 1.27 3.03
    -11 4 -20 0.11 3.01
    -11 4 20 -3.36 3.68
    11 -4 21 -4.56 4.34
    -11 4 -21 1.31 3.7
    11 4 -21 -9.55 6.38
    11 -4 -21 -7.3 4.94
    -11 4 21 3.64 2.43
    11 -4 22 11.42 7.76
    11 4 -22 7.48 5.36
    11 -4 -22 3.46 4.31
    -11 4 -22 3.55 2.63
    -11 4 22 7.23 5.31
    -11 4 -23 4.91 4.65
    -11 4 -24 3.41 4.51
    12 -4 0 33.88 10.95
    12 -4 0 30.13 8.25
    12 4 0 30.83 8.68
    -12 4 0 22.1 7.79
    12 -4 -1 14.11 6.96
    12 -4 1 21.17 8.46
    12 -4 -1 18.26 6.9
    12 -4 1 19.8 6.44
    12 4 -1 19.31 7.73
    12 4 1 30.05 9.59
    -12 4 -1 17.86 7.24
    -12 4 1 16.6 7.13
    12 -4 -2 -1.17 3.5
    12 -4 2 -0.74 4.04
    12 -4 -2 -5.13 4.52
    12 -4 2 -2.87 4.94
    12 4 -2 -14.59 6.89
    12 4 2 2.63 3.8
    -12 4 -2 -0.93 4.05
    -12 4 2 -0.55 2.18
    12 -4 -3 23.78 7.59
    12 -4 3 25.59 9.31
    12 -4 -3 25.95 9.31
    12 -4 3 23.82 7.3
    12 4 -3 26.95 9
    12 4 3 7.67 4.62
    -12 4 -3 9.45 5.35
    -12 4 3 34.1 9.66
    12 -4 -4 57.72 12.02
    12 -4 4 76.45 16.21
    12 4 -4 69.58 14.83
    12 4 4 68.02 14.04
    12 -4 4 56.94 11.36
    12 -4 -4 92.6 17.28
    -12 4 -4 68.27 14.46
    -12 4 4 87.38 16.07
    12 -4 5 9.07 6.33
    12 -4 5 -1.84 3.34
    12 4 -5 4.06 4.45
    12 4 5 4.8 4.48
    12 -4 -5 9.8 5.87
    12 -4 -5 -3.85 3.74
    -12 4 -5 -1.38 3.4
    -12 4 5 2.44 5.53
    12 -4 6 17.88 5.91
    12 4 6 28.02 8.69
    12 -4 6 25.62 9.63
    12 4 -6 27.08 8.97
    12 4 6 33.9 10.06
    12 -4 -6 43.22 11.86
    -12 4 -6 31.69 10.09
    -12 4 6 14.99 6.66
    12 -4 7 12.35 6.77
    12 -4 7 1.13 2.36
    12 4 -7 2.93 3.98
    12 4 7 12.38 7.15
    12 -4 -7 24.72 9.2
    -12 4 -7 12.66 6.59
    -12 4 7 9.04 4.01
    12 -4 8 20.68 8.35
    -12 4 8 17.51 7.79
    12 -4 8 16.7 6.53
    12 4 -8 13.53 7.06
    12 -4 -8 7.14 5.58
    12 4 8 17.93 7.09
    -12 4 -8 14.7 6.66
    12 -4 9 -2.94 3.78
    12 4 -9 -1.88 4.54
    12 -4 9 0.28 1.55
    12 4 9 -0.87 2.4
    -12 4 -9 3.49 4.13
    -12 4 9 -1.11 2.46
    12 4 10 -1.18 2.23
    12 -4 10 -6.41 5.43
    -12 4 10 -0.12 1.76
    12 4 -10 5.48 5.76
    12 -4 10 -2.06 3.02
    -12 4 -10 0.57 2.56
    -12 4 -11 6.3 4.52
    12 -4 11 12.42 5.16
    12 -4 11 21.35 10.18
    12 4 -11 22.81 8.58
    -12 4 11 4.55 3.94
    12 4 11 17.46 7.22
    12 -4 12 -1.67 3.76
    12 -4 12 7.06 3.9
    12 4 -12 5.01 4.81
    -12 4 -12 -1.29 2.89
    -12 4 12 0.62 4.02
    12 -4 13 15.74 6.09
    12 -4 13 11.22 6.93
    12 4 -13 10.79 7.68
    -12 4 -13 7.94 4.68
    12 4 13 7.6 4.65
    -12 4 13 12.77 6.15
    12 -4 14 5.24 4.84
    12 4 -14 -1.41 2.9
    12 -4 14 -0.46 2.2
    -12 4 -14 2.35 4.02
    12 4 14 3.66 2.93
    -12 4 14 7.96 6.2
    12 -4 15 12.84 5.83
    12 -4 15 9.26 6.54
    12 4 -15 0.59 2.62
    -12 4 -15 -2.98 3.94
    -12 4 15 1.67 2.35
    12 4 15 2.47 3.55
    12 4 16 -3.98 4.04
    12 -4 16 3.18 3.79
    12 4 -16 8.69 6.19
    -12 4 -16 8.21 5.82
    -12 4 16 1.82 2.76
    12 4 17 23.71 8.66
    12 -4 17 22.4 10.25
    12 4 -17 17.02 8.14
    12 -4 -17 17.34 7.34
    -12 4 -17 19.4 8.41
    -12 4 17 7.07 5.02
    12 4 18 5.85 4.84
    -12 4 -18 4.03 4.43
    12 -4 18 -0.25 2.89
    12 4 -18 7.62 5.4
    12 -4 -18 6.97 6.19
    -12 4 18 7.1 4.68
    12 4 19 3.55 3.95
    12 -4 19 5.59 4.7
    12 -4 -19 1.9 2.72
    -12 4 -19 5.2 5.56
    -12 4 19 -3.2 3.89
    12 -4 -20 28.48 9.93
    -12 4 -20 32.42 11.13
    -12 4 20 31.5 10.21
    12 -4 -21 0.58 3.34
    -12 4 -21 -1.13 2.64
    -12 4 21 -0.53 2.54
    -12 4 -22 4.7 3.62
    -12 4 22 -6.58 4.96
    -12 4 -23 45.62 13.15
    -12 4 -24 7.88 5.68
    13 -4 0 -1.31 4.18
    13 -4 0 -3.28 3.99
    13 4 0 0.44 2.82
    -13 4 0 -0.37 3.94
    13 -4 -1 1.9 3.6
    13 -4 1 5.02 4.8
    13 -4 -1 -3.16 4.39
    13 -4 1 0.85 1.99
    13 4 -1 8.07 5.63
    13 4 1 1.53 3.43
    -13 4 -1 0.58 2.04
    -13 4 1 5.81 6.06
    13 -4 2 23.43 9.31
    13 -4 -2 38.01 9.6
    13 4 -2 33.04 10.89
    13 4 2 33.81 10.52
    -13 4 -2 26.81 9.02
    13 -4 -2 42.93 12.99
    -13 4 2 29.45 9.8
    13 -4 -3 -4.37 3.7
    13 4 -3 0.06 2.45
    13 4 3 7.94 5.82
    13 -4 -3 1.67 2.55
    -13 4 -3 -2.96 5.72
    -13 4 3 5.77 4.69
    13 -4 4 29.98 10.61
    13 -4 -4 25.07 8.27
    13 4 -4 39.89 11.46
    13 4 4 29.83 9.96
    13 -4 -4 39.38 11.77
    -13 4 -4 33.32 9.6
    -13 4 4 25.75 9.57
    13 -4 -5 -1.22 2.7
    13 -4 5 4.76 5.38
    13 4 -5 -1.03 2.56
    13 4 5 -1.87 3.64
    13 -4 -5 0.06 2.56
    -13 4 -5 -2.82 3.8
    -13 4 5 3.48 3.99
    13 -4 6 3.11 3.08
    13 4 -6 13.36 7.86
    13 4 6 16.65 7.77
    13 -4 -6 19.46 7.82
    -13 4 -6 26.48 9.44
    13 -4 -6 5.22 3.35
    -13 4 6 10.5 4.25
    13 4 7 12.81 6.57
    13 -4 7 13.86 7.51
    13 4 -7 10.53 6.72
    13 4 7 19.73 8.12
    13 -4 -7 22.28 9.21
    13 -4 -7 12.95 6.46
    -13 4 -7 21.15 8.79
    -13 4 7 15.26 7.17
    13 -4 8 0.96 3.85
    13 4 -8 2.74 3.09
    13 4 8 -1.44 4.22
    -13 4 -8 13.08 7.36
    -13 4 8 13.68 7.49
    13 -4 9 14.12 8.28
    13 4 -9 8.54 6.35
    13 4 9 -1.03 2.77
    -13 4 -9 12.78 6.67
    -13 4 9 5.57 4.39
    13 -4 10 78.49 17.68
    -13 4 -10 74.93 16.5
    13 4 -10 69.71 16.19
    13 4 10 52.47 13.57
    -13 4 10 75.79 15.91
    13 -4 11 -9.38 6.46
    13 4 -11 -2.69 3.94
    13 4 11 -0.16 3.04
    -13 4 11 2.49 2.86
    13 -4 12 63.46 16.45
    13 4 -12 45.79 12.96
    13 4 12 36.91 10.95
    -13 4 -12 42.48 12.61
    -13 4 12 37.99 11.54
    13 -4 13 8.72 7.84
    13 4 -13 2.93 5.69
    13 4 13 0.02 2.06
    -13 4 -13 2.31 4.12
    -13 4 13 5.94 6.09
    13 4 14 20.86 8.43
    -13 4 -14 8.37 5.9
    13 -4 14 16.11 8.46
    13 4 -14 6.81 5.43
    -13 4 14 7.21 5.41
    -13 4 -15 5.24 3.76
    13 4 15 -2.2 3.45
    -13 4 15 -7.36 5.44
    13 -4 -16 0.61 2.68
    -13 4 -16 5.36 3.11
    13 4 16 5.83 5.74
    -13 4 16 2.62 4.25
    -13 4 17 -2.8 4.02
    13 4 17 -0.17 2.2
    13 -4 -18 -5.12 4.86
    -13 4 -18 6.92 6.29
    -13 4 18 -0.12 4.05
    13 -4 -19 0.04 6.09
    -13 4 19 17 8.27
    13 -4 -20 19.88 8.26
    -13 4 20 17.59 8.45
    13 -4 -21 -0.38 1.93
    -13 4 21 1.33 2.65
    14 -4 0 -6.47 5.57
    14 4 0 -3.63 4.03
    -14 4 0 -2.55 3.87
    14 -4 1 11.54 7.25
    14 4 -1 8.85 6.04
    14 4 1 6.38 4.97
    -14 4 -1 9.7 5.99
    -14 4 1 -3.48 4.09
    14 -4 2 3.46 4.37
    14 4 -2 6.57 5.12
    14 4 2 3.97 2.74
    14 -4 -2 2.04 2.8
    -14 4 2 9.4 7.23
    14 -4 3 0.46 3.04
    14 -4 -3 3.29 2.2
    14 4 -3 3.14 3.54
    14 4 3 6.82 5.05
    -14 4 3 8.42 5.28
    14 -4 4 5.11 5.59
    14 4 -4 3.6 3.51
    14 4 4 3.08 3.84
    14 -4 -4 -3.18 4.38
    -14 4 4 -0.92 3.01
    14 -4 5 3.29 4.81
    14 4 -5 4.17 4.84
    14 4 5 8.65 6.03
    14 -4 -5 -7.93 6.08
    -14 4 5 1.21 3.62
    14 -4 6 0.45 5.83
    14 4 -6 5.65 4.88
    14 4 6 9.05 5.88
    14 -4 -6 -1.42 3.53
    -14 4 6 5.54 5.24
    14 -4 7 97.2 19.99
    14 4 -7 88.56 18.35
    14 4 7 86.39 16.91
    14 -4 -7 89.56 18.79
    14 4 8 24.85 9.16
    14 4 9 20.22 7.91
    14 4 9 37.7 11.93
    14 4 10 14.76 7.7
    14 4 11 14.73 7.07
    14 4 12 15.37 8.16
    14 4 13 19.55 8.87
    14 4 14 1.85 3.17
    14 4 15 20.05 8.9
    14 4 16 -0.71 2.14
    0 5 0 3.47 1.99
    0 -5 0 4.87 2.2
    0 -5 0 0.57 0.82
    0 -5 -1 -0.79 1.1
    0 5 1 -0.11 1.38
    0 5 -1 0.2 1.66
    0 -5 1 -0.09 1.32
    0 -5 1 -3.52 1.98
    0 -5 -1 -0.67 1.33
    0 -5 1 -0.7 2.09
    0 -5 -2 0.05 0.76
    0 -5 2 -1.9 2.02
    0 5 2 -0.24 1.13
    0 5 -2 -1.1 1.41
    0 -5 2 -0.67 1.17
    0 -5 -2 0.6 0.79
    0 5 3 -0.54 0.96
    0 5 -3 -0.02 1.34
    0 -5 3 -0.64 1.75
    0 -5 3 0.83 1.55
    0 -5 -3 -0.06 0.98
    0 -5 -3 0.2 0.56
    0 5 -4 -0.41 1.65
    0 -5 4 -0.32 2.58
    0 -5 -4 0.14 0.59
    0 5 -5 2.42 2.04
    0 -5 -5 3.69 1.62
    0 -5 5 7.7 3.98
    0 5 -6 -1.25 2.29
    0 -5 -6 0.69 0.83
    0 -5 6 2.41 2.06
    0 5 -7 2.25 2.1
    0 -5 -7 -0.27 0.6
    0 -5 7 -0.52 2.32
    0 -5 8 1.7 2.24
    0 5 -8 -0.47 1.63
    0 -5 -8 0.16 0.45
    0 5 -9 0.07 2.42
    0 -5 9 -2.03 2.55
    0 5 -10 3.31 2.69
    0 -5 10 0.87 1.84
    0 -5 11 0.05 1.82
    0 5 -11 -2.15 2.7
    0 5 -12 -3.92 3.15
    0 -5 12 3.96 3.19
    0 -5 13 0.14 1.4
    0 5 -13 -2.97 2.9
    0 -5 14 3.42 3.22
    0 5 -14 -5.21 3.7
    0 5 -15 -2.31 3.92
    0 -5 15 1.15 1.66
    0 5 -16 -1.97 3.31
    0 5 -17 -2.9 3.07
    0 5 -18 4.62 4.83
    0 5 -19 1.48 2.11
    0 5 -20 -0.07 2.1
    0 5 -21 -1.71 3.12
    0 5 -22 -0.85 2.7
    0 5 -23 -1.37 2.12
    0 5 -24 -3.96 4.26
    0 5 -25 -2.43 3.63
    0 5 -26 -3.75 3.57
    0 5 -27 -0.34 2.57
    0 5 -28 -3.92 5.48
    0 -5 28 -2.66 4.38
    0 5 -29 1 2.14
    0 -5 29 0.62 3.41
    0 5 -30 -9.8 5.53
    0 -5 30 -18.73 8.4
    0 5 -31 -3.41 3.83
    0 -5 31 -1.19 4.96
    0 5 -32 1.84 3.61
    0 -5 32 3.52 4
    0 5 -33 4.49 4.85
    0 -5 33 0.41 4.24
    0 5 -34 -5.46 4.57
    0 -5 34 -1.81 3.55
    1 5 0 7.02 3.12
    1 -5 0 8.36 3.37
    -1 -5 0 4.45 2.6
    -1 -5 0 9.28 4.51
    1 -5 0 3.99 1.94
    1 5 1 597.26 21.24
    1 5 -1 562.68 22.39
    1 -5 -1 595.27 23.1
    1 -5 -1 603.13 19.09
    -1 -5 1 551.34 23.74
    -1 -5 -1 578.58 22.7
    1 -5 1 583.21 21.31
    1 -5 1 631.63 32.45
    -1 -5 1 629 29.85
    1 -5 2 -0.21 2.25
    1 -5 2 4.92 2.34
    -1 5 -2 4.58 2.48
    -1 -5 2 2.87 2.38
    1 5 2 1.34 1.24
    1 5 -2 1.03 1.84
    1 -5 -2 3.17 1.78
    -1 -5 -2 2.15 1.38
    1 -5 -2 2.54 1.05
    1 -5 -3 124.44 7.37
    -1 5 -3 120.66 10.77
    1 5 3 123.42 8.69
    1 5 -3 123.64 11.16
    1 -5 -3 126.69 9.84
    -1 -5 -3 117.25 9.37
    1 -5 3 107.03 13.11
    -1 -5 3 124.92 13.11
    1 -5 3 127.59 11.07
    -1 -5 -3 121.84 6.91
    1 5 4 36.5 4.44
    -1 5 -4 30.05 5.56
    1 -5 -4 34.57 4.95
    1 -5 4 34.85 6.07
    1 5 -4 31.27 5.84
    1 -5 4 43.93 8.44
    -1 -5 4 33.63 6.87
    -1 -5 -4 39.91 3.16
    -1 -5 -4 29.01 4.38
    -1 -5 -4 34.62 2.98
    1 -5 -4 35.17 3.31
    1 5 5 35.63 4.16
    -1 5 -5 40.98 6.72
    1 -5 -5 33.86 4.73
    1 -5 5 37.27 6.27
    1 5 -5 36.14 6.41
    1 -5 5 39.8 8.03
    -1 -5 -5 30.91 4.28
    -1 -5 5 30.94 6.49
    1 5 6 7.36 1.81
    -1 5 -6 6.44 2.57
    1 -5 6 1.42 1.22
    1 5 -6 2.01 1.62
    1 -5 -6 3.47 1.29
    1 -5 6 1.37 1.69
    -1 -5 -6 4.35 1.64
    -1 -5 6 3.83 1.82
    -1 -5 7 0.48 1.75
    -1 5 -7 0.61 1.84
    1 5 -7 1.97 1.23
    1 -5 7 -0.56 1.96
    1 -5 -7 2.32 1.19
    1 -5 7 -0.01 2.3
    -1 5 -8 37.07 6.99
    1 -5 -8 32.94 3.66
    1 5 -8 37.52 7.34
    1 -5 8 36.5 7.26
    -1 -5 8 27.32 5.96
    1 -5 8 37.83 7.91
    -1 5 -9 0.33 1.66
    1 -5 9 4.06 2.94
    1 5 -9 1.88 1.56
    1 -5 9 8.13 3.88
    1 -5 -9 4.44 1.14
    -1 -5 9 5.68 2.99
    -1 -5 10 1.63 2.08
    -1 5 -10 1.43 2.6
    1 5 -10 -1.16 2.25
    1 -5 10 2.96 3.24
    1 -5 10 -0.05 2.72
    1 -5 -10 0.81 0.47
    -1 5 -11 1.02 1.81
    1 5 -11 0.53 2.27
    1 -5 11 0.44 1.58
    -1 -5 11 0.89 1.25
    1 -5 11 3.5 3.15
    -1 5 -12 204.07 17.37
    1 5 -12 203.77 17.89
    1 -5 12 223.22 18.34
    1 -5 12 239.29 20.21
    -1 -5 12 209.54 16.25
    -1 5 -13 68.36 10.39
    1 5 -13 58.45 9.87
    1 -5 13 67.23 11.27
    1 -5 13 78.65 10.97
    -1 -5 13 66.72 9.5
    -1 5 -14 69.45 10.82
    1 -5 14 58.61 9.35
    1 5 -14 56.83 9.98
    1 -5 14 74.05 11.82
    -1 5 -15 104.41 13.43
    1 5 -15 110.96 14.02
    1 -5 15 112.14 15.11
    1 -5 15 125.03 13.9
    -1 5 -16 57.64 10.23
    1 5 -16 70.41 11.47
    1 -5 16 74.8 11.23
    1 -5 16 63.46 11.63
    -1 5 -17 83.25 12.55
    1 5 -17 88.46 13.05
    1 -5 17 93.11 14.47
    -1 5 -18 462.21 29.66
    1 5 -18 405.72 28.59
    1 -5 18 495.1 33.54
    -1 5 -19 882.96 41.85
    1 5 -19 842.8 41.59
    1 -5 19 887.12 45.94
    -1 5 -20 37.54 9.16
    1 5 -20 33.66 9.28
    1 -5 20 45.56 10.94
    -1 5 -21 3.83 2
    1 5 -21 6.92 4.16
    1 -5 21 5.65 3.98
    -1 5 -22 14.09 5.2
    1 5 -22 19.33 6.41
    1 -5 22 20.19 7.22
    -1 5 -23 10.22 5.08
    1 5 -23 14.4 6.17
    1 -5 23 9.99 5.73
    -1 5 -24 3.44 3.97
    1 5 -24 2.75 2.14
    1 -5 24 1.01 3.28
    -1 5 -25 33.47 8.8
    1 5 -25 25.52 7.84
    1 -5 25 40.82 11.62
    -1 5 -26 1.93 4.39
    1 5 -26 5.46 3.99
    1 -5 26 -1.24 4.18
    -1 5 -27 49.16 11.26
    1 5 -27 75.8 13.92
    1 -5 27 47.15 12.51
    -1 5 -28 24.29 8.08
    1 5 -28 29.08 8.61
    1 -5 28 19.4 7.82
    -1 5 -29 16.91 7.39
    1 5 -29 22.61 8.18
    1 -5 29 15.26 7.48
    -1 5 -30 -0.39 2
    1 5 -30 7.95 5.08
    1 -5 30 3.23 5.53
    -1 5 -31 -2 3.21
    1 5 -31 3.28 6.06
    1 -5 31 11.7 6.75
    -1 5 -32 6.73 5
    1 5 -32 -0.13 1.71
    1 -5 32 0.5 6.82
    -1 5 -33 2.04 4.56
    1 5 -33 0.62 2.45
    1 -5 33 3.81 4.48
    -1 5 -34 12.36 7.66
    1 5 -34 0.44 3.87
    1 -5 34 10.01 6.84
    -1 -5 34 -0.76 2.9
    2 5 0 288.63 16.27
    2 -5 0 257.71 14.59
    -2 -5 0 258.61 16.19
    -2 -5 0 274.08 18.89
    -2 5 0 228.06 20.3
    -2 -5 1 1.48 1.52
    2 -5 1 4.13 2.42
    -2 5 1 6.01 4.04
    2 -5 -1 4.89 2.97
    2 5 1 4.12 2.24
    2 5 -1 3.97 2.67
    2 -5 -1 4.45 2.22
    -2 -5 -1 0.33 1.25
    -2 5 -1 5.51 4.46
    -2 -5 -1 3.13 1.59
    2 -5 1 -1.74 3.02
    2 -5 -2 465.17 17.76
    2 -5 -2 466.38 20.7
    2 5 2 427.27 18.39
    2 5 -2 435.67 21.3
    2 -5 2 443.13 20.63
    -2 -5 -2 445.47 19.67
    2 -5 2 426.69 27.34
    -2 -5 2 473.9 24.52
    -2 5 2 451.28 28.35
    -2 5 -2 501.2 30.65
    -2 -5 -2 444.78 16.61
    -2 -5 -3 6.03 1.72
    2 -5 3 2.05 2.69
    2 -5 -3 7.9 2.9
    2 5 3 7.57 2.69
    2 -5 -3 5.33 1.96
    2 5 -3 10.2 3.48
    -2 -5 3 10.75 4.17
    -2 -5 -3 4.73 2.11
    -2 5 3 14.96 5.91
    2 -5 3 8.24 3.41
    2 -5 -4 170.24 11.6
    2 5 4 180.43 10.92
    2 5 -4 184.88 14.69
    2 -5 4 179.35 14.09
    -2 -5 -4 163.37 10.94
    2 -5 4 169.13 16.98
    -2 -5 4 169.41 14.44
    -2 5 4 185.3 18.05
    -2 -5 -4 172.48 8.92
    2 -5 -4 173.09 9.52
    2 -5 -5 276.32 14.26
    2 5 5 278.37 12.57
    2 5 -5 251.33 17.63
    2 -5 5 243.86 17.03
    2 -5 5 249.48 20.61
    -2 -5 5 272.84 18.22
    -2 5 5 274.89 21.97
    2 -5 -5 261.54 10.82
    -2 -5 -5 247.53 9.47
    2 -5 -6 330.02 14.93
    2 5 6 347.15 13.2
    2 5 -6 316.73 20.31
    -2 -5 -6 311.55 8.93
    2 -5 6 324.37 20.2
    2 -5 6 362.45 24.53
    -2 -5 6 340.9 20.17
    -2 5 6 310.94 23.46
    2 -5 -6 334.81 11.19
    -2 5 7 33.74 8.2
    2 5 7 24.21 3.2
    2 -5 7 31.39 6.5
    -2 5 -7 23.26 5.4
    2 -5 -7 29.13 4.42
    2 5 -7 21.72 5.6
    -2 -5 7 26.88 5.84
    2 -5 7 23.21 6.36
    -2 5 8 12.23 4.71
    -2 5 -8 9.01 3.87
    2 -5 8 10.44 4.37
    2 5 8 12.29 2.01
    2 -5 -8 11.11 2.59
    2 5 -8 18.49 5.31
    -2 -5 8 14.25 4.33
    2 -5 8 12.63 5.44
    -2 5 -9 79.31 10.32
    2 5 9 90.73 4.27
    2 -5 -9 92.98 6.94
    2 5 -9 89.62 11.64
    2 -5 9 82.87 11.06
    2 -5 9 83.69 11.9
    -2 -5 9 92.6 10.36
    -2 5 -10 9.5 3.97
    2 -5 10 11.05 4.41
    2 -5 -10 8.91 2.04
    2 -5 10 9.61 4.19
    2 5 -10 7.95 3.56
    -2 -5 10 7.17 3
    -2 5 -11 3.21 2.32
    2 -5 11 -0.71 2.22
    2 -5 -11 2.94 1
    2 5 -11 0.87 3.48
    -2 -5 11 5.06 2.97
    2 -5 11 1.98 2.43
    2 -5 -12 39.16 3.58
    -2 5 -12 38.2 7.71
    2 -5 12 39.77 8.22
    2 -5 12 47.14 9.01
    2 5 -12 35.45 7.47
    -2 -5 12 34.39 6.61
    -2 5 -13 8.97 4.4
    2 -5 13 7.11 3.75
    2 -5 13 9.73 4.39
    2 -5 -13 5.65 1.33
    2 5 -13 7.94 3.76
    2 -5 -13 4.6 1.19
    -2 5 -14 -0.4 1.98
    2 -5 14 2.74 2.64
    -2 5 14 0.52 0.51
    2 5 -14 2.05 2.85
    2 -5 14 0.07 1.56
    -2 5 -15 44.77 8.96
    2 -5 15 40.89 8.11
    2 -5 15 33.75 8.75
    2 5 -15 41.64 9.19
    -2 5 -16 101.94 13.51
    2 -5 16 84.44 13.51
    2 5 -16 93.31 13.25
    2 -5 16 117.86 13.94
    -2 5 -17 -0.45 3.03
    2 -5 17 4.38 3.82
    2 -5 17 4.64 4.08
    2 5 -17 2.89 3.26
    -2 5 -18 53.63 10.15
    2 -5 18 62.52 12.29
    2 5 -18 78.92 12.86
    -2 5 -19 447.29 29.65
    2 5 -19 473.09 31.8
    2 -5 19 489.78 34.34
    -2 5 -20 363.53 27.4
    2 5 -20 389.11 29.21
    2 -5 20 436.75 33.18
    -2 5 -21 70.18 12.19
    2 -5 21 81.78 14.64
    2 5 -21 55.98 11.29
    -2 5 -22 0.51 2.84
    2 -5 22 1.3 3.28
    2 5 -22 3 3.51
    -2 5 -23 53.59 11.11
    2 -5 23 31.24 9.4
    2 5 -23 33.94 9.05
    -2 5 -24 93.56 14.96
    2 -5 24 83.8 15.62
    2 5 -24 80.13 14.12
    -2 5 -25 13.6 5.94
    2 -5 25 22.23 8.64
    2 5 -25 10.1 5.6
    -2 5 -26 2.39 3.05
    2 -5 26 5.59 4.57
    2 5 -26 6.1 4.79
    -2 5 -27 7.08 5.34
    2 -5 27 -2.71 5.43
    2 5 -27 8.76 5.68
    -2 5 -28 19.41 7.39
    2 -5 28 20.63 8.75
    2 5 -28 21.77 7.7
    -2 5 -29 9.29 5.58
    2 -5 29 4.05 4.08
    2 5 -29 -1.65 1.82
    -2 5 -30 12.17 5.3
    2 -5 30 4.81 4.01
    2 5 -30 13.16 7.02
    -2 5 -31 7.47 5.14
    2 -5 31 9.13 5.97
    2 5 -31 1.7 2.98
    -2 5 -32 -7.54 5.02
    2 -5 32 1.16 4.34
    2 5 -32 9.86 6.32
    -2 5 -33 0.78 2.98
    2 -5 33 8.36 6.16
    2 5 -33 9.19 6.35
    -2 5 -34 6.66 4.73
    2 5 -34 14.25 7.6
    -3 -5 0 1.66 1.68
    3 5 0 12.9 5.07
    3 -5 0 4.55 2.62
    -3 5 0 20.35 7.67
    -3 -5 0 2.27 1.63
    3 -5 -1 742.78 26.11
    3 -5 1 762.21 28.1
    3 5 -1 713.74 28.26
    3 5 1 719.24 26.76
    -3 -5 1 713.98 26.84
    3 -5 1 742.05 37.26
    -3 -5 -1 703.15 29.1
    -3 -5 -1 703.13 27.05
    -3 -5 1 707.4 28.21
    -3 -5 -1 727.18 25.21
    -3 5 -1 747.15 38.03
    -3 5 1 740.33 37.21
    3 -5 2 222.19 15.7
    3 5 -2 212.89 15.91
    3 5 2 241.4 15.18
    3 -5 2 236.34 21.22
    -3 -5 2 236.61 16.08
    3 -5 -2 249.54 14.77
    -3 5 -2 227.74 21.05
    -3 5 2 213.18 19.99
    -3 -5 -2 238.02 13.78
    3 -5 -3 108.91 9.34
    -3 -5 -3 113.34 9.29
    3 5 -3 111.38 11.99
    3 5 3 109.11 9.86
    3 -5 3 94.77 10.49
    3 -5 3 110.4 14.18
    -3 -5 3 119.21 11.32
    -3 5 3 109.97 14.39
    -3 5 3 111.6 9.23
    -3 5 -3 113.4 14.97
    3 -5 -4 78.62 8.17
    3 5 -4 80.51 10.35
    3 5 4 88.04 8.52
    3 -5 4 83.77 12.36
    3 -5 4 79.14 9.93
    -3 -5 4 90.67 9.84
    -3 5 4 98.03 8.49
    -3 5 -4 83.88 13.5
    -3 5 4 78.19 12.16
    3 -5 -4 89.13 8.13
    -3 -5 -4 85.42 7.72
    3 -5 -5 719.04 24.27
    3 5 -5 750.19 31.91
    3 5 5 768.77 24.08
    3 -5 5 717.72 30.72
    3 -5 5 713.22 35.89
    -3 5 5 743.8 22.09
    -3 -5 5 758.55 28.2
    -3 5 -5 758.17 39.07
    -3 5 5 700.83 35.79
    3 -5 -5 752.13 23.15
    -3 -5 -5 730.37 21.6
    3 -5 -6 2.25 1.83
    -3 5 6 0.27 0.75
    3 5 -6 1.95 3.09
    3 5 6 3.36 2.02
    3 -5 6 3.2 3.58
    -3 -5 -6 1.66 1.45
    -3 -5 6 -0.93 1.34
    -3 5 -6 1.99 3.51
    -3 5 6 6.81 4.83
    3 -5 6 3.08 2.75
    3 -5 -6 0.22 1.07
    -3 -5 7 19.45 4.72
    -3 5 7 29.77 4.12
    3 -5 -7 25.82 4.31
    3 5 -7 16.92 4.71
    3 5 7 22.6 3.88
    3 -5 7 21.56 6.12
    -3 -5 -7 19.57 3.23
    -3 5 -7 20.65 6.84
    -3 5 7 28.95 7.38
    3 -5 -7 24.06 3.84
    3 -5 7 23.05 5.84
    -3 5 8 1.57 1.02
    3 -5 -8 0.95 0.91
    3 5 -8 3.41 2.21
    3 5 8 2.07 1.37
    -3 -5 8 0.22 1.22
    3 -5 8 1.43 1.88
    -3 5 8 5.7 3.68
    -3 5 -8 0.6 3.58
    -3 -5 -8 1.69 0.95
    3 -5 8 5.6 3.16
    -3 5 9 14.73 2.8
    3 -5 9 9.88 3.62
    -3 -5 -9 9.6 2.12
    3 -5 -9 14.84 3.17
    3 5 9 15.19 2.77
    3 5 -9 20.68 6.45
    -3 -5 9 10.92 3.43
    -3 5 -9 19.62 7.1
    -3 5 9 11.1 4.59
    3 -5 9 10.55 4.35
    3 -5 -10 199.13 11.05
    3 5 10 213.7 8.85
    3 5 -10 190.39 17.84
    -3 5 10 192.86 9.9
    3 -5 10 204.57 18.5
    -3 -5 -10 200.41 8.87
    3 -5 10 194.65 18.2
    -3 5 -10 218.28 21.48
    -3 5 10 204.64 19.06
    -3 -5 10 196.3 14.42
    3 -5 11 32.76 7.86
    3 -5 -11 35.52 4.49
    3 5 11 34.17 2.96
    -3 5 11 35.53 4.24
    3 5 -11 27.73 6.72
    3 -5 11 36.08 8.74
    -3 5 -11 38.41 9.68
    -3 5 11 40.4 8.5
    3 -5 12 7.82 3.78
    3 -5 -12 5.45 1.74
    3 5 -12 1.29 2.87
    3 -5 12 4.2 4.29
    -3 5 12 3.47 1.27
    -3 5 12 3.47 2.95
    3 5 -13 205.68 19.6
    3 -5 13 232.46 19.97
    3 -5 13 218.31 20.71
    -3 5 13 237.65 19.93
    3 -5 14 1.87 3.23
    3 5 14 1.57 0.99
    3 -5 14 8.21 4.57
    3 5 -14 2.8 3.82
    3 -5 -14 1.24 1.2
    -3 5 14 1.54 2.17
    3 5 -15 147.52 17.12
    3 -5 -15 156 9.19
    3 -5 15 164.95 18.83
    -3 5 15 145.56 15.53
    3 5 15 159.37 8.72
    3 -5 15 139.96 15.41
    3 5 16 22.7 3.46
    3 -5 16 25.78 7.64
    3 5 -16 24.12 6.81
    3 -5 16 18.58 5.97
    3 -5 -16 24.43 3.6
    -3 5 16 30.91 7.14
    3 -5 17 54.59 11.08
    3 -5 -17 72.89 5.91
    3 5 -17 64.07 11.66
    3 -5 17 76.38 11.57
    -3 5 17 80.23 11.44
    3 -5 18 21.98 7.64
    3 5 -18 14.89 5.23
    3 -5 19 12.17 5.67
    3 5 -19 1.81 2.61
    3 -5 20 14.87 6.53
    3 5 -20 23.05 7.45
    3 -5 21 52.66 12.02
    3 5 -21 51.89 11.02
    3 -5 22 18.81 7.38
    3 5 -22 33.18 8.73
    3 -5 23 9.19 6.03
    3 5 -23 10.58 5.25
    3 -5 24 37.63 10.77
    3 5 -24 43.58 10.92
    3 -5 25 113.05 18.46
    3 5 -25 79.22 14.5
    3 -5 26 12.2 5.78
    3 5 -26 19.61 6.92
    3 -5 27 8.47 5.64
    3 5 -27 8.37 4.59
    3 -5 28 -4.8 4.39
    3 5 -28 1.4 3.71
    3 -5 29 -0.86 3.35
    3 5 -29 4.49 3.53
    3 -5 30 -0.74 2.72
    3 5 -30 -9.46 5.54
    3 -5 31 21.11 9.34
    3 5 -31 18.3 6.97
    3 -5 32 -0.34 2.7
    3 5 -32 0.36 2.34
    3 -5 33 9.93 7.54
    3 5 -33 -0.7 2.4
    -4 -5 0 17.58 4.53
    -4 -5 0 17.99 4.26
    4 -5 0 22.1 5.28
    4 5 0 17.88 4.72
    -4 5 0 18.51 6.18
    -4 -5 -1 35.16 6.04
    -4 -5 -1 33.97 5.98
    -4 5 1 33.44 5.91
    4 -5 1 22.68 6.56
    4 -5 -1 35.47 6.14
    4 5 -1 34.55 6.55
    4 5 1 29.01 5.66
    4 -5 1 27.74 6.16
    -4 -5 1 37.57 6.11
    -4 5 -1 37.38 9.08
    -4 5 1 33.67 8.19
    -4 -5 -2 0.38 1.64
    4 -5 2 0.33 2.28
    -4 -5 -2 0.58 1.27
    -4 5 2 -0.47 1.02
    4 -5 -2 0.3 1.61
    4 5 -2 2.41 3.37
    -4 5 2 7.56 5.41
    4 5 2 -0.18 1.28
    4 -5 2 3.55 2.93
    -4 5 -2 6.11 5.4
    -4 -5 2 3.02 1.68
    4 -5 3 429.54 23.95
    4 5 -3 454.9 24.93
    4 -5 -3 406.2 20.47
    4 5 3 396.6 20.27
    4 -5 3 439.39 29.13
    -4 5 3 393.52 19.76
    -4 -5 3 414.63 19.39
    -4 5 -3 390.46 28.85
    -4 5 3 420.49 28.65
    -4 -5 -3 395.06 19.71
    -4 5 4 22.48 4.77
    4 -5 -4 25.44 5.2
    -4 5 -4 32.59 8.6
    4 -5 4 21.85 6.72
    -4 -5 -4 19.6 4.22
    -4 5 4 33.32 8.52
    4 5 -4 16.18 5.27
    4 5 4 19 4.48
    -4 -5 4 21.72 4.52
    4 -5 4 23.89 6.15
    4 5 -5 81.79 11.04
    4 5 5 79.15 8.58
    4 -5 5 88.84 12.89
    -4 5 5 80.51 8.65
    -4 -5 -5 76.05 8.28
    4 -5 5 66.1 9.85
    -4 -5 5 67.96 7.65
    4 -5 -5 82.02 8.77
    -4 5 5 75.92 12.42
    -4 5 -5 77.01 13.05
    4 -5 -6 31.25 5.34
    -4 5 6 17.76 3.99
    4 -5 6 18.67 5.96
    4 5 -6 28.16 7
    4 -5 6 23.11 6.36
    -4 -5 -6 23.36 4.67
    4 5 6 22.58 4.58
    -4 -5 6 25.19 4.7
    -4 5 -6 28.23 8.16
    -4 5 6 22.1 6.86
    -4 -5 -7 104.88 9.1
    4 5 -7 104.87 13.18
    4 -5 7 108.21 13.17
    4 5 7 99.59 8.99
    -4 5 7 96.24 9.2
    4 -5 7 102.99 14.16
    -4 5 7 88.91 13.08
    4 -5 -7 100.12 9.38
    -4 5 -7 83.12 13.22
    -4 -5 7 112.33 10
    4 5 -8 25.47 6.47
    4 5 8 25.37 4.56
    -4 -5 8 25.12 4.98
    -4 -5 -8 23.77 4.29
    4 -5 8 26.44 7.14
    -4 5 -8 19.46 6.36
    -4 5 8 35.73 8.5
    4 -5 8 22.33 6.18
    4 -5 -8 25.35 4.75
    -4 5 8 26.05 4.68
    -4 5 9 29.8 5.12
    4 5 9 43.66 5.65
    -4 -5 -9 37.22 5.28
    4 5 -9 44.49 9.13
    4 -5 9 39.79 8.77
    -4 5 -9 42.96 9.94
    -4 5 9 36.13 8.43
    4 -5 9 33.87 8.41
    4 5 -10 348.19 24.96
    -4 5 10 290.13 15.3
    4 5 10 340.86 15.11
    4 -5 10 333.82 24.69
    -4 -5 -10 260.57 13.67
    4 -5 10 313.82 24.03
    -4 5 -10 316.74 26.69
    -4 5 10 303.25 23.62
    -4 5 11 203.7 13.11
    4 5 -11 231.39 20.77
    4 5 11 224.37 11.64
    4 -5 11 247.52 21.7
    -4 -5 -11 214.89 12.08
    4 -5 11 224.99 20.25
    -4 5 11 200.5 19.37
    -4 5 -11 222.88 22.75
    -4 -5 -12 27.44 4.29
    4 5 12 33.27 4.29
    -4 5 -12 41.81 9.61
    4 -5 12 31.47 8.11
    4 5 -12 34.43 8.41
    4 -5 12 36.43 8.41
    -4 5 12 30.69 7.75
    4 5 13 195.58 12.12
    4 5 -13 229.74 21.32
    4 5 13 218.08 9.91
    4 -5 13 224.8 21.65
    -4 5 -13 210.83 21.99
    -4 5 13 200.56 19.2
    4 -5 13 213.25 19.84
    -4 -5 -13 183.49 11.43
    4 -5 14 25.42 8.09
    4 -5 14 25.98 6.46
    4 5 -14 34.92 8.81
    -4 5 -14 45.85 10.4
    -4 5 14 34.31 8
    4 5 14 24.29 4.33
    4 -5 15 50.41 10.44
    4 5 15 48.47 6.21
    4 5 -15 58.47 11.3
    4 -5 -15 51.3 6.77
    4 -5 15 58.84 10.17
    -4 5 -15 35.67 8.91
    -4 5 15 50.33 9.68
    4 -5 16 77.36 13.35
    4 5 -16 63.72 11.85
    4 -5 -16 64.66 7.32
    -4 5 -16 73.02 13.27
    4 5 16 89.2 8.34
    -4 5 16 78.19 11.87
    4 -5 16 76.36 12.13
    4 -5 17 52.57 9.82
    4 -5 17 47.68 10.67
    4 5 -17 48.7 10.33
    4 -5 -17 52.68 6.54
    -4 5 -17 47.89 10.92
    -4 5 17 55.64 9.93
    4 -5 18 31.95 8.52
    4 5 -18 52.08 11.08
    4 -5 -18 35.74 5.37
    4 -5 18 54.08 10.1
    -4 5 18 41.65 8.64
    4 -5 19 -2.08 4.59
    4 5 -19 0.19 2.29
    -4 5 19 0.37 1.41
    4 -5 20 8.1 5.74
    4 5 -20 9.2 5.21
    -4 5 20 0.85 2.37
    4 5 -21 239.52 24.27
    4 -5 21 190.27 23.12
    -4 5 21 241.38 20.15
    4 -5 22 5.41 4.52
    4 5 -22 6.77 4.93
    -4 5 22 3.98 3.46
    4 -5 23 -0.88 3.72
    4 5 -23 2.01 2.89
    4 -5 24 18.43 8.79
    4 5 -24 1.96 3.48
    4 -5 25 49.84 12.51
    4 5 -25 42.68 11.36
    4 -5 26 -5.71 5.29
    4 5 -26 1.53 3.55
    4 -5 27 -16.58 7.8
    4 5 -27 -3.67 3.6
    4 -5 28 6.67 5.47
    4 5 -28 3.69 3.27
    4 -5 29 -3.35 4.18
    4 5 -29 10.75 5.89
    4 -5 30 6.37 4.95
    4 5 -30 -1.33 4.92
    4 -5 31 -0.98 2.45
    4 5 -31 0.22 2.17
    4 -5 32 26.54 9.98
    4 5 -32 39.2 11.87
    5 -5 0 1.03 1.62
    5 5 0 0.62 2.45
    -5 -5 0 0.19 1.4
    -5 5 0 -0.32 2.68
    5 5 -1 105.21 12.31
    5 5 1 89.42 10.9
    -5 -5 -1 88.07 8.52
    -5 -5 1 87.8 8.34
    -5 5 -1 113.88 15.87
    -5 5 1 106.52 15.2
    5 -5 -1 86.86 11.05
    5 -5 1 89.4 13.3
    5 -5 1 94.1 11.6
    5 -5 2 30.36 8.85
    5 -5 -2 32.59 6.53
    -5 -5 -2 23.08 4.59
    5 -5 2 36.25 7.46
    -5 -5 2 24.41 4.49
    5 5 -2 23.23 6.06
    5 5 2 29.91 6.31
    -5 5 -2 23.2 7.56
    -5 5 2 32 8.83
    5 -5 3 273.58 20.71
    5 5 -3 253.78 19.64
    5 5 3 293.45 18.95
    -5 -5 -3 275.43 16.04
    5 -5 3 294.27 24.68
    -5 5 -3 268.24 24.4
    -5 5 3 301.57 25.08
    -5 -5 3 287.38 14.59
    5 -5 -3 271.76 18.64
    5 -5 -4 25.28 5.62
    5 -5 4 25.84 7.06
    -5 5 4 37.64 9.38
    5 5 -4 29.86 7.2
    5 -5 4 31.47 7.18
    5 5 4 30.93 6.1
    -5 -5 4 27.56 4.47
    -5 5 -4 26.06 7.92
    -5 -5 -4 28.12 5.22
    5 -5 5 197.48 18
    5 5 -5 178.08 17.07
    5 5 5 184.56 14.39
    5 -5 5 167.43 18.33
    -5 5 -5 189.33 20.48
    -5 5 5 170.52 18.9
    5 -5 -5 168.08 14.27
    -5 -5 5 196.31 11.85
    -5 -5 -5 162.02 13.73
    5 -5 -6 41.38 6.96
    -5 5 6 43.97 9.75
    -5 5 -6 75.31 13.19
    5 -5 6 58.38 10.82
    -5 -5 -6 48.66 7.41
    5 5 -6 57.44 9.83
    5 5 6 47.81 7.27
    5 -5 6 52.26 9.47
    -5 -5 -7 238.86 16.1
    5 -5 7 278.47 22.46
    5 5 -7 275.74 21.96
    5 5 7 275.31 16.69
    5 -5 7 238.74 21.83
    -5 5 -7 269.42 24.98
    -5 5 7 252.91 22.86
    5 -5 -7 254.8 17.26
    5 5 -8 19.14 6.3
    5 5 8 11.81 3.33
    -5 -5 -8 8.14 2.87
    5 -5 8 13.71 5.16
    5 -5 8 12.42 5.73
    5 -5 -8 14.5 4.27
    -5 5 8 14.74 4.07
    -5 5 -8 10.52 4.84
    -5 5 8 12.54 5.71
    5 5 -9 6.37 3.67
    5 5 9 9.65 3.48
    -5 5 9 4.83 1.75
    5 -5 9 7.24 3.33
    -5 -5 -9 6.18 2.65
    -5 5 -9 9.33 4.89
    -5 5 9 10.7 5.21
    5 -5 9 2.53 1.78
    5 -5 10 10.23 5.1
    -5 5 -10 7.76 4.1
    5 5 -10 10.13 5.14
    5 5 10 8.72 3.16
    -5 -5 -10 12.49 3.66
    5 -5 10 12.38 5.65
    -5 5 10 9.86 4.58
    5 -5 11 37.5 8.35
    5 5 11 32.74 5.68
    5 5 -11 35.84 8.68
    5 5 11 30.49 5.26
    5 -5 11 30.39 8.13
    -5 5 -11 24.49 7.53
    -5 5 11 27.16 7.59
    -5 -5 -11 27.91 5.27
    5 5 -12 132.05 16.5
    5 -5 12 119.54 16.05
    5 5 12 147 10.85
    -5 -5 -12 135.18 11.31
    5 -5 12 154.45 17.23
    -5 5 -12 136.3 18.35
    -5 5 12 155.86 17.51
    5 5 12 147.77 12.11
    5 5 -13 27.08 8.16
    5 5 13 23.18 4.33
    5 -5 13 35.31 8.25
    -5 5 -13 22.42 7.72
    -5 5 13 23.64 7.01
    5 -5 13 26.6 8.05
    5 5 13 17.56 3.98
    5 -5 14 49.93 9.95
    5 5 -14 38.6 9.2
    -5 5 -14 29.61 8.63
    5 -5 14 50.25 10.93
    -5 5 14 53.11 10.41
    5 5 14 36.87 6.13
    5 5 -15 128.96 17.2
    5 -5 15 106.19 15.97
    -5 5 -15 107.54 16.44
    -5 5 15 95.41 13.81
    5 -5 15 106 14.15
    5 5 15 100.67 10.23
    5 5 16 35.62 6.19
    -5 5 16 45.16 9.49
    5 5 -16 60.53 11.64
    5 -5 -16 44.36 7.16
    -5 5 -16 35.11 9.16
    5 -5 16 40.95 9.88
    5 -5 16 48.75 9.98
    5 5 -17 123.03 17.3
    5 -5 17 134.95 18.59
    5 -5 -17 131 12.05
    -5 5 -17 121.19 17.7
    -5 5 17 121.53 15.3
    5 -5 17 149.37 16.81
    5 5 -18 28.7 8.49
    5 -5 -18 21.26 4.64
    5 -5 18 23.66 7.35
    -5 5 -18 24.36 8.47
    -5 5 18 16.93 5.86
    5 -5 18 17.95 7.47
    5 5 -19 2.29 3.45
    -5 5 -19 -3.43 3.39
    -5 5 19 5.76 3.27
    5 -5 19 6.89 5.73
    -5 5 20 1.56 2.64
    5 5 -20 3.14 3.88
    -5 5 -20 2.78 4.04
    5 -5 20 0.37 2.06
    5 5 -21 118.98 17.85
    5 -5 21 142.42 20.33
    -5 5 21 133.99 15.91
    -5 5 22 3.98 3.19
    5 5 -22 2.87 2.96
    5 -5 22 -4.56 4.8
    5 5 -23 6.53 5.33
    5 -5 23 19.92 8.54
    5 5 -24 2.6 3.19
    5 -5 24 10.6 5.76
    5 5 -25 50.86 12.26
    5 -5 25 65.54 14.97
    5 5 -26 5.94 4.02
    5 -5 26 0.49 3.02
    5 5 -27 18.33 7.69
    5 -5 27 13.29 6.67
    5 5 -28 0.02 2.35
    5 -5 28 -1.72 3.17
    5 5 -29 0.63 2.96
    5 -5 29 0.46 2.92
    5 5 -30 11.19 6.47
    5 -5 30 20.89 9.52
    5 5 -31 8.88 6.66
    5 -5 31 16.18 8.16
    6 -5 0 8.03 3.62
    6 5 0 9.37 4.34
    -6 -5 0 8.76 2.22
    -6 5 0 6.8 4.96
    6 -5 0 15.97 5.47
    6 5 -1 214.39 18.58
    6 5 1 200.39 17.4
    6 -5 1 197.53 20.9
    -6 -5 -1 184.31 10.38
    -6 5 -1 189.3 20.81
    -6 5 1 216.18 22.29
    -6 -5 1 216.8 10.83
    6 -5 -1 204.04 17.95
    6 -5 1 196.29 17.96
    6 5 -2 258.18 20.77
    6 5 2 266.02 19.73
    6 -5 2 261.2 23.99
    -6 -5 -2 254.86 12.7
    -6 5 -2 255.08 24.44
    -6 5 2 255.63 24.03
    6 -5 -2 256.15 19.93
    -6 -5 2 265.32 11.9
    6 -5 2 258.58 21.07
    6 -5 -3 176.74 16.28
    6 5 -3 195.93 18.46
    6 5 3 215.25 17.55
    6 -5 3 171.07 19.3
    -6 -5 -3 174.12 10.92
    -6 5 -3 185.18 20.78
    -6 5 3 192.49 20.7
    6 -5 3 174.88 17.54
    6 -5 4 78.79 12.24
    6 -5 4 89.03 14.08
    6 5 -4 80.36 12.26
    6 5 4 92.92 11.36
    -6 -5 -4 75.18 7.45
    6 -5 -4 79.87 10.89
    -6 5 -4 72.5 13.65
    -6 5 4 86.26 14.21
    6 -5 5 306.62 24.2
    6 5 -5 297.72 23.28
    6 5 5 300.01 20.03
    -6 -5 -5 270.7 14.86
    6 -5 5 327.52 26.09
    -6 5 -5 294.95 26.5
    -6 5 5 298.58 25.77
    6 -5 -5 304.69 20.93
    6 -5 -6 10.01 4.5
    -6 5 6 9.04 5.19
    6 -5 6 -1.12 3.46
    6 5 -6 7.65 4.18
    6 -5 6 15.15 6.19
    6 5 6 5.2 3.36
    -6 5 -6 16.31 6.6
    6 5 -7 4.31 3.81
    6 -5 7 9.47 4.6
    6 -5 7 8.12 4.07
    6 5 7 22.8 5.36
    -6 5 7 20.02 7.33
    -6 5 -7 13.83 6.18
    6 -5 -7 10.86 3.75
    6 5 -8 8.96 4.22
    6 -5 8 12.68 5.44
    6 5 8 9.45 3.8
    6 -5 8 6.5 3.81
    -6 5 -8 5.77 3.24
    -6 5 8 4.6 2.8
    6 -5 -8 1.49 2.38
    6 -5 -9 2.83 2.25
    6 5 -9 1.05 2.26
    6 -5 9 -7.15 4.13
    6 5 9 -2.74 1.97
    -6 5 -9 -2.97 2.95
    -6 5 9 -0.23 2.36
    6 -5 9 2.47 3.26
    6 -5 10 36.6 8.79
    -6 5 10 33.89 8.61
    6 5 -10 40.73 9.68
    6 5 10 36.9 6.51
    6 -5 10 33.49 8.74
    -6 5 -10 38.71 10.03
    6 -5 11 172.78 19.82
    6 5 -11 166.4 19
    6 5 11 156.48 13.08
    6 5 11 162.49 14.19
    6 -5 11 183.62 19.37
    -6 5 -11 182.6 22.03
    -6 5 11 157.8 18.66
    6 5 12 1.45 1.12
    6 5 -12 13.66 5.73
    6 -5 12 3.49 2.94
    6 5 12 5.76 3.11
    6 -5 12 4.89 3.85
    -6 5 -12 4.86 2.44
    -6 5 12 4.34 2.48
    6 5 -13 6.58 4.01
    6 5 13 7.94 3.23
    6 -5 13 3.36 3.2
    6 -5 13 -1.2 3.81
    -6 5 -13 8.58 5.67
    -6 5 13 7 4.95
    6 5 13 6.47 3.19
    6 -5 14 27.5 7.37
    -6 5 -14 36.85 10.43
    -6 5 14 39.43 9.4
    6 5 -14 41.03 10.12
    6 -5 14 35.83 9.69
    6 5 14 31.54 6.38
    6 5 15 51.89 8.17
    6 -5 15 79.46 12.64
    6 5 -15 71.02 13.21
    6 -5 15 63.25 12.91
    -6 5 -15 59.3 12.8
    -6 5 15 71.84 12.98
    6 5 16 2.7 2.17
    6 5 -16 9.3 5.55
    6 -5 16 5.74 4.3
    6 -5 -16 1.96 2.38
    6 -5 16 7.33 5.16
    -6 5 -16 8.46 5.22
    -6 5 16 5.05 3.5
    -6 5 -17 109.79 17.02
    6 -5 17 132.34 18.96
    6 5 -17 106.97 16.61
    6 -5 -17 121.96 13
    -6 5 17 119.53 15.89
    6 -5 17 113.74 15.09
    6 -5 18 3.35 3.75
    6 5 -18 -0.28 2.15
    6 -5 -18 1.22 1.91
    -6 5 -18 -0.6 3.7
    6 -5 18 -1.36 3.95
    -6 5 18 4.81 4.29
    6 -5 19 14.7 5.54
    6 5 -19 17.94 7
    6 -5 -19 20.69 5.29
    -6 5 -19 20.27 7.56
    6 -5 19 11.96 5.81
    -6 5 19 12.57 5.29
    6 5 -20 8 4.76
    -6 5 -20 20.71 7.82
    -6 5 20 20.91 6.45
    6 -5 20 14.78 6.92
    6 5 -21 7.16 4.32
    -6 5 -21 2.61 1.88
    -6 5 21 2.96 3.42
    6 -5 21 4.61 4.89
    6 5 -22 -4.33 5.05
    -6 5 -22 2.45 3.63
    -6 5 22 0.31 1.65
    6 -5 22 5.51 4.34
    6 5 -23 6.5 4.7
    -6 5 -23 5.2 4.38
    6 -5 23 -1.34 2.48
    6 -5 24 29.48 10.47
    6 5 -24 16.05 6.77
    6 5 -25 -1.69 3.91
    6 -5 25 5.27 4.02
    6 5 -26 16.6 7.62
    6 -5 26 19.15 8.32
    6 5 -27 6.63 5.12
    6 -5 27 -1.8 3.72
    6 5 -28 3 3.99
    6 -5 28 4.43 4.68
    6 -5 29 20.01 9.44
    6 5 -29 24 9.41
    6 5 -30 2.02 3.23
    6 -5 30 3.22 4.19
    7 -5 0 3.1 2.13
    7 5 0 1.61 3.13
    -7 5 0 -3.35 4.4
    7 -5 0 5.25 4.55
    7 -5 1 56.91 11.66
    7 -5 -1 70.73 11.55
    7 -5 1 63.23 11.07
    7 5 -1 54.12 9.88
    7 5 1 52.82 9.63
    -7 5 -1 56.77 11.75
    -7 5 1 42 10.08
    7 -5 2 31.15 8.54
    7 -5 -2 23.24 7.08
    7 -5 2 20.4 6.25
    -7 -5 -2 25.6 2.85
    7 5 -2 25.27 7.4
    7 5 2 21.9 6.25
    -7 5 -2 15.84 6.97
    -7 5 2 28.45 9.03
    7 5 -3 259.48 22.33
    7 5 3 284.1 21.41
    7 -5 3 262.37 24.4
    -7 -5 -3 286.76 10.07
    -7 5 -3 262.15 25.48
    -7 5 3 279.57 25.98
    7 -5 -3 249.35 20.99
    7 -5 3 267.43 23.01
    7 -5 -4 19.61 5.99
    7 -5 4 22.85 7.38
    7 -5 4 20.13 6.31
    7 5 -4 17.42 5.9
    7 5 4 18.22 6.06
    -7 -5 -4 17.4 2.53
    -7 5 -4 25.53 8.28
    -7 5 4 28.57 8.76
    7 -5 5 128.53 16.4
    7 5 -5 109.85 14.77
    7 5 5 142.62 14.91
    7 -5 5 134.88 16.96
    -7 -5 -5 119.65 7.8
    -7 5 -5 133.18 18.43
    -7 5 5 113.26 16.57
    7 -5 -5 129.05 14.83
    7 -5 -6 2.6 1.4
    -7 -5 -6 3.25 1.47
    7 -5 6 4.51 3.62
    7 -5 6 1.38 4.19
    7 5 -6 3.94 3.66
    7 5 6 9.07 3.78
    -7 5 -6 3.3 3.56
    -7 5 6 5.7 4.33
    7 -5 7 41.82 9.89
    7 5 -7 22.56 6.87
    7 -5 7 24.61 8.01
    7 5 7 24.22 6.1
    -7 5 -7 23.23 7.47
    -7 -5 -7 26.48 4.36
    -7 5 7 36.89 9.39
    7 -5 -7 21.38 5.8
    7 -5 8 6.82 3.98
    7 5 -8 21.65 7.03
    7 5 8 11.09 4.22
    7 -5 8 8.13 3.94
    -7 5 -8 11.89 6.2
    7 -5 -8 9.14 4.82
    -7 5 8 2.26 2.8
    -7 5 9 15.4 6.28
    7 5 -9 16.84 5.98
    7 -5 9 15.9 6.35
    7 5 9 17.52 5.05
    7 -5 -9 16.39 5.14
    -7 5 -9 5.65 3.82
    7 -5 9 17.1 6.55
    7 -5 10 11.55 5.37
    7 5 -10 8.47 5.36
    7 -5 10 5.57 2.79
    7 5 10 13.86 4.8
    7 5 10 7.88 3.45
    -7 5 -10 13.4 6.28
    -7 5 10 13.41 5
    7 -5 11 5.49 4.55
    7 5 -11 4.63 3.75
    7 -5 11 19.4 7.7
    7 5 11 6.69 3.42
    -7 5 -11 4.71 5.07
    7 5 11 8.31 3.93
    -7 5 11 8.56 4.91
    7 -5 12 -1.66 2.65
    7 5 -12 13.33 5.78
    7 -5 12 4.2 5.01
    7 5 12 1.78 2.15
    -7 5 -12 6.1 4.92
    -7 5 12 6.17 4.42
    7 5 12 4.4 2.69
    -7 5 -13 5.73 4.29
    7 5 -13 9.88 5.29
    7 -5 13 1.56 2.15
    7 5 13 0.85 1.99
    7 -5 13 0.28 2.9
    -7 5 13 4.71 4.3
    7 5 13 2.58 2.19
    7 -5 14 16.83 6.01
    -7 5 -14 16.92 7.27
    7 5 -14 5.98 2.7
    7 -5 14 6.62 4.76
    -7 5 14 20.58 7.29
    7 5 14 12.79 4.77
    7 -5 15 8.1 6.17
    7 5 -15 -2 4.03
    7 -5 15 0.86 2.99
    -7 5 -15 6.75 4.64
    -7 5 15 4.15 3.42
    7 5 15 1.54 2.4
    7 5 -16 -0.16 4.69
    7 -5 16 3.51 3.76
    7 -5 16 8.8 4.6
    -7 5 -16 -3.39 4.24
    -7 5 16 2.98 3.41
    7 -5 17 66.1 11.71
    7 5 -17 68 13.68
    -7 5 -17 65.98 13.58
    7 -5 -17 82.58 11.6
    7 -5 17 64.59 14.17
    -7 5 17 68.03 12.7
    7 -5 18 7.41 3.94
    7 5 -18 6.52 4.5
    7 -5 -18 5.24 3.2
    7 -5 18 4.54 5.43
    -7 5 -18 6.62 4.81
    -7 5 18 7.14 4.14
    7 -5 19 -0.01 3.3
    7 5 -19 -3.82 2.33
    -7 5 19 -1.56 2.86
    7 -5 -19 3.3 3.61
    7 -5 19 -0.2 3.54
    -7 5 -19 1.61 2.17
    7 5 -20 -0.03 3.35
    7 -5 20 5.76 4.79
    -7 5 -20 5.07 4.19
    -7 5 20 2.98 2.01
    7 5 -21 -2.99 4.42
    7 -5 21 -3.82 5.66
    -7 5 -21 7.15 5.86
    -7 5 21 1.4 1.71
    7 5 -22 5.94 4.61
    7 -5 22 10.36 5.8
    -7 5 -22 6.08 5.44
    -7 5 22 14.88 6.4
    7 5 -23 5.09 4.89
    -7 5 -23 0.82 1.92
    7 -5 23 0.04 3.59
    7 5 -24 5.61 5.07
    -7 5 -24 6.41 3.97
    7 -5 24 -3.78 3.92
    7 5 -25 1.45 2.58
    -7 5 -25 1.16 3.24
    7 -5 25 9.9 6.59
    7 5 -26 0.72 3.91
    -7 5 -26 4.88 4.41
    7 5 -27 29.1 10.42
    7 -5 27 9.36 6.3
    7 5 -28 4.33 4.41
    7 -5 28 2.72 4.17
    7 5 -29 35.26 11.73
    7 -5 29 38.86 13
    8 -5 0 92.49 15
    8 -5 0 88.77 13.76
    8 5 0 93.41 13.89
    -8 5 0 67.86 13.58
    8 5 -1 147.17 17.42
    8 5 1 177.03 18.46
    8 -5 -1 170.43 20.46
    8 -5 1 195.5 21.6
    -8 5 -1 170.27 21.43
    -8 5 1 164.34 20.73
    8 -5 -1 171.7 19.09
    8 -5 1 170.19 19.47
    8 5 -2 242.63 22.61
    8 5 2 267.22 22.45
    8 -5 2 273.14 25.29
    -8 5 -2 259.92 26.29
    -8 5 2 244.21 25.23
    8 -5 -2 272.44 23.68
    8 -5 2 275.61 24.63
    8 -5 3 96.15 15.24
    8 -5 3 100.29 15.06
    -8 5 -3 93.53 15.9
    8 5 3 96.58 13.43
    8 5 -3 87.66 13.72
    8 -5 -3 108.4 14.72
    -8 5 3 97.46 15.77
    8 -5 -4 28.61 7.61
    8 -5 4 38.86 9.79
    8 -5 4 25.75 7.54
    8 5 -4 36.96 9.14
    8 5 4 39.11 8.42
    -8 5 -4 37.99 10.11
    -8 5 4 37.09 10.34
    8 -5 -5 28.39 7.57
    8 -5 5 27.67 8.19
    8 -5 5 23.33 6.76
    8 5 -5 36.37 8.99
    8 5 5 48.27 9.31
    -8 5 -5 30.96 9.13
    -8 5 5 33.47 9.81
    8 -5 6 0.03 2.67
    8 -5 6 -2.34 4.14
    8 5 -6 1.03 3.26
    8 5 6 3.73 2.17
    -8 5 -6 0.8 3.26
    -8 5 6 4.08 4.9
    8 -5 -6 -0.91 3.44
    8 -5 7 26.1 7.95
    8 5 -7 22.87 7.48
    8 5 7 26.11 6.64
    8 -5 7 18.85 6.65
    -8 5 -7 23.11 8.41
    -8 5 7 27.74 8.59
    8 -5 -7 26.32 7.4
    8 -5 8 8.13 5.02
    8 5 -8 3.93 3.8
    8 5 8 1.35 2.09
    8 -5 8 -0.44 2.88
    -8 5 -8 7.87 5.95
    8 -5 -8 7.51 4.51
    -8 5 8 3.82 3.79
    8 -5 9 225.15 24.07
    8 5 -9 231.61 23.95
    8 5 9 217.95 18.72
    8 -5 9 212.05 21.62
    -8 5 -9 241.29 25.9
    -8 5 9 204.35 22.91
    8 -5 -9 256.61 22.31
    8 -5 10 12.21 5.58
    8 -5 10 11.34 5.97
    8 5 -10 17.59 7.05
    8 5 10 15.55 5.12
    8 5 10 15.38 5.59
    -8 5 -10 17.96 7.84
    -8 5 10 21 8.97
    8 -5 11 116.24 18
    8 5 -11 118.94 17.66
    8 5 11 126.37 14.04
    8 -5 11 126.62 16.56
    -8 5 -11 139.58 20.16
    -8 5 11 123.93 17.91
    8 5 11 122.36 14.75
    8 5 -12 5.74 5.26
    8 -5 12 0.18 2.11
    8 -5 12 1.86 1.92
    8 5 12 -0.56 2.4
    -8 5 -12 5.1 4.52
    8 5 12 6.2 3.65
    -8 5 12 -0.6 2.85
    8 5 -13 11.53 6.3
    8 -5 13 19.25 8.07
    8 5 13 14.36 4.64
    8 -5 13 23.42 7.56
    -8 5 -13 24.96 8.81
    -8 5 13 33.31 9.5
    8 5 13 18.15 5.52
    8 -5 14 16.32 6.07
    8 5 -14 15.22 6.5
    8 -5 14 2.14 4.1
    -8 5 -14 16.14 7.58
    -8 5 14 28.41 8.9
    8 5 14 13.37 4.72
    8 -5 15 1.96 2.12
    8 5 -15 -3.6 4.8
    -8 5 -15 -1.3 3.23
    8 -5 15 -0.58 3.64
    -8 5 15 7.5 6.13
    8 5 15 -2.01 3.21
    -8 5 -16 5.24 5.5
    8 5 -16 5.24 5.6
    8 -5 16 7.96 6.03
    8 -5 16 6.37 3.9
    -8 5 16 6.77 4.59
    8 -5 17 12.35 5.37
    8 5 -17 9.27 5.98
    8 -5 17 6.21 2.56
    8 -5 -17 2.56 1.41
    -8 5 -17 10.26 5.34
    -8 5 17 10.2 5.17
    -8 5 -18 2.29 2.18
    8 -5 -18 2.44 3.16
    8 -5 18 -0.71 2.66
    8 5 -18 3.98 5.66
    8 -5 18 5.4 4.45
    -8 5 18 4.18 3.74
    -8 5 -19 52.69 12.96
    8 5 -19 50.4 12.5
    8 -5 19 65.4 12.05
    8 -5 19 64.41 14.76
    8 -5 -19 57.85 10.71
    -8 5 19 54.89 11.87
    8 5 -20 47.07 12.17
    8 -5 20 56.78 14.27
    -8 5 -20 23 8.72
    -8 5 20 54.27 11.96
    8 5 -21 -1.34 3.85
    8 -5 21 0.12 2.88
    -8 5 -21 2.38 3.98
    -8 5 21 -1.35 2.37
    8 5 -22 18.11 7.54
    8 -5 22 19.68 7.57
    -8 5 -22 16.99 7.79
    -8 5 22 23.45 8.09
    8 5 -23 15.72 8
    8 -5 23 7.27 5.47
    -8 5 -23 4.91 4.12
    8 5 -24 2.15 3.48
    8 -5 24 8.91 6.15
    -8 5 -24 8.6 5.49
    8 5 -25 2.21 3.84
    8 -5 25 -4.17 4.53
    -8 5 -25 4.17 5.31
    8 5 -26 12.9 6.9
    8 -5 26 8.57 6.7
    -8 5 -26 10.14 6.78
    8 5 -27 25.5 9.93
    8 -5 27 20.43 9.43
    9 -5 0 -0.14 4.21
    9 -5 0 4.65 5.3
    9 5 0 0.27 2.57
    -9 5 0 3.49 3.29
    9 -5 -1 70.13 13.27
    9 -5 -1 73.57 13.17
    9 -5 1 82.2 14.37
    9 -5 1 66.15 12.65
    9 5 -1 82.59 13.97
    9 5 1 84.9 13.46
    -9 5 -1 88.98 15.94
    -9 5 1 64.82 13.49
    9 -5 -2 2.89 4.64
    9 -5 2 4.93 4.16
    9 -5 2 5.05 4.67
    9 5 -2 6.58 5
    9 5 2 4.14 4.67
    9 -5 -2 4.29 4.73
    -9 5 -2 10.76 6.12
    -9 5 2 -1.66 3.49
    9 -5 -3 182.67 20.44
    9 5 -3 146.44 18.71
    9 5 3 151.02 17.84
    9 -5 3 162.34 19.7
    -9 5 -3 144.64 20.51
    -9 5 3 141.7 19.94
    9 -5 3 179.95 21.21
    9 -5 -4 7.32 4.79
    9 -5 4 3.93 3.49
    9 -5 4 5.2 3.52
    9 5 -4 2.34 1.99
    9 5 4 2.14 2.65
    -9 5 -4 2.03 2.75
    -9 5 4 7.62 5.87
    9 -5 -5 2.86 2.81
    9 -5 5 0.87 1.9
    9 -5 5 4.97 3.07
    9 5 -5 13.53 5.56
    9 5 5 7.86 3.54
    -9 5 -5 5.19 4.18
    -9 5 5 4.47 3.55
    9 -5 6 5.44 5.66
    9 5 -6 1.31 2.74
    9 -5 6 5.5 3.26
    9 5 6 2.8 2.05
    -9 5 -6 6.1 5.69
    -9 5 6 0.99 2.82
    9 -5 -6 0.41 2.98
    -9 5 7 14.61 6.33
    9 -5 7 22.32 8.25
    9 5 -7 25.88 8.13
    9 5 7 9.73 4.36
    9 -5 7 6.95 4.21
    -9 5 -7 21.6 8.28
    9 -5 -7 22.76 6.91
    9 -5 8 4.35 4.52
    9 -5 -8 0.3 2.3
    9 5 -8 10.31 5.42
    9 5 8 0.5 1.88
    -9 5 -8 -5.22 6.24
    9 -5 8 1.67 2.96
    -9 5 8 0.06 3.33
    9 -5 9 49.32 10.91
    9 -5 9 53.14 12.38
    9 5 -9 53.51 12.01
    9 5 9 58.83 10.38
    9 -5 -9 55.24 11.18
    -9 5 -9 45.13 12.09
    -9 5 9 56.54 12.74
    9 -5 10 0.16 3.05
    9 -5 10 5.9 5.43
    9 5 -10 6.24 4.45
    9 5 10 2.32 3.06
    9 5 10 1.51 2.09
    -9 5 -10 9.11 5.28
    -9 5 10 13 5.61
    9 -5 11 6.89 4.75
    9 -5 11 -0.08 4.44
    9 5 -11 1.74 3.3
    9 5 11 5.53 3.51
    9 5 11 8.45 3.66
    -9 5 -11 -7.36 4.94
    -9 5 11 5.7 4.8
    9 -5 12 26.88 9.3
    9 5 -12 23.41 8.09
    9 -5 12 11.7 5.05
    9 5 12 21.3 6.51
    -9 5 -12 26.48 8.46
    9 5 12 18.49 6.26
    -9 5 12 15.79 6.17
    9 -5 13 16.36 6.87
    9 5 -13 21.05 7.88
    -9 5 -13 34.77 10.97
    9 -5 13 20.96 6.66
    9 5 13 30.85 8.25
    -9 5 13 27.31 8.43
    9 5 14 40.08 9.13
    9 -5 14 40.92 9.75
    9 -5 14 37.58 10.61
    9 5 -14 43.23 11.25
    -9 5 -14 49.94 12.54
    -9 5 14 36.18 9.78
    9 -5 15 -3.43 3.15
    9 5 -15 6.73 5.6
    9 -5 15 -4.91 4.48
    -9 5 -15 2.96 4.25
    -9 5 15 -7.96 5.15
    9 -5 16 86.79 13.76
    9 5 -16 52.09 12.68
    9 -5 16 68.72 15.42
    -9 5 -16 62.79 14.4
    -9 5 16 64.68 13.52
    9 5 -17 29.78 9.91
    9 -5 17 23.68 9.2
    9 -5 17 23.08 7.76
    -9 5 -17 12.54 6.84
    -9 5 17 37.95 10.15
    9 5 -18 12.77 7.32
    9 -5 18 10.58 6.59
    9 -5 -18 18.6 6.84
    9 -5 18 23.03 7.7
    -9 5 -18 12.55 7.4
    -9 5 18 3.86 3.67
    9 5 -19 1.72 2.32
    9 -5 19 -8.28 6.63
    -9 5 -19 -2.56 3.91
    -9 5 19 2.53 3.47
    9 5 -20 1.39 3.82
    9 -5 20 8.16 5.77
    -9 5 -20 5.16 2.93
    -9 5 20 11.61 6.69
    9 5 -21 1.49 2.56
    -9 5 -21 2.69 3.41
    9 -5 21 1.2 3.18
    -9 5 21 5.93 4.44
    9 5 -22 8.43 5.37
    9 -5 22 17.21 8.88
    -9 5 -22 27.54 9.72
    -9 5 22 24.57 8.99
    9 5 -23 8.33 5.87
    9 -5 23 6.47 5.63
    -9 5 -23 8.15 5.68
    9 5 -24 28.97 10.85
    9 -5 24 28.05 10.82
    -9 5 -24 12.74 6.53
    -9 5 -25 -2.93 3.75
    9 5 -25 17.85 7.28
    9 -5 25 8.97 5.68
    -9 5 -26 12.14 6.75
    10 -5 0 17.64 6.64
    10 -5 0 23.05 7.62
    10 5 0 26.72 8.42
    -10 5 0 20.47 8.36
    10 -5 -1 4.6 2.22
    10 -5 -1 2.81 2.19
    10 -5 1 1.7 2.69
    10 -5 1 4.93 4.57
    10 5 -1 4.68 3.88
    10 5 1 9.51 4.87
    -10 5 -1 -4.5 4.27
    -10 5 1 11.32 6.61
    10 -5 -2 5.84 3.1
    10 -5 -2 13.29 6.34
    10 -5 2 24.35 8.9
    10 -5 2 18.93 7.28
    10 5 -2 10.07 5.3
    10 5 2 13.23 6.15
    -10 5 -2 7.91 4.31
    -10 5 2 23.33 8.31
    10 -5 -3 4.31 4.03
    10 -5 3 5.6 4.68
    10 -5 3 -2.52 3.69
    10 5 -3 -0.6 3.71
    10 5 3 -0.95 2.33
    10 -5 -3 2.61 2.47
    -10 5 -3 2.55 2.48
    -10 5 3 -1.14 2.51
    10 -5 -4 39.1 9.73
    10 -5 4 28.52 9.2
    10 -5 4 33.57 9.09
    10 5 -4 31.54 9.27
    10 5 4 24.53 7.88
    -10 5 -4 28.65 8.86
    -10 5 4 37.57 10.66
    10 -5 5 16.2 7.38
    10 -5 5 16.94 6.7
    10 5 -5 20.74 8.49
    10 5 5 15.02 5.74
    -10 5 -5 23.66 8.9
    -10 5 5 17.55 7.4
    10 -5 -5 20.91 8.03
    10 -5 6 16.84 6.83
    10 5 -6 11.43 6.61
    10 5 6 11.73 5.13
    10 -5 6 7.18 4.33
    -10 5 -6 12.27 6.79
    -10 5 6 11.34 5.47
    10 -5 -6 2.44 2.97
    10 -5 7 22.44 7.98
    10 5 -7 21.62 8.86
    10 5 7 23.99 7.13
    10 -5 7 31.49 9.08
    -10 5 -7 32.08 10.25
    10 -5 -7 39.56 11.22
    -10 5 7 34.25 10.54
    10 -5 8 -3.56 3.54
    10 -5 8 6.5 5.61
    10 5 -8 2.91 3.2
    10 5 8 -2.66 3.88
    10 -5 -8 6.86 5.59
    -10 5 -8 5.24 5.18
    -10 5 8 -7.85 5.23
    10 -5 9 8.27 5.05
    10 -5 9 20.09 7.72
    10 5 -9 20.19 10.01
    10 5 9 13.35 5.28
    10 -5 -9 14.97 6.29
    -10 5 -9 10.13 6.9
    -10 5 9 10.73 6.06
    10 -5 10 14.26 6.04
    10 -5 10 2.62 2.23
    10 5 10 0.39 1.83
    10 5 -10 12.68 7.3
    10 5 10 -0.4 1.58
    -10 5 -10 6.51 5.28
    -10 5 10 11.98 5.45
    10 -5 11 5.76 4.86
    10 -5 11 2.75 2.69
    10 5 -11 7.99 6.09
    10 5 11 2.37 3.52
    10 5 11 1.16 2.52
    -10 5 -11 5.91 5.9
    -10 5 11 7.68 5.48
    10 -5 12 7.56 5.42
    10 5 -12 7.35 4.88
    10 -5 12 -0.38 2.77
    10 5 12 12.91 6.08
    -10 5 -12 1.42 2.66
    -10 5 12 3.78 3.49
    10 -5 13 6.4 4.85
    10 -5 13 -4.93 6.03
    -10 5 -13 3.19 3.42
    10 5 -13 3.78 4.32
    10 5 13 0.73 2.71
    -10 5 13 2.73 4.34
    10 -5 14 12.17 5.41
    10 -5 14 6.72 3.65
    10 5 -14 10.3 6.3
    -10 5 -14 2.57 2.61
    10 5 14 5.13 3.91
    -10 5 14 5.07 5.28
    10 -5 15 13.89 7.28
    10 5 -15 8.52 6.48
    10 -5 15 13.87 6.5
    -10 5 -15 0.21 5
    -10 5 15 6.58 5.3
    10 -5 16 5.42 4.11
    10 -5 16 -6.17 5.23
    10 5 -16 12.72 7.3
    -10 5 -16 7.5 5.44
    -10 5 16 3.18 4.21
    10 -5 17 2.9 2.17
    10 5 -17 -4.2 4.34
    -10 5 -17 1.43 3.18
    -10 5 17 2.92 2.33
    10 -5 18 17.89 7.95
    10 5 -18 0.81 4.39
    10 -5 18 8.14 5.35
    10 -5 -18 4.28 3.76
    -10 5 -18 7.54 6.75
    -10 5 18 5.31 4.76
    10 5 -19 13.45 7.03
    10 -5 19 4.74 4.91
    -10 5 -19 12.51 7.36
    -10 5 19 6.67 4.92
    10 5 -20 -4.23 4.98
    10 -5 20 3.73 4.31
    -10 5 -20 -10.15 6.39
    -10 5 20 7.59 5.27
    10 5 -21 -2.73 3.76
    10 -5 21 3.39 4.45
    -10 5 -21 3.79 4
    -10 5 21 4.29 2.68
    10 5 -22 -1.15 4.83
    10 -5 22 8.67 6.56
    -10 5 -22 2.99 3.9
    10 -5 23 29.63 11.95
    -10 5 -23 15.85 8.02
    -10 5 -24 6.66 5.46
    -10 5 -25 3.74 5.08
    11 -5 0 1.91 3.79
    11 5 0 -1.36 3.59
    -11 5 0 6.76 4.82
    11 -5 -1 52.33 12.49
    11 -5 1 54.28 12.6
    11 -5 -1 53.88 11.95
    11 -5 1 37.77 9.97
    11 5 -1 64.34 13.15
    11 5 1 54.38 12.02
    -11 5 -1 51 12.38
    -11 5 1 54.37 13.31
    11 -5 -2 32.11 9.72
    11 -5 -2 35.82 9.83
    11 -5 2 56.96 13.43
    11 -5 2 25.95 8.39
    11 5 -2 39.65 10.77
    11 5 2 53.05 12.06
    -11 5 -2 29.16 9.66
    -11 5 2 46.68 12.84
    11 -5 -3 16.07 7.53
    11 -5 -3 2.93 3.21
    11 -5 3 4.07 4.2
    11 -5 3 8.67 4.93
    11 5 -3 7.53 5.04
    11 5 3 15.33 6.79
    -11 5 -3 9.23 5.8
    -11 5 3 15.06 7.65
    11 -5 4 104.98 18.72
    11 -5 4 96.85 15.62
    11 5 -4 99.35 17.01
    11 5 4 109.53 16.82
    11 -5 -4 84.04 15.73
    -11 5 -4 121.89 19.74
    -11 5 4 77.4 15.91
    11 -5 -4 109.38 17.64
    11 -5 5 10.54 6.27
    11 5 -5 6.64 5.14
    11 5 5 15.84 6.5
    11 -5 5 12.19 5.69
    -11 5 -5 23.37 8.7
    -11 5 5 15.76 7.3
    11 -5 -5 15.73 6.8
    11 -5 6 24.62 9.22
    11 5 -6 30.22 9.88
    11 5 6 27.52 8.43
    11 -5 6 22.21 7.08
    -11 5 -6 32.68 10.92
    11 -5 -6 28.42 9.85
    -11 5 6 36.79 11.14
    11 -5 7 97.09 15.62
    11 -5 7 89.41 17.27
    11 5 -7 80.22 15.65
    11 5 7 102.93 15.64
    11 -5 -7 85.43 15.59
    -11 5 -7 107.77 19.18
    -11 5 7 90.75 16.93
    11 -5 8 10.94 5.86
    11 -5 8 9.86 5.21
    11 5 -8 8.16 4.94
    11 5 8 11.28 5.03
    11 -5 -8 14.81 6.88
    -11 5 -8 4.33 5.16
    -11 5 8 14.6 7.17
    11 -5 9 4.93 3.7
    11 -5 9 0.2 2.79
    11 -5 -9 12.54 5.97
    11 5 -9 8.45 6.29
    11 5 9 3.84 3.19
    -11 5 -9 10.4 7.56
    -11 5 9 6.5 4.48
    11 -5 10 -0.67 2.87
    11 -5 10 2.68 4.09
    11 5 -10 -0.48 2.27
    11 5 10 2.73 2.85
    -11 5 10 -2.83 4.58
    11 -5 11 6.02 5.48
    11 5 -11 -2.78 3.28
    11 -5 11 1.85 3.76
    11 5 11 1.31 2.63
    -11 5 -11 -1.03 2.53
    -11 5 11 -5.18 4.48
    11 -5 12 4.75 5.61
    11 5 12 7.77 4.8
    11 5 -12 2.3 2.18
    -11 5 -12 0.77 2.71
    -11 5 12 9.44 5.93
    11 -5 12 0.12 2.34
    11 -5 13 3.51 3.2
    11 -5 13 2.41 3.7
    11 5 -13 6.39 4.57
    11 5 13 -1.07 2.61
    -11 5 -13 0.02 2.55
    -11 5 13 0.4 2.13
    11 -5 14 22.18 8.99
    11 5 -14 15.66 6.9
    11 -5 14 22.63 7.34
    -11 5 -14 17.71 8.7
    -11 5 14 17.6 7.99
    11 -5 15 20.15 6.57
    11 -5 15 27.05 10.71
    11 5 -15 43.51 12.78
    -11 5 -15 33.1 11.07
    -11 5 15 20.4 8.49
    11 -5 16 21.41 9.11
    11 5 -16 18.34 8.34
    11 -5 16 26.88 7.98
    -11 5 -16 16.52 8.23
    -11 5 16 38.01 11.1
    11 -5 -17 -0.74 2.33
    11 -5 17 -0.13 4.44
    11 5 -17 6.17 5.09
    -11 5 -17 5.48 4.05
    -11 5 17 -3.25 3.7
    11 -5 18 17.73 8.79
    11 5 -18 5.95 5.39
    11 -5 -18 7.82 4.76
    -11 5 -18 4.36 4.56
    -11 5 18 14.45 6.85
    11 -5 19 -2.79 4.24
    11 5 -19 4.86 5.3
    -11 5 -19 10.35 5.91
    -11 5 19 -2.21 3.63
    11 -5 20 2.21 3.05
    -11 5 -20 1.26 3.81
    -11 5 20 -0.74 2.63
    -11 5 -21 -10.5 6.74
    -11 5 21 6.01 5.01
    -11 5 -22 -0.09 2.25
    -11 5 -23 -5.48 5.26
    -11 5 -24 -7.06 5.55
    -11 5 -25 -0.22 0.96
    12 -5 0 13.79 6.12
    12 -5 0 21.58 7.58
    12 5 0 29.64 9.24
    -12 5 0 23.34 9.75
    12 -5 -1 2.93 3.94
    12 -5 1 12.7 6.8
    12 -5 -1 -0.27 3.22
    12 -5 1 -11.64 6
    12 5 -1 2.15 4.02
    12 5 1 -4.18 3.86
    -12 5 -1 -3.24 3.85
    -12 5 1 -6.16 4.85
    12 -5 -2 16.54 7.81
    12 -5 2 3.94 4.13
    12 -5 -2 4.81 3.88
    12 -5 2 13.51 7.26
    12 5 -2 8.7 4.19
    12 5 2 16.09 7.5
    -12 5 2 17.39 7.82
    12 -5 -3 7.26 4.65
    12 -5 3 3.98 2.76
    12 -5 3 6.99 3.19
    12 5 -3 15.94 7.55
    12 5 3 13.5 6.16
    -12 5 -3 22.24 9.02
    -12 5 3 17.04 7.86
    12 -5 -3 16.19 7.06
    12 -5 -4 4.38 3.86
    12 -5 4 10.68 6.37
    12 5 -4 14.9 7.88
    12 5 4 2.45 2.56
    12 -5 4 6.46 4.81
    -12 5 -4 5.28 4.68
    -12 5 4 6.72 3.45
    12 -5 -4 0.04 2.02
    12 -5 5 49.49 13.35
    12 5 -5 27.31 9.84
    12 5 5 41.69 10.84
    12 -5 5 32.81 9.07
    -12 5 -5 54.65 14.61
    12 -5 -5 55.79 13.49
    -12 5 5 37.86 11.7
    12 -5 -5 21.09 7.77
    12 -5 6 0.79 3.29
    12 5 -6 5.85 5.02
    12 5 6 0.78 2.39
    12 -5 -6 -9.71 5.67
    12 -5 -6 4.18 6.06
    -12 5 -6 -0.12 2.41
    -12 5 6 -3.32 2.25
    12 -5 6 3.44 3.01
    12 -5 7 0.52 2.4
    12 -5 7 -1 2.71
    12 5 -7 4.41 6.38
    12 5 7 1.17 3.68
    12 -5 -7 -7.74 5.37
    -12 5 -7 4.19 4.48
    -12 5 7 0.6 2.24
    12 -5 8 17.06 7.98
    12 -5 8 15.45 6.85
    12 5 -8 19.9 8.51
    12 5 8 22.58 7.81
    12 -5 -8 27 9.27
    -12 5 -8 16.88 8.5
    -12 5 8 28.43 9.86
    12 -5 9 12.35 7.31
    12 -5 9 7.17 5.1
    12 5 -9 3.16 3.54
    12 5 9 5.24 3.73
    -12 5 -9 5.15 5.88
    -12 5 9 16.84 8.07
    12 -5 10 13.97 6.85
    12 5 -10 12.63 7.38
    12 -5 10 7.02 5.42
    -12 5 -10 6.27 5.83
    -12 5 10 1.41 2.07
    12 -5 11 -0.13 2.16
    12 5 -11 4.85 3.52
    12 5 11 5.81 3.28
    -12 5 -11 -9.39 6.14
    12 -5 11 -1.38 2.48
    -12 5 11 4.97 4.01
    12 -5 12 4.52 3.44
    12 -5 12 -4.98 4.67
    12 5 -12 7.76 5.5
    -12 5 -12 -5.75 5.08
    -12 5 12 10.04 6.22
    12 -5 13 3.74 4.41
    12 -5 13 -4.01 3.45
    12 5 -13 6.23 4.28
    -12 5 -13 -3.88 4.62
    -12 5 13 7.77 5.69
    12 -5 14 2.07 4.17
    12 5 -14 0.02 3.04
    -12 5 -14 -4.48 4.97
    12 -5 14 5.65 4.16
    -12 5 14 4.93 4.57
    12 -5 15 14.74 8.32
    12 -5 15 11.17 5.72
    12 5 -15 15.03 7.63
    -12 5 -15 2.48 3.51
    -12 5 15 13.94 7.23
    12 -5 16 9.53 5.35
    12 -5 16 -1.39 3.14
    -12 5 -16 2.93 3.66
    -12 5 16 9.69 6.34
    12 -5 17 13.54 6.18
    12 -5 -17 22.13 8.7
    -12 5 -17 14.08 7.59
    -12 5 17 31.03 10.45
    -12 5 -18 -5.33 5.07
    -12 5 18 -0.14 2.15
    -12 5 -19 0.32 2.39
    -12 5 19 3.27 4.28
    -12 5 20 -1.66 3.19
    13 -5 0 13.39 7.71
    13 -5 0 -3.16 4.31
    13 5 0 9.26 5.71
    -13 5 0 0.64 4.31
    13 -5 -1 54.29 14.27
    13 -5 1 66.89 15.53
    13 -5 -1 30.26 9.5
    13 -5 1 40.93 10.59
    13 5 -1 36.06 11.21
    13 5 1 44.51 12.26
    -13 5 -1 47.43 13.7
    -13 5 1 72.08 16.83
    13 -5 2 4.99 5.77
    13 -5 -2 -0.35 3.61
    13 -5 2 4.68 3.79
    13 5 -2 -2.15 3.46
    13 5 2 -8.01 5.28
    -13 5 -2 3.58 4.37
    -13 5 2 4.02 5.56
    13 -5 -2 6.65 6.32
    13 -5 3 6.01 5.82
    13 -5 -3 -1.09 2.15
    13 5 -3 2.63 3.79
    13 5 3 -0.12 1.9
    13 -5 3 -2.69 2.84
    -13 5 -3 -10.3 6.49
    -13 5 3 -8.05 5.7
    13 -5 -3 4.17 4.51
    13 -5 4 -4.85 6.26
    13 -5 -4 7.57 5.81
    13 5 -4 -0.88 4.73
    13 5 4 3.84 4
    13 -5 4 8 3.84
    -13 5 -4 -4.75 4.96
    13 -5 -4 -1.35 4.06
    -13 5 4 11.38 7.33
    13 -5 5 -3.76 3.82
    13 -5 -5 12.02 5.99
    13 -5 5 5.09 4.54
    13 5 -5 1.11 2.53
    13 5 5 5.14 4.98
    13 -5 -5 4.28 5.02
    -13 5 -5 -6.77 4.61
    -13 5 5 7.72 5.49
    13 -5 -6 0.87 4.06
    13 -5 6 6.02 6.83
    13 -5 6 -2.58 4.59
    13 5 -6 9.09 5.83
    13 5 6 2.46 1.9
    13 -5 -6 -1.3 3.16
    -13 5 -6 0.85 2.94
    -13 5 6 -0.8 3.03
    13 -5 7 3.7 4.25
    13 -5 7 3.13 3.46
    13 5 -7 -6.99 5.45
    13 5 7 -3.17 3
    13 -5 -7 5.03 4.6
    -13 5 -7 1.23 2.74
    -13 5 7 -3.8 4.57
    13 -5 -7 -7.86 5.33
    13 -5 8 -4.55 6.07
    13 -5 8 -2.05 2.68
    13 5 -8 -8.09 5.88
    13 5 8 4.2 3.83
    13 -5 -8 4.31 4.09
    -13 5 -8 3.05 5.89
    -13 5 8 0.61 2.79
    13 -5 9 -7.99 6.09
    13 5 -9 5.62 5.13
    13 -5 9 0.28 2.6
    -13 5 9 -5.3 5.15
    13 -5 10 42.79 13.2
    13 5 -10 21.04 8
    13 -5 10 32.77 9.23
    -13 5 10 40.75 12.47
    13 -5 11 22.52 7.81
    13 -5 11 21.52 9.77
    -13 5 11 30.1 11.31
    13 -5 12 3.7 4.1
    -13 5 12 27.45 11.12
    13 -5 13 11.13 5.66
    -13 5 13 6.5 3.32
    -13 5 14 7.21 5.53
    -13 5 15 10.68 7.01
    -13 5 16 -3.09 5.09
    14 -5 0 -5.49 5.13
    14 5 0 0.12 3.84
    14 -5 1 10.56 6.93
    14 5 -1 0.68 2.53
    14 5 1 -1.27 4.37
    14 -5 -1 -3.46 4.56
    14 -5 2 8.8 6.24
    14 5 -2 2.33 4.07
    14 5 2 7.73 4.77
    14 -5 -2 0.96 2.92
    14 -5 3 -1.28 3.53
    14 5 -3 15.3 7.74
    14 5 3 12.94 6.76
    14 -5 -3 3.48 3.41
    14 5 4 -4.66 4.41
    14 -5 -4 3.85 6.08
    14 5 5 -5.13 4.48
    14 -5 -5 4 5.12
    14 5 6 -4.15 4.1
    14 -5 -6 6.25 5.3
    14 5 7 -6.14 4.91
    14 -5 -7 0.13 2.78
    0 6 0 165.57 12.66
    0 -6 0 190.74 19.31
    0 -6 0 138.73 10.3
    0 6 1 158.96 11.78
    0 6 -1 138.81 11.85
    0 -6 -1 141.61 9.34
    0 -6 1 145.72 16.66
    0 -6 1 148.41 11.29
    0 6 -2 4.72 2.73
    0 -6 2 2.42 1.88
    0 -6 2 -0.29 1.48
    0 -6 -2 -0.86 0.88
    0 -6 -2 0.1 0.8
    0 6 -3 137.16 12.71
    0 -6 -3 109.72 6.39
    0 -6 -3 94.7 9.47
    0 -6 3 197.95 19.3
    0 -6 3 123.05 11.49
    0 6 -4 8.11 3.17
    0 -6 4 8.61 3.26
    0 -6 4 9.41 4.69
    0 -6 -4 11.79 3.24
    0 6 -5 6.08 3.58
    0 -6 5 7.03 2.86
    0 -6 5 9.77 4.38
    0 -6 -5 4.85 2.05
    0 6 -6 55.08 8.71
    0 -6 -6 38.42 5.14
    0 -6 6 47.77 8.28
    0 -6 6 82.87 12.48
    0 6 -7 236.68 18.07
    0 -6 -7 220.5 11.03
    0 -6 7 240.95 20.35
    0 -6 7 235.33 18.35
    0 -6 8 82.46 11.69
    0 6 -8 93.13 11.57
    0 -6 8 97.87 12.08
    0 -6 -8 83.13 5.99
    0 6 -9 46.24 8.48
    0 -6 9 56.95 9.93
    0 -6 9 64.1 9.98
    0 6 -10 9.28 3.68
    0 -6 10 9.89 4.28
    0 -6 10 11.34 4.74
    0 -6 11 12.56 4.91
    0 6 -11 10.39 4.23
    0 -6 12 7.46 4.39
    0 6 -12 3.99 2.69
    0 6 -13 -2.39 2.48
    0 -6 13 1.48 2.59
    0 -6 14 2.41 2.6
    0 6 -14 -0.95 1.71
    0 6 -15 53.69 10.76
    0 -6 15 62.13 10.81
    0 6 -16 580.78 33.83
    0 -6 16 532.42 30.3
    0 6 -17 207.63 20.61
    0 6 -18 73.97 12.7
    0 6 -19 108.24 15.4
    0 6 -20 60.24 11.62
    0 6 -21 44.24 10.41
    0 -6 21 60.25 13.45
    0 6 -22 26.25 8.68
    0 -6 22 33.2 9.85
    0 6 -23 50.97 11.16
    0 -6 23 65.8 13.92
    0 6 -24 8.31 5.14
    0 -6 24 18.36 7.73
    0 6 -25 94.98 15.73
    0 -6 25 87.26 16.9
    0 6 -26 29.58 8.95
    0 -6 26 39.02 11.51
    0 6 -27 10.41 6.02
    0 -6 27 0.02 2.5
    0 6 -28 34.05 9.83
    0 -6 28 33.06 9.61
    0 6 -29 50.41 12.37
    0 -6 29 68.81 15.85
    0 6 -30 7.42 5.48
    0 -6 30 30.67 11.3
    0 6 -31 31.76 9.95
    0 -6 31 18.5 8.98
    0 -6 32 8.24 7.46
    -1 -6 0 -0.97 2.26
    1 6 0 0.21 0.99
    -1 -6 0 -0.8 0.87
    1 -6 0 -0.29 1.17
    1 -6 0 -1.54 3.2
    1 -6 1 18.22 5.67
    -1 -6 1 23.05 6.33
    1 6 1 23.43 4.56
    1 6 -1 22.56 4.97
    -1 -6 -1 26.78 4.15
    1 -6 -1 25.52 4.24
    -1 -6 -1 24.07 6.5
    1 -6 1 27.45 4.95
    1 -6 -2 40.32 4.81
    1 -6 2 30.7 8.03
    1 6 2 39.46 5.83
    1 6 -2 47.5 7.26
    -1 -6 2 39.12 8.28
    1 -6 2 47.26 6.94
    -1 -6 -2 29.41 5.43
    -1 -6 -2 39.95 4.72
    -1 6 -3 70.79 8.96
    1 6 3 80.15 7.77
    1 6 -3 80.82 9.88
    1 -6 -3 78.39 8.81
    1 -6 3 92.99 13.7
    -1 -6 -3 75.95 8.28
    1 -6 3 76.78 9.42
    -1 -6 -3 79.43 5.68
    -1 -6 3 87.35 12.01
    -1 -6 -3 79.2 5.89
    1 -6 -3 84.14 6.24
    -1 6 -4 79.43 9.7
    1 6 4 82.09 7.5
    1 6 -4 71.05 9.35
    1 -6 -4 77.94 8.46
    -1 -6 -4 68.9 4.02
    -1 -6 -4 63.68 7.24
    -1 -6 4 71.8 10.79
    1 -6 4 79.6 9.68
    1 -6 4 88.22 12.99
    -1 -6 -4 75.7 4.28
    1 -6 -4 75.27 4.87
    1 6 5 15.1 3.14
    -1 6 -5 17.12 4.55
    1 -6 5 18.4 4.61
    1 6 -5 24.12 5.72
    1 -6 -5 13.73 3.41
    1 -6 5 19.18 6.09
    -1 -6 -5 18.78 3.67
    -1 -6 5 25.68 6.99
    -1 6 -6 50.79 8.24
    1 -6 6 60.29 9.13
    1 -6 -6 57.71 6.55
    1 6 -6 57.02 8.95
    -1 -6 -6 51.28 5.81
    1 -6 6 73.71 11.72
    -1 -6 6 65.3 10.32
    -1 -6 7 74.21 10.74
    -1 6 -7 67.02 9.57
    1 -6 7 68.02 10.15
    1 6 -7 66.47 9.82
    1 -6 -7 65.04 6.46
    1 -6 7 69.56 11.78
    -1 6 -8 283.69 20.27
    1 6 -8 306.2 21.34
    1 -6 -8 297.09 12.76
    1 -6 8 319.02 24.22
    1 -6 8 309.07 21.7
    -1 -6 8 317.88 22.43
    -1 6 -9 159.4 15.47
    1 6 -9 157.13 15.54
    1 -6 -9 178.4 8.71
    1 -6 9 166.38 17.62
    1 -6 9 168.62 16.67
    -1 -6 9 191.19 17.31
    1 6 -10 83.11 11.56
    -1 6 -10 55.26 9.39
    1 -6 10 70.15 11.25
    1 -6 -10 73.29 4.46
    1 -6 10 83.13 12.08
    -1 -6 10 72.94 10.78
    -1 6 -11 1.33 1.89
    -1 -6 11 5.89 3.65
    1 6 -11 0.84 2.2
    1 -6 11 0.82 2.08
    1 -6 11 3.12 2.68
    -1 6 -12 31.84 7.42
    1 6 -12 37.11 8.19
    1 -6 12 29.97 7.39
    -1 -6 12 34.46 7.55
    1 -6 12 39.85 8.21
    1 6 -13 77.86 11.89
    -1 6 -13 78.32 11.64
    1 -6 13 68.12 11.15
    1 -6 13 60 10.8
    -1 -6 13 78.83 11.21
    -1 6 -14 93.48 13.16
    1 6 -14 92.83 13.37
    1 -6 14 96.7 14.01
    1 -6 14 95.41 12.99
    -1 -6 14 90.31 11.67
    1 -6 15 4.37 3.3
    -1 6 -15 -1.79 3.74
    1 6 -15 5.19 3.21
    1 -6 15 3.63 3.35
    -1 -6 15 5.73 3.44
    -1 6 -16 22.11 6.24
    1 6 -16 39.4 9.03
    1 -6 16 28.02 8.33
    1 -6 16 23.98 6.71
    -1 6 -17 72.39 12.04
    1 6 -17 88.5 13.47
    1 -6 17 70.65 13.05
    1 -6 17 87.58 12.58
    -1 6 -18 39.96 8.98
    1 6 -18 42.92 9.81
    1 -6 18 38.7 9.93
    -1 6 -19 5.37 4.31
    1 6 -19 13.32 5.77
    1 -6 19 6.67 4.92
    -1 6 -20 122.37 16.42
    1 6 -20 111.89 16.05
    1 -6 20 113.91 17.52
    -1 6 -21 7.87 4.89
    1 6 -21 3.51 2.69
    1 -6 21 5.29 4.36
    -1 6 -22 4.77 3.16
    1 6 -22 0.59 2.04
    1 -6 22 -2.36 4.2
    -1 6 -23 24.38 7.75
    1 6 -23 19.83 7.21
    1 -6 23 25.3 8.65
    1 6 -24 3.45 3.72
    1 -6 24 -4.23 4.64
    -1 6 -25 -2.4 3.22
    1 6 -25 -2.36 2.59
    1 -6 25 8.05 5.13
    -1 6 -26 38.77 10.16
    1 6 -26 34.66 9.95
    1 -6 26 25.59 9.24
    -1 6 -27 -2.59 2.35
    1 6 -27 1.44 2.26
    1 -6 27 3.91 4.77
    -1 6 -28 10.35 6.1
    1 6 -28 -3.65 3.43
    1 -6 28 10.94 7.4
    -1 6 -29 0.83 2.82
    1 6 -29 5.25 3.85
    1 -6 29 -6.83 6.59
    -1 6 -30 -0.37 3.61
    1 6 -30 8.12 4.18
    1 -6 30 7.3 5.83
    -1 6 -31 20.71 8.22
    1 6 -31 19.55 8.3
    1 -6 31 34.48 12.24
    -1 -6 31 14.78 7.13
    1 -6 32 9.69 7.61
    -1 -6 32 5.22 4.77
    2 6 0 56.81 7.81
    -2 -6 0 59.01 9.89
    2 -6 0 54.12 6.98
    2 -6 0 55.62 10.66
    -2 -6 -1 12.67 4.5
    2 -6 1 13.2 5.39
    -2 -6 1 12.06 4.69
    2 6 1 15.53 3.79
    2 6 -1 28.59 5.6
    2 -6 -1 17.71 4
    2 -6 1 19.18 4.46
    -2 -6 -1 21.71 4.17
    2 -6 2 24.4 7.09
    2 6 2 25.19 4.91
    2 6 -2 23.08 5.08
    -2 -6 2 27.57 6.53
    2 -6 -2 26.21 4.45
    2 -6 2 31.65 5.89
    -2 -6 -2 30.42 4.6
    -2 -6 -3 22.78 3.78
    2 -6 3 18.68 6.28
    2 6 3 22.98 4.51
    2 6 -3 28.28 5.88
    2 -6 -3 24.59 4.02
    -2 -6 3 36.01 7.56
    -2 -6 -3 19.76 4.34
    2 -6 3 25.16 5.51
    2 6 4 172.42 11.45
    2 6 -4 169.97 15.09
    2 -6 -4 146.73 12.13
    2 -6 4 158.22 14.03
    -2 -6 -4 155.12 11.74
    2 -6 4 142.48 17.19
    -2 -6 4 154.08 15.18
    -2 -6 -4 165.64 8.69
    2 -6 -4 159.47 9.29
    2 6 5 64.11 6.55
    2 6 -5 70.84 9.99
    2 -6 -5 58.5 7.46
    2 -6 5 59.14 11.09
    2 -6 5 78.55 10.04
    2 -6 -5 77.84 5.72
    -2 -6 5 70.46 10.29
    -2 -6 -5 63.26 4.27
    -2 -6 6 70.34 10.13
    2 6 6 76.73 6.71
    2 6 -6 71.62 10.24
    2 -6 -6 77.6 8.26
    2 -6 6 72.82 10.2
    2 -6 6 71.67 12.16
    2 6 7 241.36 10.9
    2 6 -7 251.28 19.45
    2 -6 -7 216.61 13.32
    2 -6 7 226.77 18.49
    2 -6 7 251.14 22.7
    -2 -6 7 232.6 18.46
    2 6 8 166.35 8.03
    2 6 -8 159.34 15.9
    2 -6 -8 174.93 11.35
    2 -6 8 158.98 15.8
    2 -6 8 163.06 18.18
    -2 -6 8 141.82 14.18
    2 6 -9 194.65 17.72
    2 -6 -9 185.66 11.04
    2 -6 9 186.06 17.72
    2 -6 9 198.81 19.61
    -2 -6 9 175.22 15.89
    -2 6 -10 6.43 4.3
    2 -6 10 -0.1 2.68
    2 -6 10 0.59 3.62
    2 6 -10 3.22 3.49
    -2 -6 10 -0.09 2.1
    2 -6 -10 2.03 1.23
    -2 6 -11 214.2 18.73
    2 6 -11 245.65 20.69
    2 -6 11 233.4 21.35
    2 -6 11 236.63 21.42
    -2 -6 11 228.87 17.81
    -2 6 -12 120.97 14.44
    2 6 -12 140.69 16.23
    2 -6 12 144.21 16.64
    2 -6 12 153.06 17.11
    -2 -6 12 151.47 14.65
    -2 -6 13 60.92 9.4
    -2 6 -13 63.08 10.72
    2 -6 13 55.81 10.88
    2 6 -13 44.59 9.26
    2 -6 13 52.18 10.62
    -2 6 -14 92.68 13.06
    2 6 -14 92.8 13.49
    2 -6 14 96.35 14.21
    2 -6 14 102.09 13.95
    -2 6 -15 18.04 6.34
    2 -6 15 25.4 7.35
    2 6 -15 10.47 5.1
    2 -6 15 17.18 6.72
    -2 6 -16 2.46 3.24
    2 -6 16 5.76 4.05
    2 -6 16 4.07 3.09
    2 6 -16 -0.31 2.72
    2 -6 17 18.52 6.28
    -2 6 -17 18.1 5.74
    2 -6 17 9.81 4.38
    2 6 -17 14.49 5.89
    -2 6 -18 3.17 3.7
    2 -6 18 2.45 2.18
    2 6 -18 2.73 3.55
    2 -6 18 -1.09 2.43
    -2 6 -19 -3.76 4.39
    2 -6 19 -8.71 5.19
    2 6 -19 3.79 3.63
    -2 6 -20 5.52 4.07
    2 -6 20 10.36 5.05
    2 6 -20 13.49 5.34
    -2 6 -21 32.97 8.88
    2 -6 21 28.34 9.02
    2 6 -21 30.02 8.33
    -2 6 -22 5.15 4.66
    2 -6 22 0.54 3.77
    2 6 -22 2.57 4.7
    -2 6 -23 39.29 9.88
    2 -6 23 34.18 10.55
    2 6 -23 52.58 12.18
    -2 6 -24 3.61 4.41
    2 -6 24 -0.49 2.92
    2 6 -24 0.3 3.77
    -2 6 -25 9.37 4.82
    2 -6 25 14.02 7.11
    2 6 -25 0.99 3.73
    -2 6 -26 50.01 11.48
    2 -6 26 57.03 13.72
    2 6 -26 48.88 11.82
    -2 6 -27 3.81 3.41
    2 -6 27 2.85 4.03
    2 6 -27 -1.63 2.76
    -2 6 -28 7.72 4.77
    2 -6 28 19.79 9.15
    2 6 -28 31.68 10.24
    -2 6 -29 44.35 12.02
    2 -6 29 57.06 14.84
    2 6 -29 55.71 13.37
    -2 6 -30 6.18 5.11
    2 -6 30 -2.21 3.43
    2 6 -30 1.14 2.44
    -2 6 -31 22.5 8.85
    2 -6 31 37.5 12.2
    2 6 -31 43 12
    -3 -6 0 -0.95 2.35
    3 6 0 1.42 1.53
    3 -6 0 -1.03 2.49
    -3 6 0 5.43 4.55
    3 -6 0 1.89 3.6
    -3 -6 0 -0.37 1.13
    3 -6 -1 98.76 9.95
    3 -6 1 76.6 13.22
    3 -6 1 92.88 10.21
    3 6 1 93.06 10.16
    3 6 -1 90.84 10.67
    -3 -6 1 73.36 10.18
    -3 -6 1 73.98 9.13
    -3 -6 -1 91.23 11.69
    -3 6 -1 97.43 15.04
    -3 6 1 88.92 14.07
    -3 -6 -1 92.92 9.51
    -3 -6 -2 11.22 3.21
    3 -6 2 5.65 4
    3 6 2 18.31 4.44
    3 -6 -2 8.34 3.11
    3 6 -2 7.78 3.62
    -3 6 2 12.61 6.3
    -3 -6 2 9.82 3.7
    3 -6 2 7.41 3.11
    -3 6 -2 10.91 5.46
    -3 -6 -2 4.14 2.37
    3 6 3 133.35 11.38
    3 6 -3 134.44 13.71
    3 -6 3 135.48 13.25
    3 -6 3 172.97 19.63
    -3 -6 3 139.84 13.95
    -3 6 3 136.64 17.86
    -3 6 -3 105.37 15.65
    -3 -6 -3 122.09 9.89
    3 -6 -3 133.68 10.6
    3 -6 4 42.7 9.98
    -3 -6 -4 41.67 5.41
    3 6 4 40.42 6.14
    3 6 -4 46.35 8.02
    -3 6 -4 49.85 11.01
    -3 6 4 38.41 8.73
    3 -6 4 36.41 7.19
    3 -6 -4 42.07 5.79
    -3 -6 4 38.86 7.24
    -3 -6 5 41.75 7.38
    3 6 5 34.86 5.38
    3 6 -5 38.98 7.54
    3 -6 5 46.38 8.29
    3 -6 5 44.06 9.39
    -3 6 5 40.92 9.65
    3 -6 -5 40.08 5.33
    -3 -6 -5 43.21 5.12
    -3 -6 -6 29.9 3.79
    3 -6 -6 32.61 5.85
    3 6 6 25.07 4.35
    3 6 -6 35.32 7.55
    -3 -6 6 26.27 5.62
    3 -6 6 35.66 8.61
    -3 6 6 24.07 7.29
    3 -6 6 28.64 6.78
    3 -6 -6 31.62 4.54
    3 -6 -7 4.47 2.1
    3 6 7 2.24 1.11
    3 6 -7 1.94 1.86
    3 -6 7 8.33 4.26
    -3 -6 7 10 3.8
    -3 6 7 5.48 4.65
    -3 -6 -7 3.78 1.27
    3 -6 7 0.85 1.68
    -3 -6 -8 10.24 1.53
    -3 -6 8 11.78 4.28
    3 -6 -8 14.9 3.83
    3 6 8 17.22 3.08
    3 6 -8 7.84 3.52
    -3 6 8 12.06 5.4
    3 -6 8 6.35 4
    3 -6 8 8.25 3.93
    -3 6 9 70.41 12.63
    3 6 9 64.23 5.38
    3 -6 -9 74.12 7.91
    3 6 -9 72.68 11.3
    -3 -6 9 60.51 8.77
    3 -6 9 73.22 12.48
    3 -6 9 57.72 10.13
    3 -6 10 0.5 1.92
    3 -6 10 3.43 4.06
    -3 -6 10 3.37 2.43
    3 6 -10 5.42 3.77
    -3 6 10 -1.02 3.19
    3 -6 11 6.32 3.03
    3 -6 11 -1.12 2.22
    3 6 -11 3.99 3.04
    -3 -6 11 12.35 4.31
    3 -6 12 4.9 3.55
    3 6 -12 3.55 3.94
    3 -6 12 4.96 3.99
    3 -6 13 64.85 11.82
    3 6 -13 60.96 11.33
    3 -6 13 62.66 11.35
    3 -6 14 99.31 14.73
    3 6 -14 88.06 13.65
    3 -6 14 113.01 15.13
    3 -6 15 32.91 8.98
    3 6 -15 15.39 6.04
    3 -6 15 27.64 7.95
    3 -6 16 85.51 14.55
    3 6 -16 77.64 13.2
    3 -6 16 73.4 12.11
    3 -6 17 1.36 2.85
    3 6 -17 0.24 1.87
    3 -6 17 2.51 2.61
    3 -6 18 25.09 8.22
    3 6 -18 27.46 7.98
    3 -6 18 31.83 8.3
    3 -6 19 2.54 3.39
    3 -6 19 4.58 4.12
    3 6 -19 -2.17 3.87
    3 -6 20 2.58 3.74
    3 6 -20 0.52 2.03
    3 -6 21 29.49 9.7
    3 6 -21 18.71 7.69
    3 -6 22 46.81 11.91
    3 6 -22 47.83 11.7
    3 -6 23 42.06 11.41
    3 6 -23 56.62 12.64
    3 -6 24 34.94 10.14
    3 6 -24 62.37 13.15
    3 -6 25 8.15 4.86
    3 6 -25 1.18 1.79
    3 -6 26 6.88 6.72
    3 6 -26 7.02 5.12
    3 -6 27 7.69 5.66
    3 6 -27 3.2 4.72
    3 -6 28 -3.53 5.07
    3 6 -28 0.41 2.94
    3 -6 29 -6.01 5.49
    3 6 -29 1.15 3.87
    3 -6 30 3.94 4.25
    3 6 -30 2.2 3.37
    3 -6 31 -1.21 3.11
    4 -6 0 -0.02 1.48
    4 6 0 1.55 1.69
    -4 -6 0 -1.15 1.61
    -4 6 0 -1.37 3.39
    4 -6 0 5.27 4.42
    4 -6 1 136.66 13.34
    4 6 -1 126.69 13.32
    4 6 1 150.48 13.8
    4 -6 1 129.45 17.63
    -4 -6 -1 137.43 13.58
    -4 -6 1 115.58 12.15
    -4 6 -1 135.19 18.14
    -4 6 1 126.62 17.13
    -4 -6 -1 112 11.42
    4 -6 -1 120.97 11.89
    4 -6 2 10.28 5.46
    -4 -6 -2 10.82 3.39
    -4 -6 -2 9.53 3.28
    4 -6 -2 12.56 3.94
    4 6 -2 10.03 3.68
    4 6 2 13.78 4.19
    4 -6 2 14.56 4.96
    -4 6 -2 8.75 5.84
    -4 6 2 17.06 6.33
    -4 -6 2 9.81 2.88
    4 -6 3 103.72 12.27
    4 -6 3 84.35 13.61
    4 6 -3 89.24 11.79
    4 6 3 87.85 10.04
    -4 -6 -3 87.29 11.24
    -4 -6 3 89.9 10.42
    -4 6 -3 109.37 16.49
    -4 6 3 86.74 14.43
    4 -6 -3 93.18 10.17
    -4 -6 -3 104.69 10.4
    4 -6 -4 39.62 6.48
    4 -6 4 28.6 8.2
    -4 -6 -4 23.38 4.7
    -4 -6 4 35.33 6.49
    4 6 -4 41.72 8.31
    4 6 4 46.56 7.3
    4 -6 4 27.36 6.44
    -4 6 -4 32.62 9.51
    -4 6 4 45.1 10.6
    4 6 -5 446.32 27.08
    4 6 5 410 20.43
    4 -6 5 409.19 25.58
    4 -6 5 447.22 31.92
    -4 6 -5 466.15 34.4
    -4 6 5 394.21 30.6
    -4 -6 5 420.92 21.88
    4 -6 -5 455.18 20.81
    -4 -6 -5 392.68 18.87
    4 6 -6 117.09 14.24
    4 6 6 136.34 11.41
    4 -6 6 126.72 14.73
    4 -6 6 104.73 15.42
    -4 -6 6 120.44 11.7
    -4 6 -6 122.94 17.91
    -4 6 6 106.69 15.95
    4 -6 -6 118.7 10.44
    4 -6 7 6.41 4.49
    4 6 -7 1.5 3.63
    4 6 7 3.64 2.17
    -4 -6 7 3.97 2.34
    4 -6 7 11.28 5.6
    -4 6 -7 -2.39 4.69
    -4 6 7 2.6 3.13
    4 -6 -7 1.95 1.43
    -4 -6 8 -1.08 1.85
    -4 6 -8 0.5 2.29
    4 6 8 3.18 1.87
    4 6 -8 2.45 3.04
    4 -6 8 1.27 4.5
    -4 6 8 0.91 2.3
    4 -6 8 -0.48 2.55
    4 6 9 232.3 12.71
    4 6 -9 236.4 21.16
    4 -6 9 194.15 19.35
    4 -6 9 205.46 21.05
    -4 6 -9 214.27 23.82
    -4 6 9 215.8 22.01
    -4 -6 9 225.95 16.19
    4 -6 10 22.16 7.59
    -4 6 10 28.66 8.74
    4 6 -10 34.69 8.84
    -4 6 -10 29.96 9.6
    4 -6 10 25.01 6.98
    4 6 -11 271.28 23.41
    4 -6 11 270.38 23.68
    4 -6 11 289.69 24.96
    -4 6 -11 281.97 27.7
    -4 6 11 272.74 24.7
    4 6 -12 96.25 14.18
    4 -6 12 125.81 16.57
    -4 6 -12 97.55 16.24
    -4 6 12 88.94 14.09
    4 -6 12 95.32 14.25
    4 6 -13 110.65 15.54
    4 -6 13 126.92 16.88
    4 -6 13 115.72 15.64
    -4 6 13 95.8 14.54
    4 6 -14 152.66 18.23
    4 -6 14 153.1 18.92
    -4 6 14 138.73 17.69
    4 -6 14 131.8 16.56
    4 -6 15 39.75 9.35
    4 6 -15 57.53 11.65
    -4 6 15 47.06 10
    4 -6 15 47.23 10.96
    4 6 -16 5.26 3.38
    4 -6 16 5.86 3.56
    -4 6 16 2.15 3.33
    4 -6 16 2.16 3.06
    4 -6 17 6.38 4.87
    4 -6 17 1.56 2.61
    4 6 -17 3.31 3.62
    -4 6 17 2.9 2.78
    4 -6 18 32.92 9.41
    4 6 -18 44.96 10.43
    -4 6 18 39.86 9.01
    4 -6 18 47.7 10.04
    4 -6 19 28.8 8.8
    4 -6 19 42.3 9.71
    4 6 -19 23.32 7.82
    4 -6 20 23.35 8.08
    4 6 -20 15.24 6.57
    4 -6 21 6.88 6.08
    4 6 -21 -2.76 4.1
    4 -6 22 8.55 6.01
    4 6 -22 2.31 2.17
    4 -6 23 94.67 17.5
    4 6 -23 75.28 14.71
    4 -6 24 4.89 3.91
    4 6 -24 0.86 3.79
    4 -6 25 25.56 9.84
    4 6 -25 35.3 10.74
    4 -6 26 8.2 5.71
    4 6 -26 6 3.57
    4 -6 27 16.39 7.64
    4 6 -27 14.02 6.49
    4 -6 28 17.43 8.59
    4 6 -28 4.69 4.03
    4 -6 29 -3.02 3.8
    4 6 -29 -7.29 5.35
    4 -6 30 8.61 7.3
    4 6 -30 -5.54 4.79
    5 -6 0 0.85 1.53
    5 6 0 -2.57 1.38
    -5 -6 0 -2.15 2.46
    -5 6 0 2.38 2.4
    5 -6 0 -3.76 5.25
    -5 -6 1 41.28 6.54
    5 -6 1 41.42 9.42
    5 -6 -1 49.21 8.2
    5 -6 1 47.81 8.95
    5 6 -1 47.31 8.74
    5 6 1 60.98 9.33
    -5 -6 -1 61.87 8.27
    -5 6 -1 51.88 11.66
    -5 6 1 51.78 11.63
    5 -6 2 99.94 12.58
    5 -6 2 86.46 14.73
    5 6 -2 100.8 12.79
    5 6 2 100.41 11.82
    -5 -6 -2 94.95 10.52
    -5 -6 2 97.87 10.01
    -5 6 -2 105.78 16.44
    -5 6 2 100.57 16.13
    5 -6 -2 88.61 10.96
    5 -6 3 307.87 22.52
    5 6 -3 297.68 22.35
    5 6 3 315.56 20.52
    5 -6 -3 310.54 20.44
    -5 -6 -3 311.29 19.53
    5 -6 3 304.86 27.39
    -5 6 -3 303.23 28.4
    -5 6 3 337.41 29.1
    -5 -6 3 327 17.86
    -5 6 -4 117.16 17.9
    5 -6 4 105.68 13.6
    5 6 -4 105.06 13.71
    5 6 4 101.44 11.47
    5 -6 4 96.4 15.38
    -5 -6 -4 90.06 10.71
    -5 -6 4 102.79 10.02
    5 -6 -4 109.72 11.73
    -5 6 4 103.86 16.29
    5 -6 -5 298.04 19.07
    5 -6 5 279.74 22.31
    5 6 -5 268.72 22.07
    -5 -6 5 306.16 17.02
    5 6 5 267.3 18.02
    -5 -6 -5 244.15 17.73
    5 -6 5 279.85 25.56
    -5 6 -5 243.9 25.71
    -5 6 5 285.43 26.68
    5 -6 6 355.01 25.64
    5 6 -6 347.93 25.64
    5 6 6 355.65 20.21
    5 -6 6 331.24 28.07
    -5 6 -6 354.99 30.95
    -5 6 6 369.53 30.06
    5 -6 -6 355.24 20.52
    -5 -6 6 381.19 18.92
    5 -6 7 233.25 21.09
    5 6 -7 233.15 21.12
    5 6 7 222.5 15.6
    5 -6 7 239.3 23.66
    -5 6 -7 241.72 25.74
    -5 6 7 232.95 23.86
    5 -6 -7 256.89 17.27
    -5 -6 7 251.92 15.71
    5 6 -8 29.67 8.14
    5 6 8 28.05 5.52
    5 -6 8 40.09 9.47
    5 -6 8 40.05 10.06
    -5 6 -8 43.61 11.43
    -5 6 8 44.37 10.86
    5 -6 -8 34.23 6.21
    5 6 9 73.67 8.37
    5 6 -9 73.58 12.62
    5 -6 9 72.13 12.3
    -5 6 -9 94.92 16.52
    -5 6 9 77.27 13.7
    5 -6 9 96.28 14.8
    5 -6 10 -1.61 2.12
    5 6 -10 -0.95 2.65
    5 -6 10 -0.64 2.12
    -5 6 -10 -1.05 3.25
    -5 6 10 -0.05 3.2
    5 -6 11 5.89 4.41
    5 6 -11 5.5 4.22
    5 -6 11 2.55 1.88
    -5 6 -11 11.39 6.58
    -5 6 11 18.16 6.75
    5 -6 12 32.82 8.96
    5 6 -12 38.5 9.19
    -5 6 -12 35.62 10.01
    5 -6 12 45.1 10.18
    -5 6 12 42.2 9.96
    5 6 -13 12.91 6.16
    5 -6 13 18.47 5.95
    -5 6 -13 14.29 6.5
    -5 6 13 22.88 7.5
    5 -6 13 26.23 8.08
    5 6 -14 66.39 12.59
    -5 6 -14 83.85 15.73
    -5 6 14 60.31 11.85
    5 -6 14 88.13 15.03
    5 -6 14 74.34 12.86
    5 -6 15 80.85 13.49
    5 6 -15 103.94 16.19
    -5 6 -15 116.12 18.6
    -5 6 15 113.98 16.27
    5 -6 15 100.63 16.03
    5 6 -16 61.9 12.72
    5 -6 16 60.7 11.42
    -5 6 -16 69.56 14.52
    -5 6 16 52.2 11.05
    5 -6 16 67.4 13.34
    5 6 -17 0.97 2.37
    -5 6 -17 1.85 4.61
    -5 6 17 -1.21 2.48
    5 -6 17 -2.37 3.74
    5 -6 17 5.44 4.89
    5 6 -18 52.99 11.72
    5 -6 18 61.91 11.67
    -5 6 18 52.29 10.82
    5 -6 18 55.72 12.83
    5 6 -19 -1.86 2.92
    5 -6 19 -0.67 2.14
    -5 6 19 -3.73 3.25
    5 -6 19 0.57 2.34
    5 6 -20 1.81 3.04
    5 -6 20 0.27 2.07
    -5 6 20 -0.61 2.39
    5 -6 20 -0.82 4.06
    5 6 -21 0.56 1.91
    -5 6 21 -3.76 3.25
    5 -6 21 -4.54 3.52
    5 6 -22 -1.09 3.57
    5 -6 22 -0.3 3.16
    5 6 -23 10.2 6.48
    5 -6 23 0.02 2.55
    5 6 -24 13.74 6.89
    5 -6 24 18.6 8.52
    5 6 -25 17.53 7.24
    5 -6 25 29.43 10.04
    5 6 -26 3.16 3.43
    5 -6 26 2.87 4.61
    5 6 -27 30.5 10.2
    5 -6 27 42.73 12.63
    5 6 -28 -0.02 2.3
    5 -6 28 7.92 5.38
    5 6 -29 24.28 9.29
    5 -6 29 28.05 9.96
    6 6 0 194.23 17.98
    6 -6 0 204.98 22.76
    -6 -6 0 198.45 12.98
    -6 6 0 193.95 22.79
    6 -6 0 199.48 18.34
    -6 -6 -1 21.82 4.52
    6 -6 1 15.98 6.12
    6 -6 -1 32.82 7.35
    6 -6 1 26.07 7.24
    6 6 -1 34.06 7.93
    6 6 1 19.17 5.83
    -6 -6 1 27.8 4.8
    -6 6 -1 25.43 7.75
    -6 6 1 35.24 10.17
    6 -6 -1 24.06 8.14
    6 -6 2 4.42 4.05
    6 -6 -2 11.29 4.36
    -6 -6 2 9.11 2.77
    6 -6 2 13.5 5.34
    6 6 -2 18.3 6.25
    6 6 2 7.77 3.4
    -6 -6 -2 9.5 2.92
    -6 6 -2 21.53 8.08
    -6 6 2 14.32 6.23
    6 -6 3 102.08 15.94
    6 6 -3 99.15 13.56
    6 6 3 95.46 12.07
    -6 -6 -3 98.71 9.72
    -6 -6 3 90 8.25
    6 -6 -3 111.56 12.96
    -6 6 -3 109.53 17.72
    -6 6 3 93.64 15.72
    6 -6 3 99.91 13.53
    6 -6 -4 21 5.78
    -6 -6 -4 17.85 4.42
    6 -6 4 12.19 5.86
    6 -6 4 25.87 7.53
    -6 -6 4 21.47 4.29
    6 6 -4 27.07 7.88
    6 6 4 34.39 7.32
    -6 6 -4 15.71 6.83
    -6 6 4 26.38 8.76
    6 -6 5 252.28 22.2
    6 6 -5 267.78 22.93
    6 6 5 261.58 19.2
    -6 -6 -5 274.79 17.27
    6 -6 5 251.08 25.12
    -6 6 -5 296.77 28.73
    -6 6 5 271.07 26.78
    6 -6 -5 278.83 20.22
    6 6 -6 16.07 6.57
    6 -6 6 10.99 7.23
    6 -6 6 8.43 4.93
    6 6 6 9.03 4.08
    -6 6 -6 18.62 8.58
    -6 6 6 8.64 5.67
    -6 -6 -6 10.14 3.62
    6 -6 -6 5.24 3.74
    6 -6 7 188.09 20
    6 6 -7 188.31 19.74
    6 6 7 162.32 14.63
    6 -6 7 177.13 20.6
    -6 6 -7 163.37 21.56
    -6 6 7 177.64 21.48
    6 -6 -7 191.02 16.6
    6 6 8 63.71 9
    6 6 -8 60.73 11.51
    6 -6 8 55.59 10.96
    6 -6 8 55.08 11.43
    6 -6 -8 67.64 9.89
    -6 6 -8 56.17 12.89
    -6 6 8 63.7 13.18
    6 6 -9 35.97 9.44
    6 6 9 17.06 4.78
    6 -6 9 36.29 9.72
    -6 6 -9 30.86 10.17
    -6 6 9 36.85 10.07
    6 -6 9 68.02 13.39
    6 -6 10 56.65 11.3
    6 6 -10 45.11 9.92
    6 -6 10 54.57 11.49
    -6 6 -10 39.58 11.21
    -6 6 10 53.81 12.12
    6 -6 11 40.98 9.78
    6 6 -11 30.29 8.46
    6 -6 11 26.3 8.36
    -6 6 -11 35.72 10.23
    -6 6 11 38.75 9.96
    6 -6 12 41.87 10.15
    6 6 -12 40.4 10.11
    6 -6 12 36.89 9.68
    -6 6 -12 44.85 11.61
    -6 6 12 53.74 11.52
    6 6 -13 59.81 12.44
    6 -6 13 59.3 11.91
    6 -6 13 61.5 12.88
    -6 6 -13 87.08 16.16
    -6 6 13 60.69 12.55
    6 6 -14 21.59 7.41
    6 -6 14 37.84 10.19
    -6 6 -14 22.89 8.87
    -6 6 14 36.55 9.53
    6 -6 14 39.16 9.91
    6 -6 15 34.84 8.96
    6 6 -15 22.7 8.47
    6 -6 15 25.1 7.8
    -6 6 -15 19.91 8.12
    -6 6 15 22.57 7.46
    6 6 -16 4.95 4.08
    6 -6 16 3.24 3.68
    -6 6 -16 14.22 7.27
    6 -6 16 8.9 5.77
    -6 6 16 11.43 5.97
    6 6 -17 38.83 10.65
    -6 6 -17 61.85 14.14
    6 -6 17 47.95 11.77
    -6 6 17 64.87 12.86
    6 -6 17 57.92 11.67
    -6 6 -18 3.47 3.53
    6 6 -18 4.28 4.92
    6 -6 18 7.55 4.58
    6 -6 18 10.72 6.53
    -6 6 18 6.99 4.95
    6 -6 19 22.71 7.6
    6 6 -19 21.76 7.87
    -6 6 -19 26.55 10.04
    -6 6 19 24.16 8.02
    6 -6 19 34.91 11.01
    6 6 -20 8.34 5.54
    -6 6 -20 9.41 5.23
    -6 6 20 18.67 7.87
    6 -6 20 13.83 7.2
    6 -6 20 18.71 6.18
    6 6 -21 6.93 5.23
    6 -6 21 1.89 5.13
    -6 6 21 1.41 2.34
    6 6 -22 4.15 4.48
    6 -6 22 0.04 2.65
    6 6 -23 15.03 6.95
    6 -6 23 17.36 9.06
    6 6 -24 24.66 9.37
    6 -6 24 22.01 9.56
    6 6 -25 14.01 6.6
    6 -6 25 18.23 8.48
    6 6 -26 3.6 3.25
    6 -6 26 11.63 6.57
    6 6 -27 1.61 4.05
    6 -6 27 18.69 9.52
    6 -6 28 35.7 12.11
    7 -6 0 -2.76 1.79
    7 6 0 -1.06 3.12
    -7 6 0 3.8 3.36
    7 -6 1 83.44 14.89
    7 -6 -1 79.7 12.29
    7 -6 1 70.25 11.95
    7 6 -1 92.41 13.55
    7 6 1 81.88 12.17
    -7 6 -1 75.25 14.75
    -7 6 1 74.68 14.66
    7 -6 -1 75.17 14.07
    7 -6 2 93.2 15.85
    7 6 -2 101.11 14.26
    7 6 2 90.24 12.63
    7 -6 -2 84.31 12.4
    -7 6 -2 96.01 17.06
    -7 6 2 103.32 17.21
    7 -6 2 104.14 14.51
    7 -6 -3 3.98 4.07
    7 -6 3 -2.47 4.5
    7 -6 3 6.76 3.61
    7 6 -3 6.71 4.25
    7 6 3 3.97 3.41
    -7 6 -3 -2.46 2.71
    -7 6 3 2.23 2.95
    7 -6 -4 18.04 5.69
    7 -6 4 17.22 6.78
    7 -6 4 29.24 8
    7 6 -4 21.95 7.3
    7 6 4 21.93 6.46
    -7 6 -4 31.13 10.23
    -7 6 4 20.44 7.96
    7 -6 -5 26.47 6.96
    7 -6 5 31.19 8.2
    7 -6 5 24.5 6.97
    7 6 -5 33.12 8.28
    7 6 5 36.22 7.81
    -7 6 -5 23.01 8.07
    -7 6 5 41 11.01
    7 -6 6 19.78 7.53
    7 6 -6 15.97 6.68
    7 -6 6 22.95 7.96
    7 6 6 18.34 5.76
    -7 6 -6 12.6 5.98
    -7 6 6 13.35 6.96
    7 -6 -6 27.33 6.97
    7 -6 7 358.43 29.08
    7 6 -7 355.21 28.41
    7 6 7 344.46 22.97
    7 -6 7 354.91 30.04
    -7 6 -7 371.68 33.6
    -7 6 7 361.09 31.64
    7 -6 -7 346.38 24.33
    7 -6 8 143.45 18.62
    7 6 -8 143.72 18.48
    7 6 8 147.84 14.83
    7 -6 8 139.08 18.93
    -7 6 -8 146.82 21.44
    -7 6 8 149.91 20.38
    7 -6 -8 151.99 16.07
    7 -6 9 113.11 17.02
    7 6 -9 130.23 17.6
    7 -6 9 137.55 18.48
    -7 6 -9 142.98 21.04
    -7 6 9 135.68 19.66
    7 -6 10 9.93 4.81
    7 6 -10 32.97 9.56
    7 -6 10 33.78 9.23
    -7 6 -10 26.28 8.95
    -7 6 10 20.03 7.61
    7 -6 11 -1.53 2.25
    7 6 -11 4.16 3.47
    7 -6 11 -1.51 4.74
    -7 6 -11 -1.83 4.42
    -7 6 11 -0.35 3.1
    7 -6 12 3.46 3.91
    7 6 -12 6.83 4.37
    7 -6 12 -0.21 3.1
    -7 6 -12 3.62 4.09
    -7 6 12 4.35 4.17
    7 6 -13 5.49 5.17
    7 -6 13 11.28 5.46
    7 -6 13 16.31 7.44
    -7 6 -13 7.56 4.72
    -7 6 13 7.42 4.9
    7 6 -14 -5.39 4.29
    7 -6 14 0.05 2.98
    -7 6 -14 0.11 3.4
    -7 6 14 -2.6 3.03
    7 -6 14 -1.01 2.24
    7 -6 15 72.6 13.53
    7 6 -15 45.67 11.63
    7 -6 15 51.45 12.44
    -7 6 15 56.91 12.37
    -7 6 -15 39.81 11.61
    7 -6 16 27.32 7.83
    7 6 -16 19.61 7.77
    7 -6 16 28.24 9.13
    -7 6 -16 15.03 7.03
    -7 6 16 15.91 7.37
    7 6 -17 2.38 2.99
    7 -6 17 0.48 2.62
    -7 6 -17 0.16 2.91
    -7 6 17 3 3.77
    7 -6 17 -1.34 2.37
    7 -6 18 14.85 6.13
    7 6 -18 15.65 7.63
    7 -6 18 12.82 6.17
    -7 6 -18 18.22 8.26
    -7 6 18 8.64 5.78
    7 -6 19 10.81 5.42
    7 6 -19 1.42 2.86
    7 -6 19 -2.77 3.84
    -7 6 -19 8.77 5.71
    -7 6 19 3.65 3.98
    7 6 -20 1.41 1.74
    7 -6 20 -0.66 3.26
    7 -6 20 4.98 4.62
    -7 6 -20 6.64 4.24
    -7 6 20 2.08 4.06
    7 6 -21 20.84 8.31
    7 -6 21 16.45 7.83
    -7 6 -21 18.68 8.3
    -7 6 21 16.55 6.6
    7 6 -22 -7.31 5.32
    -7 6 -22 8.45 6.25
    7 -6 22 7.3 6.16
    7 6 -23 9.2 5.45
    -7 6 -23 4.18 4.43
    7 -6 23 17.86 8.69
    7 6 -24 -5.47 4.98
    7 -6 24 9.26 7.25
    7 6 -25 0.1 2.47
    7 -6 25 -2.62 4.58
    7 6 -26 -2.03 3.34
    7 -6 26 10 7.35
    7 -6 27 10.35 6.72
    8 6 0 490.23 31.92
    8 -6 0 497.96 37.49
    -8 6 0 476.61 38.21
    8 -6 0 458.63 31.7
    8 -6 -1 31.5 10.23
    8 -6 1 32.77 10.77
    8 -6 -1 29.03 8.31
    8 -6 1 41.88 9.97
    8 6 -1 39.43 9.66
    8 6 1 31.89 8.52
    -8 6 -1 38.37 11.29
    -8 6 1 30.26 10.2
    8 6 -2 214.08 21.66
    8 6 2 230.54 21.54
    8 -6 -2 214.8 24.96
    8 -6 2 209.83 23.95
    -8 6 -2 210.53 25.46
    -8 6 2 188.57 24.19
    8 -6 -2 195.4 20.1
    8 -6 2 190.66 20.79
    8 -6 -3 66.68 11.65
    8 -6 3 57 11.49
    8 -6 3 62.53 12.82
    8 6 -3 53.31 11.17
    8 6 3 49.94 10.05
    -8 6 -3 45.21 12.17
    -8 6 3 60.8 14.22
    8 -6 -4 -1.01 2.19
    8 -6 4 9.97 5.78
    8 -6 4 4.95 2.98
    8 6 -4 6.1 3.66
    8 6 4 6.17 3.76
    -8 6 -4 3.36 3.68
    -8 6 4 7.21 5.81
    8 -6 -5 5.54 3.89
    8 -6 5 0.82 3.18
    8 -6 5 -3.08 4.4
    8 6 -5 1.38 2.65
    8 6 5 1.87 2.56
    -8 6 -5 2.56 3.74
    -8 6 5 -0.08 3.13
    8 -6 6 3.21 3.33
    8 6 -6 8.98 4.96
    8 -6 6 -4.68 5.26
    8 6 6 -0.73 2.13
    -8 6 -6 2.35 2.4
    -8 6 6 -0.53 3.7
    8 -6 -6 0.91 2.54
    8 -6 7 34.76 10.03
    8 6 -7 35.55 9.87
    8 6 7 40.65 8.68
    8 -6 7 43.9 10.69
    -8 6 -7 35.03 10.25
    -8 6 7 46.52 11.91
    8 -6 -7 41.5 8.73
    8 -6 8 13.78 6.53
    8 6 -8 12.92 5.85
    8 6 8 11.56 4.86
    8 -6 -8 11.05 4.86
    8 -6 8 22.11 8.28
    -8 6 -8 15.64 7.39
    -8 6 8 4.14 3.14
    8 -6 9 75.69 14.58
    8 6 -9 70.21 13.51
    -8 6 -9 97.87 17.76
    8 -6 -9 70.32 11.61
    -8 6 9 84.19 15.7
    8 -6 9 99.8 16.14
    8 -6 10 16.37 6.48
    8 -6 10 19.42 7.2
    8 6 -10 31.03 9.35
    -8 6 -10 38.14 11.5
    -8 6 10 33.65 10.07
    8 -6 11 56.89 11.87
    8 6 -11 87.9 15.58
    8 -6 11 65.54 13.65
    -8 6 -11 73.65 15.59
    -8 6 11 67.85 14.24
    8 -6 12 13.67 6.91
    8 6 -12 -8.92 5.23
    8 -6 12 15.3 8.39
    -8 6 -12 7.42 5.63
    -8 6 12 12.35 7.31
    8 6 -13 53.95 12.51
    8 -6 13 64.19 14.15
    8 -6 13 45.39 10.84
    -8 6 -13 44.48 11.91
    -8 6 13 49.67 11.87
    8 6 -14 -1.75 3.57
    8 -6 14 4.65 4.39
    -8 6 -14 4.38 4.95
    -8 6 14 -0.51 2.33
    8 -6 14 4.52 4.78
    8 -6 15 32.44 9.13
    8 6 -15 40.83 10.85
    8 -6 15 29.82 9.96
    -8 6 -15 32.74 10.91
    -8 6 15 19.39 7.44
    8 6 -16 2.59 4.52
    8 -6 16 8.24 5.43
    8 -6 16 1.99 2.5
    -8 6 -16 6.29 6.07
    -8 6 16 0.18 2.55
    8 6 -17 8.7 5.34
    8 -6 17 3.39 4.39
    -8 6 -17 7.21 5.61
    -8 6 17 21.08 8.32
    8 -6 17 2.9 2.84
    8 6 -18 0.53 2.52
    8 -6 18 3.79 4.17
    8 -6 18 -5.04 5.72
    -8 6 -18 -0.73 2.7
    -8 6 18 3.32 5.23
    8 -6 19 9.55 4.92
    8 6 -19 -7.36 5.33
    8 -6 19 7.49 5.54
    -8 6 -19 3.85 3.05
    -8 6 19 0.86 2.6
    8 6 -20 0.02 3.65
    8 -6 20 -2.77 3.88
    -8 6 -20 -0.1 3.71
    8 -6 20 3.01 3.13
    -8 6 20 -2.01 4.35
    8 6 -21 4.07 4.32
    8 -6 21 -7.01 5.75
    -8 6 -21 3.02 4.08
    -8 6 21 -1.88 2.94
    8 6 -22 13.28 6.16
    8 -6 22 22.56 9.47
    -8 6 -22 10 6.51
    8 6 -23 1.37 5.04
    8 -6 23 6.81 5.54
    -8 6 -23 -0.61 2.68
    8 6 -24 0.02 2.03
    8 -6 24 -6.45 5.56
    -8 6 -24 0.59 2.16
    8 -6 25 -0.55 3.72
    -8 6 -25 -2 3.49
    9 -6 0 0.35 4.75
    9 -6 0 6.97 5.1
    9 6 0 1.98 3.19
    9 -6 -1 121.56 18.91
    9 -6 1 76.89 14.97
    9 6 1 117.55 16.24
    9 6 -1 103.75 15.77
    -9 6 -1 146.44 22.18
    9 -6 -1 129.43 17.78
    9 -6 1 137.67 19.1
    -9 6 1 102.24 18.29
    9 -6 -2 14.75 5.97
    9 -6 2 13 6.07
    9 -6 2 17.17 5.43
    9 6 -2 12.07 5.72
    9 6 2 29.76 8.37
    -9 6 -2 19.16 8.88
    -9 6 2 20.62 8.43
    9 -6 -2 18.3 7.88
    9 6 -3 134.9 18.2
    9 6 3 140.35 17.44
    9 -6 -3 142.61 20.7
    9 -6 3 131.44 19.05
    9 -6 -3 136.65 17.88
    9 -6 3 142.13 19.05
    -9 6 -3 130.67 20.78
    -9 6 3 141.82 21.3
    9 -6 -4 10.31 4.63
    9 -6 4 16.91 7.19
    9 -6 4 17.34 6.87
    9 6 -4 11.52 6.04
    9 6 4 11.33 4.96
    -9 6 -4 22.93 9.18
    -9 6 4 12.97 6.99
    9 -6 5 18.32 7.38
    9 -6 5 19.28 7.03
    9 6 -5 19.64 7.28
    9 6 5 18.78 6.45
    -9 6 -5 40.91 12.12
    -9 6 5 20.54 8.11
    9 -6 -5 30.22 8.47
    9 -6 6 0.29 2.38
    9 6 -6 0.6 2.34
    9 6 6 -0.63 3.05
    -9 6 6 -7.32 5.26
    -9 6 -6 -2.15 2.82
    9 -6 -6 2.82 2.98
    9 -6 7 3.84 3.44
    9 6 -7 1.54 3.45
    9 6 7 -1.55 2.84
    9 -6 7 0.93 3.23
    -9 6 -7 7.88 6.76
    -9 6 7 -4.69 3.25
    9 -6 -7 3.33 2.3
    9 -6 8 8.46 5.74
    9 6 -8 6.74 5.31
    -9 6 -8 5.65 5.08
    9 -6 -8 5.95 3.8
    -9 6 8 -2.99 3.71
    9 -6 8 0.19 3.83
    9 -6 9 34.56 9.76
    9 -6 9 12.14 6.59
    9 6 -9 12.4 6.05
    9 -6 -9 22.08 7.46
    -9 6 -9 20.76 9.56
    -9 6 9 15.01 7.36
    9 -6 10 24.32 8.14
    9 -6 10 20.29 7.78
    9 6 -10 23.55 8.49
    -9 6 -10 31.04 10.8
    -9 6 10 22.72 8.86
    9 -6 11 4.69 4.02
    9 -6 11 19.11 7.9
    9 6 -11 4.44 3.81
    -9 6 -11 5.3 4.29
    -9 6 11 14.58 7.04
    9 -6 12 49.62 12.56
    9 6 -12 62.42 13.65
    9 -6 12 50.64 11.47
    -9 6 -12 56.31 13.97
    -9 6 12 40.35 11.58
    9 -6 13 5.64 5.31
    9 6 -13 8.82 5.91
    9 -6 13 0.74 3.15
    -9 6 -13 12.22 7.49
    -9 6 13 6.7 5.13
    9 6 -14 22.33 8.67
    9 -6 14 12.79 7.03
    -9 6 -14 12.51 6.52
    -9 6 14 30.37 10.04
    9 -6 14 10.75 4.51
    9 -6 15 9.74 5.47
    9 6 -15 -1.25 3
    9 -6 15 14.65 7.24
    -9 6 -15 15.97 8.24
    -9 6 15 17.95 7.65
    9 6 -16 16.01 7.32
    9 -6 16 -0.53 3.82
    9 -6 16 15.6 6.21
    -9 6 -16 7.98 5.91
    -9 6 16 4.67 3.4
    9 -6 17 5.12 5.17
    9 6 -17 -4.31 4.38
    9 -6 17 -0.73 4.11
    -9 6 -17 -5.45 4.77
    -9 6 17 -7.07 5.14
    9 6 -18 18.54 8.22
    9 -6 18 9.76 4.95
    9 -6 18 11.84 5.88
    -9 6 -18 0.78 3.76
    -9 6 18 22.94 9.11
    9 6 -19 9.56 4.76
    9 -6 19 20.81 9.76
    9 -6 19 18.94 8.09
    -9 6 -19 12.41 6.81
    -9 6 19 15.27 7.86
    9 6 -20 16.19 8.32
    9 -6 20 22.64 9.71
    -9 6 -20 4.73 4.11
    -9 6 20 10.28 6.12
    9 6 -21 45.85 13.18
    9 -6 21 35.38 11.75
    -9 6 -21 18.82 8.89
    9 6 -22 1.74 5.35
    9 -6 22 5.86 6.71
    -9 6 -22 5.77 5.25
    9 -6 23 2.11 3.42
    -9 6 -23 -1.59 3.35
    -9 6 -24 -0.43 2.76
    -9 6 -25 -7.54 5.78
    -9 6 -26 -0.29 4.16
    10 -6 0 45.74 11.29
    10 -6 0 24.38 8.71
    10 6 0 30.28 8.66
    -10 6 0 22.3 9.33
    10 -6 -1 -1.39 2.52
    10 -6 -1 -4.47 4.36
    10 -6 1 4.29 4.02
    10 -6 1 3.06 2.92
    10 6 -1 -0.72 2.26
    10 6 1 5.03 4.75
    -10 6 -1 0.21 3
    -10 6 1 -0.61 3.27
    10 -6 -2 -1.71 5.33
    10 -6 -2 -0.15 2.91
    10 -6 2 2.83 3.73
    10 -6 2 -3.25 5.67
    10 6 -2 2.25 3.05
    10 6 2 9.46 5.21
    -10 6 -2 8.56 5.95
    -10 6 2 3.27 3.23
    10 -6 -3 2.03 2.87
    10 -6 3 22.1 8.82
    10 -6 3 9.04 5.17
    10 6 -3 19.29 7.73
    10 6 3 11.05 5.23
    -10 6 -3 21.23 9.08
    -10 6 3 12.74 6.89
    10 -6 -3 5.34 2.79
    10 -6 -4 48.53 11.32
    10 -6 4 35.96 10.32
    10 -6 4 33.69 10.08
    10 6 -4 43.71 11.12
    10 6 4 45.02 10.17
    -10 6 -4 44.63 12.5
    -10 6 4 45.3 12.38
    10 -6 -4 44.19 11.87
    10 -6 5 22.61 8.66
    10 6 -5 10.99 6.12
    10 -6 5 28.2 9.07
    10 6 5 12.53 5.99
    -10 6 -5 28.96 10.79
    -10 6 5 12.01 6.23
    10 -6 -5 26.28 8.31
    10 -6 6 10.44 6.37
    10 6 -6 12.85 6.33
    10 6 6 8.94 4.68
    10 -6 6 6.59 3.67
    -10 6 -6 21.21 9.7
    -10 6 6 20.16 8.48
    10 -6 -6 9.83 5.39
    10 -6 7 10.44 5.99
    10 6 -7 16.64 7.04
    10 -6 7 15.32 7.48
    -10 6 -7 1.38 4.83
    -10 6 7 19.33 7.33
    10 -6 -7 16.18 7.07
    10 -6 8 3.72 3.93
    10 6 -8 7 5.54
    -10 6 -8 7.28 6.92
    10 -6 -8 -0.21 3.54
    -10 6 8 9.33 5.16
    10 -6 8 7.89 5.76
    10 -6 9 11.17 6.54
    10 -6 9 6.17 6.24
    10 6 -9 0.69 2.3
    -10 6 -9 -0.61 2.08
    -10 6 9 6.48 5.89
    10 -6 10 0.88 2.48
    10 -6 10 7.2 6.26
    10 6 -10 -1.99 2.94
    -10 6 -10 2.98 4.88
    -10 6 10 4.63 4.19
    10 -6 11 -3.47 2.93
    10 -6 11 4.74 3.61
    10 6 -11 -3.92 3.9
    -10 6 -11 -2.81 2.97
    -10 6 11 4.31 3.26
    10 -6 12 -2.24 3.25
    10 6 -12 -1.1 2.95
    10 -6 12 5.2 4.18
    -10 6 -12 1.91 2.98
    -10 6 12 -0.04 3.34
    10 -6 13 -8.18 5.75
    10 6 -13 5.61 4.67
    -10 6 -13 -4.71 4.65
    10 -6 13 4.94 4.44
    -10 6 13 4.65 3.58
    10 -6 14 -2.32 4.5
    10 -6 14 -6.25 5.18
    10 6 -14 0.77 2.66
    -10 6 -14 -4.69 4.87
    -10 6 14 -0.35 5.76
    10 -6 15 9.42 5.1
    10 -6 15 18.51 8.13
    10 6 -15 10.17 6.33
    -10 6 -15 10.21 6.56
    -10 6 15 12.05 6.76
    10 -6 16 15.07 8.73
    10 6 -16 2.94 3.85
    10 -6 16 10.37 5.81
    -10 6 -16 -5.23 5
    -10 6 16 -4.27 4.25
    10 -6 17 12.46 6.59
    10 -6 17 -3.77 6.24
    10 6 -17 -3.1 4.01
    -10 6 -17 2.22 3.58
    -10 6 17 -5.85 4.78
    10 -6 18 18.36 7.03
    10 6 -18 1.8 3.03
    10 -6 18 20.64 9.3
    -10 6 -18 31.94 11.5
    -10 6 18 4.65 4.18
    10 -6 19 7.16 4.73
    10 6 -19 10.76 7.61
    10 -6 19 15.82 9.08
    -10 6 -19 12.43 7.23
    -10 6 19 8.31 3.43
    10 -6 20 51.25 14.76
    -10 6 -20 43.36 12.93
    -10 6 20 56.52 14.2
    -10 6 -21 10.96 7.32
    -10 6 -22 24.34 10.79
    -10 6 -23 5.63 5.27
    -10 6 -24 8.81 6.55
    11 -6 0 -2.01 3.12
    11 6 0 0.12 3.17
    -11 6 0 0.7 2.65
    11 -6 -1 0.79 4.57
    11 -6 1 3.45 4.42
    11 -6 -1 11.43 6.24
    11 -6 1 14.69 7.15
    11 6 -1 1.83 3.91
    11 6 1 16.44 6.94
    -11 6 -1 8.36 4.47
    -11 6 1 13.62 6.69
    11 -6 -2 -4.06 3.74
    11 -6 2 9.7 6.48
    11 -6 -2 6.59 4.89
    11 -6 2 2.82 4.87
    11 6 -2 4.66 3.47
    11 6 2 1.81 1.94
    -11 6 -2 4.73 5.34
    -11 6 2 10.25 7.69
    11 -6 -3 4.12 4.51
    11 -6 -3 -1.98 4.54
    11 -6 3 0.8 3.26
    11 -6 3 3.18 4.5
    11 6 -3 -1.06 2.69
    11 6 3 -4.09 4.35
    -11 6 -3 -1.36 4.99
    -11 6 3 -0.7 2.34
    11 -6 -4 -4.85 6.76
    11 -6 4 2.25 2.06
    11 6 -4 7.05 5.27
    11 -6 4 -4.36 5.69
    11 6 4 3.34 3.56
    -11 6 -4 -2.03 3.25
    -11 6 4 2.4 2.5
    11 -6 -4 -0.51 3.27
    11 -6 5 19.58 8.61
    11 6 -5 20.87 8.27
    11 6 5 8.43 4.68
    11 -6 5 14.02 5.71
    -11 6 -5 21.61 9.65
    -11 6 5 7.69 6.02
    11 -6 -5 7.65 5.74
    11 -6 -5 5 4.83
    11 -6 6 6.72 5.44
    11 6 -6 0.4 2.02
    -11 6 6 4.11 3.63
    11 -6 6 2.57 3.47
    -11 6 -6 8.29 6.21
    11 -6 -6 7.48 6.15
    11 -6 -6 -0.64 2.58
    11 -6 7 -0.81 2.96
    11 6 -7 1.5 4.41
    -11 6 -7 -0.93 2.58
    11 -6 -7 4.48 3.88
    -11 6 7 -4.2 4.89
    11 -6 7 -2.99 3.63
    11 -6 8 -0.56 2.33
    11 -6 8 2.6 4.58
    11 6 -8 -1.46 3.76
    11 -6 -8 -3.71 4.36
    -11 6 -8 -4.4 5.78
    -11 6 8 1.58 3.75
    11 -6 9 -5.51 4.72
    11 -6 9 13.04 7.2
    11 6 -9 5.06 3.86
    -11 6 -9 -13.91 7.7
    -11 6 9 4.38 4.73
    11 -6 10 6.06 5.03
    11 -6 10 13.04 6.65
    11 6 -10 7.71 5.28
    -11 6 -10 10.18 6.73
    -11 6 10 4.36 3.49
    11 -6 11 -3.81 6.1
    11 6 -11 2.33 3.65
    11 -6 11 0.61 2.75
    -11 6 -11 4.53 5.51
    -11 6 11 2.7 3.88
    11 -6 12 3.29 4.09
    11 6 -12 -5.09 4.74
    11 -6 12 7.44 4.81
    -11 6 -12 9.73 6.02
    -11 6 12 0.92 2.69
    11 -6 13 0.74 3.65
    11 -6 13 -3.15 4.53
    11 6 -13 -1.05 3.02
    -11 6 -13 5.46 6.27
    -11 6 13 3.74 4.27
    11 -6 14 2.43 3.02
    11 -6 14 -4.5 4.99
    11 6 -14 9.29 5.81
    -11 6 -14 3.94 4.38
    -11 6 14 2.03 3.55
    11 -6 15 -4.21 4.01
    11 6 -15 1.82 3.31
    11 -6 15 0.32 1.79
    -11 6 -15 2.19 3.69
    -11 6 15 3.27 3.68
    11 -6 16 7.47 4.64
    11 -6 16 8.46 6.75
    11 6 -16 15.8 8.23
    -11 6 -16 -4.09 4.91
    -11 6 16 11.04 7.19
    11 -6 17 47.66 14.44
    11 -6 17 47.58 11.1
    -11 6 -17 38.57 12.77
    -11 6 17 31.36 10.58
    11 -6 18 0.09 3.15
    -11 6 18 3.36 2.73
    11 -6 19 5.67 3.4
    -11 6 19 4.91 4.92
    -11 6 20 -2.07 3.34
    12 -6 0 44.76 12.04
    12 -6 0 28.12 10.28
    12 6 0 23.74 8.26
    -12 6 0 46.26 12.64
    12 -6 -1 1.61 3.25
    12 -6 1 6.06 4.71
    12 -6 -1 -3.06 5.92
    12 -6 1 -0.48 2.4
    12 6 -1 -1.21 2.95
    12 6 1 7.46 5.45
    -12 6 -1 -1.8 3.28
    -12 6 1 3.11 4.55
    12 -6 2 -1.17 2.84
    12 -6 -2 1.89 2.71
    12 -6 2 -4.55 5.13
    12 6 -2 -6.65 5.02
    12 6 2 3.14 3.52
    -12 6 -2 -1.51 3.57
    -12 6 2 0.4 2.35
    12 -6 3 27.37 10.42
    12 -6 -3 7.96 4.15
    12 6 -3 21.83 8.52
    12 -6 3 13.13 5.92
    12 6 3 23.98 8.61
    -12 6 -3 18.83 8.36
    -12 6 3 22 9.61
    12 -6 -3 23.96 8.7
    12 -6 -4 51.06 12.61
    12 -6 4 54.87 13.79
    12 6 -4 39.21 11.57
    12 6 4 41.7 11.09
    12 -6 4 41.83 11.42
    -12 6 -4 47.24 13.69
    -12 6 4 49.05 14.37
    12 -6 -4 49.97 12.96
    12 -6 -5 6.94 4.76
    12 -6 5 24.74 9.65
    12 6 -5 18.92 8.49
    12 -6 5 8.28 4.94
    -12 6 -5 8.47 6.42
    -12 6 5 7.55 6.18
    12 -6 -5 5.25 4.8
    12 -6 6 23.8 9.24
    12 6 -6 19.49 8.48
    -12 6 -6 16.55 8.39
    12 -6 -6 28.61 9.86
    -12 6 6 33.65 12.53
    12 -6 6 20.92 8.14
    12 -6 -6 20.84 8.98
    12 -6 7 -7.5 5.77
    12 -6 7 10.89 6.8
    12 6 -7 7.45 5.98
    12 -6 -7 3.05 3.73
    -12 6 -7 4.96 5.01
    -12 6 7 12.7 9.03
    12 -6 -7 -2.51 3.05
    12 -6 8 8.04 7.14
    12 -6 8 7.98 4.91
    12 6 -8 4.67 4.13
    12 -6 -8 10.23 6.01
    -12 6 -8 7.38 6.23
    -12 6 8 6.92 6.95
    12 -6 9 6.05 5.54
    12 -6 9 2.58 2.81
    12 6 -9 10.6 6.56
    -12 6 9 11.06 7.38
    12 -6 10 9.61 6.46
    12 6 -10 6.64 5.34
    12 -6 10 1.67 2.06
    -12 6 10 8.03 6.3
    12 -6 11 -1.81 3.88
    12 6 -11 18.47 8.53
    12 -6 11 9.46 5.04
    -12 6 11 28.08 10.56
    12 -6 12 4.28 4.31
    12 6 -12 2.52 3.84
    -12 6 12 2.72 3.34
    12 -6 12 -0.03 4.06
    12 -6 13 13.12 6.09
    12 -6 13 18.99 9.52
    -12 6 13 14.76 7.61
    12 -6 14 19.82 7.77
    -12 6 14 15.85 8.38
    -12 6 15 3.62 4.64
    12 -6 15 2.17 3.09
    12 -6 16 3.71 4.15
    -12 6 16 2.44 3.41
    -12 6 17 2.44 3.95
    -12 6 18 12.53 7.36
    -12 6 19 17.61 8.53
    13 -6 0 8.38 5.8
    13 -6 0 -3.16 3.81
    13 6 0 6.41 5.62
    13 -6 -1 -7.71 5.76
    13 -6 1 -0.59 4.9
    13 -6 -1 -11.88 6.39
    13 -6 1 5.49 4.78
    13 6 -1 -1.04 2.77
    13 6 1 0.07 2.44
    13 -6 2 -4.61 4.53
    13 -6 -2 -2.59 3.71
    13 6 -2 -8.8 5.65
    13 6 2 -1.82 3.81
    13 -6 2 1.23 2.54
    13 -6 -2 -4.05 4.54
    13 -6 3 -2.35 3.81
    13 -6 -3 -2.02 4.32
    13 6 -3 -5.19 4.58
    13 6 3 -2.06 3.06
    13 -6 3 1.17 4.33
    13 -6 -3 -0.69 2.83
    13 -6 4 1.91 3.75
    13 -6 -4 1.21 4.07
    13 6 -4 1.54 2.45
    13 -6 4 -4.22 3.05
    13 -6 -4 -3.31 3.98
    13 -6 5 17.84 8.76
    13 -6 -5 9.04 5.53
    13 6 -5 5.4 4.98
    13 -6 -5 8.86 5.82
    13 -6 5 4.3 2.9
    13 -6 -6 6.83 5.46
    13 -6 6 -0.77 2.57
    13 -6 6 3.21 3.99
    13 6 -6 11.39 7.03
    13 -6 -6 2.53 3.68
    13 -6 -7 -6.6 5.39
    13 -6 7 -3.34 4.64
    13 -6 7 -0.16 2.18
    13 -6 -7 -0.98 2.71
    13 -6 8 -5.34 6.67
    13 -6 8 2.89 2.53
    13 -6 -8 -2.88 3.17
    13 -6 9 4.09 3.71
    13 -6 -9 2.08 2.71
    13 -6 10 -6.94 4.78
    13 -6 11 2.11 3.29
    13 -6 12 4.18 4.15
    14 -6 -4 -1.06 2.42
    14 -6 -5 -6.11 4.86
    0 -7 0 79.01 13.95
    0 7 0 47.61 7.45
    0 -7 0 42.39 6.04
    0 -7 -1 0.5 2.26
    0 -7 1 -0.83 0.94
    0 7 -1 -4.2 2.4
    0 -7 1 0.1 1.95
    0 -7 -1 0.55 0.96
    0 -7 2 -1.98 2.23
    0 7 -2 -0.48 2.17
    0 -7 2 -1.84 3.3
    0 -7 -2 0.11 0.74
    0 -7 -2 -2.38 3.65
    0 -7 3 -1.53 2.21
    0 7 -3 2.38 3.39
    0 7 -4 -0.9 1.92
    0 -7 4 0.3 2.05
    0 -7 4 10.47 12.06
    0 7 -5 0.69 1.87
    0 -7 5 -4.29 2.64
    0 -7 5 5.59 3.77
    0 7 -6 0.81 1.89
    0 -7 6 1.82 2.52
    0 -7 6 -0.69 3.11
    0 7 -7 36.02 8.04
    0 -7 7 40.11 8.22
    0 -7 7 68.37 12.37
    0 -7 8 -1.81 2.71
    0 7 -8 1.04 2.23
    0 7 -9 1.21 2.15
    0 -7 9 2.4 3.53
    0 -7 9 0.08 2.1
    0 7 -10 -1.68 2.69
    0 -7 10 -1.38 2.97
    0 -7 10 -2.76 3.03
    0 7 -11 0.37 3.05
    0 -7 11 -3.07 3.05
    0 -7 11 1.81 3.17
    0 -7 12 0.02 2.1
    0 7 -12 -1.98 4.01
    0 -7 12 -2.98 3.87
    0 7 -13 -1.55 2.02
    0 -7 13 -0.17 1.91
    0 -7 13 -1.25 2.32
    0 7 -14 6.54 4.16
    0 -7 14 11.41 5.34
    0 -7 14 12.49 5.24
    0 7 -15 -3.34 2.87
    0 -7 15 -0.92 2.29
    0 -7 15 0.79 2.52
    0 7 -16 -0.77 2.64
    0 -7 16 -1.52 3.3
    0 -7 16 0.3 2.25
    0 7 -17 0.61 2.76
    0 -7 17 1.48 4.07
    0 -7 17 10.41 5.22
    0 7 -18 1.12 2.11
    0 -7 18 3.14 3.48
    0 7 -19 -0.78 3.79
    0 -7 19 -3.64 4.16
    0 7 -20 -0.38 3.42
    0 -7 20 -1.81 4.29
    0 7 -21 1.41 2.04
    0 -7 21 -2.42 2.42
    0 7 -22 -7.56 4.67
    0 -7 22 -0.42 2.92
    0 7 -23 -7.17 4.63
    0 -7 23 0.99 4.44
    0 7 -24 2.97 3.66
    0 -7 24 17.38 8.69
    0 7 -25 -3.31 3.97
    0 -7 25 9.94 6.63
    0 7 -26 2.99 3.44
    0 -7 26 -2.31 4.36
    0 7 -27 0.45 2.81
    0 -7 27 -4.14 4.58
    0 7 -28 3.99 3.94
    0 -7 28 1.4 4.9
    0 -7 29 2.44 3.35
    1 -7 0 -2.43 4.2
    -1 -7 0 -3.86 3.5
    1 7 0 -0.06 1.42
    -1 -7 0 -0.96 1.46
    1 -7 0 -0.13 1.11
    -1 -7 -1 2.1 3.81
    -1 -7 -1 -1.09 1.06
    1 -7 1 -2.6 2.84
    1 7 1 -0.87 1.96
    1 7 -1 1.93 2.01
    -1 -7 1 -0.68 3.05
    -1 -7 1 1.17 1.81
    1 -7 -1 -0.65 1.09
    1 -7 1 -0.67 1.5
    1 -7 -1 -0.16 3.15
    1 -7 -2 82.53 7.07
    1 7 2 73.43 8.55
    1 7 -2 73.66 9.69
    1 -7 2 80.06 13.71
    -1 -7 2 68.56 11.93
    1 -7 2 82.2 9.29
    -1 -7 -2 74.42 6.36
    -1 -7 2 79.26 9.22
    -1 -7 -2 76.06 12.82
    1 7 3 224.86 14.32
    1 7 -3 214.57 16.83
    1 -7 3 215.79 15.76
    1 -7 3 206.89 21.95
    -1 -7 3 247.59 22.32
    -1 -7 3 201.96 15.32
    1 -7 -3 209.38 9.69
    1 -7 4 3.35 2.95
    1 7 -4 2.52 2.57
    -1 -7 4 4.29 3.09
    1 -7 4 8.79 5.05
    -1 -7 4 -2.6 2.73
    1 7 -5 212.1 17.61
    -1 -7 5 250.55 18.62
    1 -7 5 218.01 17.2
    1 -7 5 226.31 22.77
    -1 -7 5 233.91 21.37
    1 -7 6 6.14 3.28
    -1 7 -6 0.26 1.7
    1 7 -6 3.65 3.04
    1 -7 6 7.63 5.22
    -1 -7 6 8.04 3.85
    -1 7 -7 177.42 16.69
    1 7 -7 189.05 17.34
    1 -7 7 177.92 16.84
    1 -7 7 200.59 20.98
    -1 -7 7 174.86 18.33
    -1 7 -8 47.46 9.01
    1 -7 8 58.82 9.99
    1 7 -8 50.39 9.19
    -1 -7 8 58.74 10.4
    1 -7 8 59.44 11.37
    1 -7 9 63.62 12.23
    -1 7 -9 71.01 11.09
    1 -7 9 64.15 10.9
    1 7 -9 69.65 11.08
    -1 -7 9 52.89 10.4
    -1 7 -10 33.86 7.89
    1 -7 10 46.06 9.52
    1 7 -10 32.53 7.56
    1 -7 10 30.43 8.18
    -1 -7 10 25.27 6.9
    -1 -7 11 19.43 6.18
    -1 7 -11 9.88 4.54
    1 -7 11 15.3 5.95
    1 7 -11 15.23 5.58
    1 -7 11 16.31 6.53
    -1 7 -12 204.16 19.76
    1 7 -12 208.82 20.23
    1 -7 12 213.02 21.11
    1 -7 12 239.68 22.42
    -1 -7 12 242.8 20.89
    1 -7 13 15.89 6.27
    -1 7 -13 17.69 5.69
    1 7 -13 26.22 7.67
    1 -7 13 12.95 5.61
    -1 -7 13 12.41 5.18
    -1 7 -14 138.01 16.77
    1 7 -14 113.73 15.44
    1 -7 14 145.44 18.32
    1 -7 14 143.82 16.99
    -1 -7 14 132.87 15.45
    -1 7 -15 46 9.83
    1 7 -15 42.68 9.77
    1 -7 15 53.68 11.47
    1 -7 15 52.39 10.43
    -1 -7 15 61.66 10.79
    -1 7 -16 1.78 1.61
    1 7 -16 8.77 5.33
    1 -7 16 4.85 4.07
    1 -7 16 7.17 4.83
    -1 7 -17 194.18 20.87
    1 7 -17 172.16 19.72
    1 -7 17 189.45 22.26
    1 -7 17 210.13 20.62
    -1 7 -18 -3.17 2.8
    1 7 -18 1.88 2.93
    1 -7 18 3.13 3.44
    1 -7 18 3.21 3.77
    -1 7 -19 20.03 6.82
    1 7 -19 22.9 7.8
    1 -7 19 18.42 8.24
    -1 7 -20 -0.49 2.69
    1 7 -20 0.69 2.19
    1 -7 20 3.34 5.26
    -1 7 -21 6.71 4.68
    1 7 -21 -1.17 3.99
    1 -7 21 6.71 4.57
    -1 7 -22 11.16 5.95
    1 7 -22 5.44 3.16
    1 -7 22 12.95 6.93
    -1 7 -23 10.36 6.17
    1 7 -23 -0.95 3.44
    1 -7 23 7.42 6.35
    -1 7 -24 -3.74 4.52
    1 7 -24 -1.06 2.4
    -1 7 -25 20.55 8.26
    1 7 -25 13.52 6.87
    1 -7 25 33.04 10.78
    -1 7 -26 6.64 4.28
    1 7 -26 1.6 2.86
    1 -7 26 9.9 6.63
    -1 -7 26 -7.4 5.69
    -1 7 -27 49.6 12.41
    1 7 -27 38.84 10.48
    1 -7 27 45.61 13.12
    -1 -7 27 28.06 10.23
    -1 7 -28 -1.42 4.33
    1 7 -28 -4.27 4.05
    1 -7 28 -0.24 3.67
    -1 -7 28 -3.78 5.26
    1 -7 29 2.81 4.18
    -1 -7 29 -9.67 6.67
    2 -7 0 37.31 9.63
    -2 -7 0 24.95 7.21
    2 7 0 24.94 5.44
    2 -7 0 26.52 5.01
    2 -7 1 -2.83 4.2
    -2 -7 -1 -2.88 4.13
    2 7 1 -0.42 1.26
    2 7 -1 2.31 2.87
    -2 -7 1 -0.73 2.06
    2 -7 -1 0.51 1.44
    2 -7 1 1.09 1.37
    2 -7 -1 -4.36 4.33
    -2 -7 -2 24.83 6.7
    2 -7 2 28.52 8.8
    2 7 2 17.89 4.29
    2 7 -2 11.78 4
    2 -7 -2 12.55 3.13
    -2 -7 -2 17.86 3.51
    -2 -7 2 16.46 5.36
    2 -7 2 23.25 5.15
    2 7 3 13.15 3.48
    2 -7 -3 11.79 2.94
    2 7 -3 14.84 4.63
    -2 -7 -3 12.23 2.64
    2 -7 3 18.49 7.04
    -2 -7 3 10.35 4.41
    2 -7 3 10.3 3.57
    -2 -7 -3 10.73 5.17
    2 7 4 21.76 4.4
    2 7 -4 19.14 5.08
    2 -7 4 38.33 9.92
    -2 -7 4 13.84 4.83
    2 -7 4 20.6 5.54
    2 7 5 19.81 4.02
    2 7 -5 17.04 5.58
    2 -7 5 23.93 7.8
    -2 -7 5 19.64 5.88
    2 -7 5 23.35 6.02
    -2 -7 6 2.22 1.62
    2 7 -6 3.86 3.11
    2 -7 6 1.78 1.74
    2 -7 6 -1.7 3.06
    2 7 -7 96.65 12.6
    -2 -7 7 80.68 11.69
    2 -7 7 88.78 12
    2 -7 7 93.15 14.95
    2 7 -8 91.77 12.65
    2 -7 8 94.03 12.75
    -2 -7 8 88.73 12.35
    2 -7 8 105.86 15.55
    2 7 -9 300.4 23.44
    2 -7 9 327.64 24.57
    2 -7 9 331.62 27.61
    -2 -7 9 323.19 23.46
    2 7 -10 263.52 22.47
    2 -7 10 231.31 21.38
    2 -7 10 266.27 24.45
    -2 -7 10 267.18 21.23
    2 7 -11 435.84 29.2
    2 -7 11 427.53 29.37
    2 -7 11 454.27 32.01
    -2 -7 11 416.26 26.09
    2 -7 12 91.3 13.95
    2 7 -12 77.84 12.65
    2 -7 12 74.93 13.02
    -2 -7 12 73.52 11.12
    2 7 -13 85 13.49
    2 -7 13 116.7 16.37
    2 -7 13 122.3 16.4
    -2 -7 13 103.96 13.24
    -2 7 -14 9.43 4.05
    2 -7 14 7.68 5.19
    2 -7 14 6.8 3.96
    2 7 -14 7.23 4.34
    -2 -7 14 8.05 4.07
    -2 7 -15 52.36 10.45
    2 -7 15 68.82 12.87
    2 7 -15 64.48 12.09
    2 -7 15 67.9 12.5
    -2 7 -16 2.84 2.72
    2 -7 16 -2.5 4.06
    2 7 -16 1.94 2.97
    2 -7 16 -2.98 2.5
    -2 7 -17 4.58 3.49
    2 -7 17 4.4 3.29
    2 7 -17 13.53 6.44
    2 -7 17 21.7 7.28
    -2 7 -18 114.88 16.23
    2 7 -18 131.24 17.96
    2 -7 18 129.74 18.63
    2 -7 18 117.54 16.1
    -2 7 -19 3.18 4.09
    2 -7 19 4.15 5.26
    2 7 -19 0.87 4.58
    2 -7 19 6.13 4.93
    -2 7 -20 15.93 6.12
    2 -7 20 13.09 6.32
    2 7 -20 11.2 5.87
    -2 7 -21 2.09 2.4
    2 -7 21 5.47 4.47
    2 7 -21 1.57 3.49
    -2 7 -22 1.98 2.65
    2 -7 22 2.15 4.05
    2 7 -22 -4.97 4.05
    -2 7 -23 0.51 3.18
    2 -7 23 2.6 2.57
    2 7 -23 2.26 3.4
    -2 7 -24 2.27 3.38
    2 -7 24 -2.12 4.48
    2 7 -24 7.13 5.6
    -2 7 -25 7.08 4.58
    2 -7 25 -0.1 2.99
    2 7 -25 5.61 4.91
    -2 7 -26 10.36 5.39
    2 -7 26 5.04 3.65
    2 7 -26 6.95 4.36
    -2 7 -27 5.23 5.64
    2 -7 27 6.02 3.9
    2 7 -27 -5.64 4.4
    -2 7 -28 13.1 6.9
    2 -7 28 8.11 6.15
    2 7 -28 1.66 4.52
    2 -7 29 4.55 8.25
    3 -7 0 -4.37 5.84
    3 7 0 0.58 1.24
    -3 -7 0 -0.65 2.68
    3 -7 0 -0.01 1.42
    3 -7 1 5.67 4.32
    -3 -7 -1 -2.46 4.5
    3 7 1 1.24 1.86
    3 7 -1 2.75 1.69
    3 -7 -1 4.2 2.05
    -3 -7 1 6.46 3.24
    3 -7 1 3.29 2.41
    3 -7 -1 2.55 3.55
    3 7 2 200.05 15.29
    3 7 -2 202.69 16.98
    3 -7 2 199.92 15.97
    -3 -7 -2 211.43 19.85
    3 -7 2 223.49 24.15
    -3 -7 2 223.44 19.58
    3 -7 -2 197.76 13.86
    -3 -7 -3 3.21 3.26
    3 -7 -3 5.23 2.47
    3 -7 3 -0.45 4.16
    3 7 3 1.4 2.03
    3 7 -3 3.59 2.95
    3 -7 3 10.3 4.5
    -3 -7 3 1.66 2.19
    3 7 4 88.17 9.34
    3 7 -4 74.47 10.95
    3 -7 4 83.69 11.09
    3 -7 4 86.43 15.07
    -3 -7 -4 97.08 13.6
    -3 -7 4 76.07 11.4
    3 7 5 62.35 7.55
    3 7 -5 73.04 11.1
    3 -7 5 74.58 10.78
    3 -7 5 69.49 13.59
    -3 -7 5 82.65 11.57
    3 7 -6 12.02 4.34
    -3 -7 6 23.01 6.2
    3 -7 6 20.72 7.25
    3 -7 6 11.33 4.17
    3 7 -7 15.2 5.78
    -3 -7 7 6.36 3.23
    3 -7 7 11.75 6.4
    3 -7 7 0.51 2.63
    3 7 -8 11.48 4.39
    3 -7 8 26.36 8.29
    3 -7 8 27.13 7.46
    -3 -7 8 22.26 5.7
    3 7 -9 52.12 10.14
    -3 -7 9 51.25 8.85
    3 -7 9 53.58 10.3
    3 -7 9 63.41 12.14
    3 -7 10 30.12 8.18
    3 7 -10 23.04 6.68
    -3 -7 10 26.77 6.71
    3 -7 10 22.64 6.95
    3 -7 11 2.05 4.37
    3 7 -11 -1.49 2.57
    -3 -7 11 4.28 3.31
    3 -7 11 -1.38 3.38
    3 7 -12 51.26 10.09
    3 -7 12 69.16 12.87
    -3 -7 12 54.33 9.23
[truncated: 73,933 more chars]
