# Supplementary material for: Synthesis, crystal structure and Hirshfeld surface analysis of 4-[3-(4-hy­droxy­phen­yl)-4,5-di­hydro-1H-pyrazol-5-yl]-2-meth­oxy­phenol monohydrate
Source: Acta Crystallogr E Crystallogr Commun. 2019 Oct 3;75(Pt 11):1590–4. doi: 10.1107/S2056989019013379 (PMC6829711; doi:10.1107/S2056989019013379)
Supplement: Supplementary file 2 [file e-75-01590-Isup2.hkl]

#
# h,k,l, Fc-squared, Fo-squared, sigma(Fo-squared), status flag
#
data_I
_shelx_title ' tr1010_a.res in Pbca'
_shelx_refln_list_code          4
_shelx_F_calc_maximum      203.50
_exptl_crystal_F_000      1280.00
_reflns_d_resolution_high  0.8000

loop_
 _space_group_symop_operation_xyz
 'x, y, z'
 '-x+1/2, -y, z+1/2'
 '-x, y+1/2, -z+1/2'
 'x+1/2, -y+1/2, -z'
 '-x, -y, -z'
 'x-1/2, y, -z-1/2'
 'x, -y-1/2, z-1/2'
 '-x-1/2, y-1/2, z'

_cell_length_a    12.1452
_cell_length_b     8.1784
_cell_length_c    31.2738
_cell_angle_alpha  90.000
_cell_angle_beta   90.000
_cell_angle_gamma  90.000

_shelx_F_squared_multiplier     1.000

loop_
 _refln_index_h
 _refln_index_k
 _refln_index_l
 _refln_F_squared_calc
 _refln_F_squared_meas
 _refln_F_squared_sigma
 _refln_observed_status
   2   0   0       5898.79       6172.85       103.22 o
   4   0   0         16.99         17.38         7.45 o
   6   0   0       3234.73       3212.14        71.54 o
   8   0   0         24.02         82.96        14.10 o
  10   0   0         87.81         69.09        12.53 o
  12   0   0         76.77         58.91        29.76 o
  14   0   0         23.49         29.56        17.91 o
   2   1   0        251.20        265.48         8.67 o
   4   1   0       2035.52       1997.28        42.86 o
   6   1   0       4216.63       4481.73       120.79 o
   8   1   0        712.40        647.47        19.64 o
  10   1   0        279.26        282.56        26.24 o
  12   1   0        729.38        641.73        62.52 o
  14   1   0          1.25          1.10        16.24 o
   0   2   0      19454.48      17927.72        99.33 o
   2   2   0       8356.07       7910.82        46.24 o
   4   2   0          0.40          6.91         2.93 o
   6   2   0        241.71        206.57        18.73 o
   8   2   0       2582.15       2473.49        62.09 o
  10   2   0        742.92        716.03        37.63 o
  12   2   0         71.01         78.31        13.51 o
  14   2   0          7.15         -0.59         9.63 o
   2   3   0       4113.02       4109.13        41.11 o
   4   3   0        290.84        257.86        11.97 o
   6   3   0          3.28          5.80         5.15 o
   8   3   0       1195.67       1212.01        46.66 o
  10   3   0         37.02         49.24        11.50 o
  12   3   0        245.20        257.19        25.59 o
  14   3   0        224.87        190.32        29.95 o
   0   4   0      13998.82      14249.06       142.51 o
   2   4   0         56.20         64.57         6.29 o
   4   4   0        488.40        391.88        16.64 o
   6   4   0          1.05          5.53         5.73 o
   8   4   0         18.39         10.71         5.20 o
  10   4   0       1072.30       1068.78        51.04 o
  12   4   0        105.57        117.98        17.72 o
   2   5   0       1035.89       1076.30        33.67 o
   4   5   0         72.59         76.42         8.87 o
   6   5   0         45.33         38.03         6.39 o
   8   5   0        283.94        352.17        28.55 o
  10   5   0         69.18         88.73        15.58 o
  12   5   0        102.90         86.59        15.81 o
   0   6   0        523.50        642.31        57.38 o
   2   6   0        197.80        228.36        17.21 o
   4   6   0          0.30          1.65         3.98 o
   6   6   0        761.46        806.56        32.33 o
   8   6   0       1850.03       1955.13        70.10 o
  10   6   0        146.46        125.97        19.01 o
  12   6   0        105.23        143.06        23.01 o
   2   7   0        110.74        111.26        12.64 o
   4   7   0         38.02         29.69         7.19 o
   6   7   0        687.33        662.60        38.87 o
   8   7   0        120.63        112.89        17.98 o
  10   7   0          0.01          1.46        13.31 o
   0   8   0         51.67        151.36        42.58 o
   2   8   0        838.54        819.71        46.73 o
   4   8   0         30.95          7.77         9.63 o
   6   8   0         43.26         55.71        18.78 o
   8   8   0          1.31         34.22        19.60 o
   2   9   0         13.72         24.75        20.23 o
   4   9   0        141.65        137.56        27.33 o
   6   9   0          1.64         71.16        36.31 o
   0  10   0        215.35        342.08        68.51 o
   2  10   0         78.99         53.99        37.17 o
   1   1   1          0.26          4.29         0.72 o
   2   1   1      32030.23      30039.78       145.51 o
   3   1   1      11706.89      11447.25        53.12 o
   4   1   1        145.74        121.48         6.88 o
   5   1   1       1376.36       1441.01        29.73 o
   6   1   1         29.20         35.30         4.15 o
   7   1   1        602.31        590.92        17.95 o
   8   1   1         28.04         26.94         4.22 o
   9   1   1        532.15        467.07        16.00 o
  10   1   1        108.61        122.28        12.02 o
  11   1   1        782.02        828.01        32.93 o
  12   1   1         71.22         92.75        14.01 o
  13   1   1          6.12         11.82        11.67 o
  14   1   1          3.25         10.56        13.67 o
  15   1   1         16.78         47.87        11.52 o
   0   2   1      34800.73      33520.52       128.88 o
   1   2   1       7620.42       7031.36        28.60 o
   2   2   1       1759.45       1669.24        16.98 o
   3   2   1        270.24        248.82         6.77 o
   4   2   1        375.20        355.46        10.85 o
   5   2   1        644.60        646.52        20.13 o
   6   2   1        300.05        343.35        15.69 o
   7   2   1        145.10        155.82        11.29 o
   8   2   1         13.08         10.70         4.58 o
   9   2   1        252.38        252.54        14.80 o
  10   2   1       1588.53       1568.65        38.78 o
  11   2   1         35.77         22.40         6.14 o
  12   2   1          4.55         13.33         5.66 o
  13   2   1        280.69        310.99        26.79 o
  14   2   1          7.04         11.29         6.25 o
   1   3   1       2346.66       2242.79        20.28 o
   2   3   1        967.60        904.93        12.60 o
   3   3   1          9.97         11.64         1.97 o
   4   3   1        328.67        265.87         8.57 o
   5   3   1         76.96         93.83         6.42 o
   6   3   1        100.33         87.48         8.48 o
   7   3   1         87.16         45.19         6.19 o
   8   3   1         96.01         94.64        10.23 o
   9   3   1         10.00         -0.13         3.79 o
  10   3   1        568.26        558.74        26.31 o
  11   3   1        173.85        170.24        15.33 o
  12   3   1         47.55         50.54         8.66 o
  13   3   1          1.84          4.35         5.40 o
  14   3   1         11.14         38.48        10.21 o
   0   4   1       1754.70       1822.38        28.77 o
   1   4   1        948.05        985.09        16.89 o
   2   4   1        348.66        339.93         9.85 o
   3   4   1       1765.81       1807.44        22.15 o
   4   4   1        358.05        331.92        10.81 o
   5   4   1       1407.19       1368.47        26.02 o
   6   4   1         18.35         16.95         3.41 o
   7   4   1        982.00        962.11        31.91 o
   8   4   1        632.99        621.58        27.03 o
   9   4   1         31.06         24.78         6.45 o
  10   4   1        217.13        253.13        17.60 o
  11   4   1         38.59         30.07         5.68 o
  12   4   1         70.28         78.56        10.65 o
  13   4   1         11.45          7.66         4.53 o
   1   5   1       2443.79       2401.74        31.39 o
   2   5   1          9.26         11.64         2.57 o
   3   5   1       2962.20       2953.39        34.06 o
   4   5   1        136.54        134.82         7.86 o
   5   5   1        408.90        380.71        15.09 o
   6   5   1        817.46        822.41        21.22 o
   7   5   1        252.90        232.26        16.47 o
   8   5   1        649.05        694.69        28.33 o
   9   5   1        301.84        312.61        19.72 o
  10   5   1         21.75         15.41         5.28 o
  11   5   1        207.82        214.68        17.41 o
  12   5   1          1.66         -4.56         8.22 o
  13   5   1        177.63        195.25        17.76 o
   0   6   1        504.81        596.80        21.10 o
   1   6   1        102.96        100.09         7.17 o
   2   6   1         85.80         74.64         6.73 o
   3   6   1        412.53        361.12        13.32 o
   4   6   1        549.00        523.48        17.67 o
   5   6   1        214.29        206.28        11.96 o
   6   6   1        111.55        105.63         8.25 o
   7   6   1        328.65        323.71        19.27 o
   8   6   1         98.59        140.83        13.99 o
   9   6   1        474.70        475.81        26.16 o
  10   6   1          4.33          1.89         4.46 o
  11   6   1         40.19         31.06         8.31 o
  12   6   1          0.33          4.08         5.12 o
   1   7   1          0.40         -1.18         2.21 o
   2   7   1          3.89         -1.20         2.80 o
   3   7   1         15.53         12.16         3.53 o
   4   7   1        284.58        303.28        14.78 o
   5   7   1         17.57         16.41         4.25 o
   6   7   1          7.43          6.42         5.01 o
   7   7   1        158.82        163.19        14.47 o
   8   7   1         30.01         13.61         9.17 o
   9   7   1        178.58        173.40        15.62 o
  10   7   1         28.37         31.37         9.60 o
  11   7   1          1.26          4.46         7.16 o
   0   8   1        240.36        262.95        37.20 o
   1   8   1         74.77         48.29         9.24 o
   2   8   1        226.56        271.67        22.31 o
   3   8   1        441.46        399.19        26.47 o
   4   8   1         10.27         -1.96         5.39 o
   5   8   1         81.08         96.74        13.48 o
   6   8   1          8.45        -11.64        11.64 o
   7   8   1        204.76        236.14        30.13 o
   8   8   1         19.05         14.47         8.76 o
   9   8   1         20.82         38.97        12.72 o
   1   9   1         20.83         12.34         9.21 o
   2   9   1          0.58         -6.90         7.77 o
   3   9   1          1.59          7.74         8.98 o
   4   9   1          0.00         -6.82         6.82 o
   5   9   1        163.69        228.07        41.79 o
   6   9   1          0.56        -18.31        18.31 o
   7   9   1         96.47        107.22        21.35 o
   0  10   1         13.49          1.86        18.91 o
   1  10   1         85.76         82.60        16.28 o
   2  10   1         18.14         21.14         7.03 o
   3  10   1          2.33         -7.87         7.87 o
   2   0   2       5387.58       5468.42        34.62 o
   3   0   2      41411.52      40023.50       220.14 o
   4   0   2       1385.39       1509.18        29.17 o
   5   0   2       3415.75       3221.09        47.71 o
   6   0   2          7.35          4.65         3.95 o
   7   0   2        116.01         88.26        11.07 o
   8   0   2          0.70          0.26         5.06 o
   9   0   2          0.88         -3.17         3.17 o
  10   0   2        783.26        779.76        30.17 o
  11   0   2        414.80        410.59        47.44 o
  12   0   2        301.76        401.93        49.48 o
  13   0   2        224.98        222.45        38.81 o
  14   0   2          1.22          4.40         8.51 o
  15   0   2         16.93        -14.53        14.53 o
   1   1   2      14543.80      12824.26        42.56 o
   2   1   2       6470.70       6343.99        27.63 o
   3   1   2      12335.09      12189.88        66.46 o
   4   1   2        137.73        135.96         6.87 o
   5   1   2       2423.97       2328.40        37.85 o
   6   1   2       1819.76       1818.75        42.40 o
   7   1   2         11.51         14.68         4.28 o
   8   1   2          5.73          5.74         2.47 o
   9   1   2        868.24        837.07        24.64 o
  10   1   2        467.83        446.01        23.22 o
  11   1   2        487.93        503.01        25.65 o
  12   1   2         35.68         43.12        10.52 o
  13   1   2         23.40         28.52        10.80 o
  14   1   2          4.01          5.76         8.90 o
  15   1   2          0.82         26.85        10.18 o
   0   2   2      18021.33      17745.36        62.71 o
   1   2   2        916.17        834.36         8.95 o
   2   2   2       5419.41       5135.52        26.72 o
   3   2   2         66.45         67.13         3.47 o
   4   2   2       2045.38       2050.88        24.96 o
   5   2   2       1575.12       1550.73        29.11 o
   6   2   2         34.78         20.73         8.18 o
   7   2   2        407.36        418.13        19.72 o
   8   2   2         39.03         59.76         7.65 o
   9   2   2         20.73         25.79         5.74 o
  10   2   2         10.77         18.17         4.62 o
  11   2   2         40.17         39.32         7.14 o
  12   2   2          5.50          2.96         4.47 o
  13   2   2          0.41         18.10         7.44 o
  14   2   2         18.21         19.05        10.70 o
   1   3   2       8313.41       8780.67        38.76 o
   2   3   2        438.14        400.86         8.17 o
   3   3   2       1614.32       1708.95        20.31 o
   4   3   2        376.32        351.38        10.40 o
   5   3   2          0.85          2.68         2.65 o
   6   3   2         78.67         79.37         7.63 o
   7   3   2        250.02        221.54        14.35 o
   8   3   2        496.34        438.71        21.47 o
   9   3   2        564.14        588.60        26.23 o
  10   3   2        258.30        256.31        16.85 o
  11   3   2        497.54        484.44        24.07 o
  12   3   2          1.62          5.17         3.73 o
  13   3   2        137.84        132.23        17.89 o
  14   3   2        107.58         86.41        14.26 o
   0   4   2       8689.37       8817.57        60.50 o
   1   4   2       1230.61       1238.49        18.29 o
   2   4   2       2797.99       2800.32        25.75 o
   3   4   2       1061.96       1089.49        18.69 o
   4   4   2        349.72        374.42        12.11 o
   5   4   2        167.17        154.57         8.56 o
   6   4   2        451.58        437.48        15.47 o
   7   4   2         62.63         68.85         8.54 o
   8   4   2        481.19        450.24        23.08 o
   9   4   2         23.00         17.48         4.88 o
  10   4   2        223.12        211.45        15.92 o
  11   4   2        105.84        101.91        11.41 o
  12   4   2          0.29         -5.28         5.28 o
  13   4   2        150.27        131.80        15.56 o
   1   5   2         10.03          9.60         2.20 o
   2   5   2       1775.33       1835.80        25.99 o
   3   5   2        958.75        948.07        22.39 o
   4   5   2          0.05          4.66         2.67 o
   5   5   2        107.38        112.81         8.42 o
   6   5   2       1047.23       1057.37        24.30 o
   7   5   2         90.45         99.82         8.00 o
   8   5   2       1056.04       1069.16        37.24 o
   9   5   2          6.43         16.98         6.52 o
  10   5   2         49.27         51.14         8.50 o
  11   5   2        163.54        161.46        15.07 o
  12   5   2         35.57         40.59         8.57 o
  13   5   2          4.87          5.69         6.39 o
   0   6   2          0.09          2.02         3.54 o
   1   6   2        170.27        162.00         8.65 o
   2   6   2        118.93        111.02         8.14 o
   3   6   2         41.52         37.89         4.54 o
   4   6   2         42.90         46.50         5.15 o
   5   6   2        385.64        395.00        16.75 o
   6   6   2         42.65         44.14         5.96 o
   7   6   2        398.36        388.77        22.33 o
   8   6   2        802.43        844.00        32.51 o
   9   6   2         66.43         71.85         9.68 o
  10   6   2         10.60          9.94         5.62 o
  11   6   2         10.34         14.25         5.45 o
  12   6   2          0.11         -2.49         4.94 o
   1   7   2        327.94        314.44        12.23 o
   2   7   2         72.78         72.93         6.90 o
   3   7   2        824.49        837.88        26.43 o
   4   7   2          7.81          8.97         3.88 o
   5   7   2        130.14        110.65         9.04 o
   6   7   2          0.23          1.39         4.33 o
   7   7   2         22.87         27.71         5.87 o
   8   7   2          2.11          9.66         5.76 o
   9   7   2        229.39        245.69        18.85 o
  10   7   2         60.05         76.89        11.81 o
  11   7   2         39.51         42.09        15.95 o
   0   8   2          6.79         -2.08         9.38 o
   1   8   2         43.25         33.24         8.04 o
   2   8   2        654.65        689.74        35.36 o
   3   8   2          6.46          1.78         4.94 o
   4   8   2         21.54          9.10         7.71 o
   5   8   2        313.54        334.48        24.05 o
   6   8   2        177.05        120.26        20.61 o
   7   8   2         12.53         14.20        16.21 o
   8   8   2          3.91          3.05        12.07 o
   9   8   2          0.10         20.16        28.66 o
   1   9   2        153.97        118.53        18.21 o
   2   9   2          0.66          0.48         6.77 o
   3   9   2          4.95         -6.24         7.74 o
   4   9   2          0.03          3.74         6.92 o
   5   9   2          8.54        -21.31        21.31 o
   6   9   2          8.35         20.15        15.38 o
   7   9   2         26.46         43.33        14.78 o
   0  10   2         10.69         26.78        12.70 o
   1  10   2         28.25          2.56         8.45 o
   2  10   2         14.08         13.81         6.99 o
   3  10   2         85.21         88.28        21.25 o
   1   1   3      11892.77      11100.45        29.01 o
   2   1   3      15397.09      14808.09        46.61 o
   3   1   3       2135.78       2136.26        23.99 o
   4   1   3       1426.57       1468.98        19.10 o
   5   1   3        425.98        401.58        14.15 o
   6   1   3        509.07        525.44        22.76 o
   7   1   3         24.18         22.57         6.00 o
   8   1   3        206.21        216.95        17.96 o
   9   1   3        413.86        384.43        17.54 o
  10   1   3        469.18        483.50        27.53 o
  11   1   3        141.86        157.29        13.67 o
  12   1   3         17.78         19.12         9.01 o
  13   1   3          0.10         -4.34         8.91 o
  14   1   3         97.88         96.58        15.13 o
  15   1   3          4.52          4.82         6.56 o
   0   2   3       1941.63       1848.62        18.22 o
   1   2   3         17.59          9.98         1.33 o
   2   2   3      25648.75      24478.86        59.41 o
   3   2   3       5938.75       5699.96        33.69 o
   4   2   3       2662.52       2763.36        27.30 o
   5   2   3        500.24        576.48        14.10 o
   6   2   3       2248.92       2179.83        39.45 o
   7   2   3        154.72        187.83        13.18 o
   8   2   3        253.38        243.55        15.77 o
   9   2   3        437.46        468.69        23.41 o
  10   2   3         19.63         21.63         8.13 o
  11   2   3          2.73          9.51         7.18 o
  12   2   3         11.11         17.59         6.59 o
  13   2   3         44.30         35.99         9.28 o
  14   2   3         11.34         14.28         6.21 o
   1   3   3       1722.35       1683.27        15.37 o
   2   3   3       5053.08       4981.28        31.12 o
   3   3   3      14028.37      13368.64        58.67 o
   4   3   3         89.02         78.31         5.22 o
   5   3   3        906.21        896.10        22.33 o
   7   3   3         15.98          3.71         3.40 o
   8   3   3       1575.67       1550.10        40.41 o
  10   3   3          0.00          2.25         5.38 o
  11   3   3        237.16        217.91        16.31 o
  12   3   3          0.03         -2.53         4.62 o
  13   3   3          6.52         -1.05         4.64 o
  14   3   3         10.94          3.93         5.84 o
   0   4   3       1758.31       2011.90        26.82 o
   1   4   3       2889.19       2992.34        25.28 o
   2   4   3       1053.03       1007.03        15.59 o
   3   4   3        522.21        521.73        12.84 o
   4   4   3        619.93        634.28        16.68 o
   5   4   3        466.19        460.55        14.84 o
   6   4   3        747.52        696.14        20.29 o
   7   4   3          0.33         -3.80         3.80 o
   8   4   3        101.90         87.80        10.31 o
   9   4   3        215.52        225.96        16.92 o
  10   4   3         12.85          5.30         4.45 o
  11   4   3          1.32         -0.63         4.65 o
  12   4   3         72.13         82.06        12.01 o
  13   4   3         12.06          3.93         6.87 o
   1   5   3        475.53        498.51        12.23 o
   2   5   3         21.50         28.09         3.76 o
   3   5   3        455.86        448.95        14.11 o
   4   5   3       1771.97       1676.99        29.10 o
   5   5   3       1199.20       1139.99        26.23 o
   6   5   3        735.70        751.07        23.94 o
   7   5   3       1105.99       1121.85        26.90 o
   8   5   3        431.03        396.36        22.70 o
   9   5   3        675.08        647.26        30.27 o
  10   5   3          1.12          4.08         4.24 o
  11   5   3         36.55         34.73         7.19 o
  12   5   3         58.30         42.71         8.79 o
  13   5   3          4.84         -3.26         6.70 o
   0   6   3        237.93        491.54        54.14 o
   1   6   3        342.57        325.81         9.71 o
   2   6   3         97.32         99.14         6.99 o
   3   6   3        509.97        543.20        17.71 o
   4   6   3        408.66        381.85        15.00 o
   5   6   3       1200.38       1276.74        30.13 o
   6   6   3        373.52        401.15        16.60 o
   7   6   3         12.62         10.05         5.35 o
   8   6   3        228.01        231.09        18.09 o
   9   6   3        541.05        560.43        27.57 o
  10   6   3         54.03         40.14         9.67 o
  11   6   3          0.87         -0.88         5.03 o
  12   6   3         59.46         73.28        10.13 o
   1   7   3        898.45        875.34        22.96 o
   2   7   3         62.74         50.39         5.36 o
   3   7   3          7.21         13.14         4.22 o
   4   7   3          4.32         -1.24         4.32 o
   5   7   3        252.59        255.21        14.28 o
   6   7   3          5.77         12.43         4.25 o
   7   7   3          0.19         -2.54         4.16 o
   8   7   3         28.06         24.96        10.03 o
   9   7   3         10.88         -0.36         5.31 o
  10   7   3        283.76        322.44        30.66 o
  11   7   3         27.31         26.35         8.32 o
   0   8   3        229.85        215.49        24.39 o
   1   8   3          5.36         -1.66         6.36 o
   2   8   3         81.12         65.75        10.21 o
   3   8   3         16.85          3.27         4.97 o
   4   8   3         63.12         60.51        10.17 o
   5   8   3          0.01          4.34         5.36 o
   6   8   3         10.52          6.15        11.69 o
   7   8   3          1.61         -4.15         6.91 o
   8   8   3         15.45         11.39         8.34 o
   9   8   3         22.97          6.24         8.84 o
   1   9   3          0.04         -7.45         7.45 o
   2   9   3         44.25         33.06         9.00 o
   3   9   3        122.65        144.04        20.15 o
   4   9   3         56.53         45.87        15.96 o
   5   9   3        201.40        223.13        41.35 o
   6   9   3          6.08         -4.38        17.75 o
   7   9   3         40.48         -4.44        22.43 o
   0  10   3          0.33        -16.21        35.87 o
   1  10   3         19.38         10.66         9.00 o
   2  10   3          2.07          0.57        11.04 o
   0   0   4      17970.20      15909.29       289.30 o
   1   0   4       5981.54       6044.06        39.38 o
   2   0   4        789.97        877.82        21.60 o
   3   0   4      31132.76      29849.52       146.61 o
   4   0   4       8559.07       8934.00       102.08 o
   5   0   4        158.74        179.91        13.42 o
   6   0   4         68.14         80.74        16.65 o
   7   0   4        310.00        289.23        19.15 o
   8   0   4        528.46        534.26        29.24 o
   9   0   4        818.00        801.86        35.84 o
  10   0   4       2064.35       2018.67        57.87 o
  11   0   4        166.44        140.18        27.42 o
  12   0   4        147.70        131.01        27.84 o
  13   0   4        203.12        245.17        41.08 o
  14   0   4         96.84        100.31        38.31 o
  15   0   4         15.24         22.34        10.67 o
   1   1   4          5.29         11.30         1.18 o
   2   1   4       7288.03       7196.25        33.12 o
   3   1   4        664.55        695.35        13.26 o
   4   1   4       4590.28       4610.47        34.04 o
   5   1   4         53.58         78.12         5.76 o
   6   1   4         31.79         40.99         5.77 o
   7   1   4       2808.84       2887.80        57.46 o
   8   1   4        255.97        255.19        18.06 o
   9   1   4         85.65        103.36        12.24 o
  10   1   4        588.97        614.41        27.43 o
  11   1   4         33.78         36.58        10.15 o
  12   1   4          0.03          1.98         7.77 o
  13   1   4         11.53         10.44         7.68 o
  14   1   4          2.00         10.28         8.73 o
  15   1   4         22.42         17.67         6.75 o
   0   2   4       4397.69       4350.93        42.38 o
   1   2   4         44.25         19.89         1.38 o
   2   2   4       2506.25       2414.97        18.30 o
   3   2   4         70.23         57.60         3.59 o
   4   2   4        224.67        212.62         7.75 o
   5   2   4       2571.49       2604.04        31.23 o
   6   2   4        285.75        341.19        11.83 o
   7   2   4        680.62        722.82        16.56 o
   8   2   4        165.15        158.20        12.15 o
   9   2   4        186.09        186.82        14.90 o
  10   2   4         85.92         94.92        11.45 o
  11   2   4        123.57        129.06        13.55 o
  12   2   4        228.23        229.40        17.99 o
  13   2   4         27.12         25.87         9.63 o
  14   2   4          1.17         -0.13         5.85 o
   1   3   4        555.30        633.23         9.08 o
   2   3   4        291.57        319.54         8.05 o
   3   3   4       1630.40       1684.93        19.76 o
   4   3   4       3183.79       3065.28        35.69 o
   5   3   4        645.96        645.35        20.44 o
   6   3   4         23.12         12.49         4.39 o
   7   3   4         60.19         59.03         7.30 o
   8   3   4          8.67          6.71         4.36 o
   9   3   4          0.01         -6.72         6.72 o
  10   3   4          9.57          5.82         3.89 o
  11   3   4          1.88          2.01         5.10 o
  12   3   4          3.84          2.82         4.30 o
  13   3   4        113.69         91.72        14.01 o
  14   3   4          4.47          8.68        11.36 o
   0   4   4        239.08        325.11        18.65 o
   1   4   4       1125.17       1118.59        14.82 o
   2   4   4       1044.28        995.47        16.40 o
   3   4   4         44.03         57.24         4.81 o
   4   4   4        129.34        126.58         7.36 o
   5   4   4       1040.10       1035.74        27.22 o
   6   4   4         71.30         64.02         6.68 o
   7   4   4         89.85         78.49         8.99 o
   8   4   4        383.24        609.55        27.03 o
   9   4   4         75.88         58.11         8.49 o
  10   4   4        156.37        157.91        14.85 o
  11   4   4        196.40        186.29        15.53 o
  12   4   4        229.16        288.96        20.33 o
  13   4   4        124.10        128.89        15.37 o
   1   5   4        150.01        144.10         5.38 o
   2   5   4        733.22        708.15        15.52 o
   3   5   4        348.29        350.85        11.60 o
   4   5   4         87.11         92.51         6.90 o
   5   5   4        137.13        117.18         8.46 o
   6   5   4        317.47        330.53        16.23 o
   7   5   4         89.58         79.39         7.30 o
   8   5   4        133.71        141.41        13.53 o
   9   5   4         22.51         15.13         4.66 o
  10   5   4        111.41        130.11        14.07 o
  11   5   4        394.65        409.36        24.45 o
  12   5   4         29.65         19.21         5.33 o
  13   5   4         10.67          9.07         8.20 o
   0   6   4         42.64         39.10         7.04 o
   1   6   4        282.29        302.51         8.03 o
   2   6   4        621.72        652.39        16.13 o
   3   6   4        171.77        169.02         9.71 o
   4   6   4        136.54        143.76         9.76 o
   5   6   4        401.51        418.80        17.30 o
   6   6   4         88.85         90.01         8.12 o
   7   6   4         89.88         90.96        11.03 o
   8   6   4         15.71         17.52         5.26 o
   9   6   4         50.22         56.89         9.40 o
  10   6   4        154.35        173.98        15.99 o
  11   6   4          5.51          3.66         5.15 o
  12   6   4        149.73        190.07        18.04 o
   1   7   4          0.46         10.81         5.64 o
   2   7   4        109.46         87.22        11.37 o
   3   7   4        335.48        343.28        19.10 o
   4   7   4        139.11        122.71         9.72 o
   5   7   4         21.30         18.24         4.99 o
   6   7   4        416.19        410.06        19.54 o
   7   7   4          7.97         11.99         8.61 o
   8   7   4         28.81         43.21        12.40 o
   9   7   4         98.92         89.97        13.95 o
  10   7   4         64.29         53.11        10.73 o
   0   8   4         11.33        241.56        45.60 o
   1   8   4         88.89         93.89        15.94 o
   2   8   4          5.55         -4.62         7.05 o
   3   8   4        121.76        113.13        15.60 o
   4   8   4         36.41         55.12        10.80 o
   5   8   4        105.56        105.43        14.71 o
   6   8   4          0.72         -2.08         5.03 o
   7   8   4          0.38          0.89         6.66 o
   8   8   4          0.26         -7.68         8.65 o
   9   8   4         39.33         60.85        14.67 o
   1   9   4          0.31          2.47         8.88 o
   2   9   4         18.05          7.09         8.66 o
   3   9   4          3.34          5.77         6.15 o
   4   9   4         67.38         37.07         8.25 o
   5   9   4         44.81          4.02        16.63 o
   6   9   4         64.75         68.68        59.46 o
   7   9   4         11.76          6.64        20.66 o
   0  10   4         81.77         72.90        22.70 o
   1  10   4         58.66         54.02        14.00 o
   2  10   4         29.86         15.84         7.94 o
   1   1   5        386.56        345.25         6.43 o
   2   1   5        257.60        303.42         7.04 o
   3   1   5      13341.14      12852.18        60.14 o
   4   1   5       1812.69       1824.30        21.16 o
   5   1   5        118.13        131.21         8.20 o
   6   1   5       3679.42       3946.15        58.68 o
   7   1   5       6701.23       6979.62        83.41 o
   8   1   5         81.34         98.07        10.74 o
   9   1   5        159.00        206.30        16.19 o
  10   1   5         45.76         59.73         9.75 o
  11   1   5         41.23         31.18         8.76 o
  12   1   5         16.39          1.29        12.99 o
  13   1   5        390.42        411.89        39.40 o
  14   1   5         16.70         29.80        10.83 o
   0   2   5      16567.39      15773.08        82.19 o
   1   2   5        126.47        106.89         3.58 o
   2   2   5        658.52        616.10         9.82 o
   3   2   5        644.28        663.50        11.09 o
   4   2   5        780.97        886.84        16.04 o
   5   2   5       2716.90       2810.71        33.19 o
   6   2   5        810.52        910.00        20.11 o
   7   2   5        583.68        630.61        16.89 o
   8   2   5        121.26        123.13         7.43 o
   9   2   5        183.42        194.65        14.13 o
  10   2   5         23.30         23.32         6.17 o
  11   2   5         21.77         21.72         6.93 o
  12   2   5        284.00        287.12        20.34 o
  13   2   5         22.71         22.67        13.57 o
  14   2   5         66.70         65.35        12.27 o
   1   3   5        547.82        528.76        10.03 o
   2   3   5       1424.22       1306.13        16.05 o
   3   3   5        240.86        228.90         7.27 o
   4   3   5       5191.28       5409.84        43.99 o
   5   3   5        684.72        631.89        17.92 o
   6   3   5        263.82        224.10        11.45 o
   7   3   5          3.35          9.90         4.15 o
   8   3   5         18.01         13.82         4.79 o
   9   3   5          3.20         -0.51         3.62 o
  10   3   5         11.36         16.38         5.38 o
  11   3   5        124.97        136.98        13.80 o
  12   3   5          6.84         11.05         5.08 o
  13   3   5         23.88         14.14         6.88 o
  14   3   5         52.96         54.91        11.54 o
   0   4   5       2703.66       2742.51        50.00 o
   1   4   5         18.44          9.72         2.30 o
   2   4   5       3712.24       3657.48        30.33 o
   3   4   5        342.69        290.94        10.49 o
   4   4   5         15.15         44.42         4.49 o
   5   4   5          1.57          5.69         3.08 o
   6   4   5       1191.18       1242.13        34.41 o
   7   4   5         60.52         60.14         7.35 o
   8   4   5        488.26        481.60        22.09 o
   9   4   5          0.96         -3.82         3.97 o
  10   4   5         62.96         82.99        10.26 o
  11   4   5        178.63        172.49        16.31 o
  12   4   5          6.21          7.93         6.41 o
  13   4   5          0.62         -0.63         4.92 o
   1   5   5        145.46        143.02         7.86 o
   2   5   5       1002.45       1063.94        19.18 o
   3   5   5       3014.98       3012.99        33.25 o
   4   5   5        329.58        314.19        12.36 o
   5   5   5        752.78        735.52        21.21 o
   6   5   5       1202.44       1205.34        30.99 o
   7   5   5        510.52        509.03        19.44 o
   8   5   5        147.02        134.35        12.84 o
   9   5   5         39.57         19.04         4.67 o
  10   5   5         81.09         74.73        11.24 o
  11   5   5         64.04         55.32         9.83 o
  12   5   5        159.07        158.38        15.88 o
  13   5   5         12.45          9.73         7.48 o
   0   6   5         27.40         26.49         5.81 o
   1   6   5         68.69         73.48         6.17 o
   2   6   5        304.58        276.37        10.13 o
   3   6   5        156.26        166.50         9.58 o
   4   6   5       1715.24       1726.30        33.89 o
   5   6   5       1132.26       1130.41        28.11 o
   6   6   5       1088.94       1096.21        31.57 o
   7   6   5        130.08        124.81        12.24 o
   8   6   5          0.27          5.47         4.92 o
   9   6   5         97.44         94.04        11.88 o
  10   6   5         80.20         76.50        12.28 o
  11   6   5         48.64         47.63         9.10 o
  12   6   5         37.79         40.58         9.02 o
   1   7   5       1002.45        928.64        34.90 o
   2   7   5         72.98         83.40         9.96 o
   3   7   5        279.89        289.86        18.75 o
   4   7   5         11.43         13.11         5.26 o
   5   7   5         25.77         31.93         6.12 o
   6   7   5          3.39          6.76         4.44 o
   7   7   5         15.40         11.62         7.50 o
   8   7   5          1.14          3.16         5.15 o
   9   7   5         55.45         56.22        14.16 o
  10   7   5        183.38        184.96        19.79 o
   0   8   5         86.36         59.78        12.10 o
   1   8   5         52.28         31.92         7.33 o
   2   8   5         15.82         10.16         6.28 o
   3   8   5        189.04        159.44        16.02 o
   4   8   5         10.43          5.24         5.48 o
   5   8   5         10.61         13.39         6.84 o
   6   8   5         13.88          0.78         4.91 o
   7   8   5          0.01         -8.48         8.48 o
   8   8   5         81.99        104.28        17.04 o
   9   8   5         27.72         13.25        13.69 o
   1   9   5         26.47         28.91        11.31 o
   2   9   5        129.15        130.23        19.43 o
   3   9   5         67.27         77.32        14.43 o
   4   9   5         25.97          0.36         6.74 o
   5   9   5         58.82         54.68        21.29 o
   6   9   5          0.41          1.51        14.02 o
   0  10   5        136.25        192.29        35.78 o
   1  10   5          0.00        -16.93        16.93 o
   2  10   5         62.82         34.28         8.67 o
   0   0   6       3465.02       3350.74        48.69 o
   1   0   6          5.83         15.54         2.14 o
   2   0   6      13160.34      13297.11       109.06 o
   3   0   6      12721.39      12720.00        98.52 o
   4   0   6      22805.55      22968.72       157.22 o
   5   0   6       4286.19       4417.77       195.81 o
   6   0   6        154.93        243.48        15.72 o
   7   0   6         10.38          9.65         5.48 o
   8   0   6        422.38        392.03        39.03 o
  10   0   6         33.04         26.90        16.98 o
  11   0   6        531.57        449.80        71.08 o
  12   0   6        110.15         84.35        32.40 o
  13   0   6        219.22        209.45        54.55 o
  14   0   6        303.42        348.11        72.75 o
  15   0   6         54.32         98.09        45.47 o
   1   1   6       2928.37       2717.55        17.65 o
   2   1   6      11332.89      10658.92        43.22 o
   3   1   6       4775.97       4615.84        38.66 o
   4   1   6       2454.00       2495.13        28.62 o
   5   1   6         26.21         23.33         3.44 o
   6   1   6        240.95        218.51        11.43 o
   7   1   6       1318.52       1283.55        36.17 o
   8   1   6        110.17        109.84        11.25 o
   9   1   6         14.97         37.19         7.39 o
  10   1   6          4.35         -0.98         4.01 o
  11   1   6          1.85          0.89         5.89 o
  12   1   6          8.22          3.98         6.84 o
  13   1   6        101.81        113.20        21.13 o
  14   1   6         66.99         83.97        14.33 o
   0   2   6        730.45        701.12        19.33 o
   1   2   6       2347.59       2173.67        16.85 o
   2   2   6        243.06        238.72         6.54 o
   3   2   6         82.40        118.98         5.09 o
   4   2   6       6499.95       6709.14        46.04 o
   5   2   6        243.27        245.16        10.08 o
   6   2   6        239.51        238.02         9.08 o
   7   2   6        976.00       1028.81        22.91 o
   8   2   6        910.66        981.78        22.58 o
   9   2   6          0.90          5.80         4.54 o
  10   2   6         22.89         19.60         5.61 o
  11   2   6         15.60         12.79         4.54 o
  12   2   6          0.38          3.36         4.86 o
  13   2   6         65.67         85.59        13.13 o
  14   2   6          0.58          3.27         5.79 o
   1   3   6        759.46        763.89        13.54 o
   2   3   6        179.26        186.23         6.19 o
   3   3   6       3119.36       3266.49        29.85 o
   4   3   6         26.61         35.24         4.93 o
   5   3   6        106.50        106.25         8.04 o
   6   3   6        108.57        170.19        10.37 o
   7   3   6        279.51        309.95        13.87 o
   8   3   6         58.80         55.50         7.78 o
  10   3   6         53.43         55.01         7.71 o
  11   3   6          1.10          0.73         4.07 o
  12   3   6          1.16          3.97         4.28 o
  13   3   6          0.37         -6.30         6.30 o
  14   3   6          7.41          1.60         6.07 o
   0   4   6         91.13        177.94        16.30 o
   1   4   6        691.16        730.77        16.43 o
   2   4   6        150.74        185.46         6.40 o
   3   4   6        261.49        262.16         9.81 o
   4   4   6       1201.51       1169.81        24.57 o
   5   4   6         50.39         45.50         5.08 o
   6   4   6        462.65        465.20        19.47 o
   7   4   6          3.50          4.54         2.22 o
   8   4   6        163.01        148.66        12.32 o
   9   4   6         35.79         29.53         6.25 o
  10   4   6        305.97        303.89        19.29 o
  11   4   6        127.13        121.14        13.04 o
  12   4   6        114.74        108.05        12.03 o
  13   4   6         55.09         42.80        11.07 o
   1   5   6         26.51         14.91         2.64 o
   2   5   6       1343.70       1336.91        19.97 o
   3   5   6          3.47          5.60         2.09 o
   4   5   6         89.97         97.76         6.92 o
   5   5   6        228.20        209.44        12.62 o
   6   5   6         37.56         31.28         7.38 o
   7   5   6         24.19         15.63         3.46 o
   8   5   6         10.21          4.27         4.78 o
   9   5   6         13.73         11.19         4.65 o
  10   5   6         31.73         37.60         7.38 o
  11   5   6        118.58        115.47        14.15 o
  12   5   6          0.83          0.54         5.37 o
  13   5   6          5.04          5.32         4.67 o
   0   6   6        103.39        206.87        30.41 o
   1   6   6        263.20        234.72        12.34 o
   2   6   6        328.37        303.26        15.12 o
   3   6   6        110.68        121.04         7.39 o
   4   6   6        446.17        493.88        19.20 o
   5   6   6       1456.60       1462.02        34.31 o
   6   6   6          0.50         40.80         7.02 o
   7   6   6         41.56         76.25        10.33 o
   8   6   6          6.03          4.97         4.94 o
   9   6   6          6.07         -2.05         4.73 o
  10   6   6         65.32         46.39         8.52 o
  11   6   6         14.81         11.69         5.09 o
  12   6   6         77.45         92.70        14.05 o
   1   7   6         10.86         16.48         5.64 o
   2   7   6         12.06          6.81         4.24 o
   3   7   6         56.70         65.20        11.98 o
   4   7   6        134.72        133.54        14.56 o
   5   7   6          4.88          8.16         3.75 o
   6   7   6          3.65          4.07         5.74 o
   7   7   6         53.81         59.55        11.38 o
   8   7   6         60.76         31.27         9.13 o
   9   7   6         24.95         34.45        14.90 o
  10   7   6        194.28        210.00        22.20 o
   0   8   6        155.51        135.28        18.54 o
   1   8   6         36.86         14.64         4.77 o
   2   8   6         15.79         -0.12         5.99 o
   3   8   6         61.47         69.65        13.43 o
   4   8   6         27.95         39.66         8.33 o
   5   8   6         63.76         46.51        13.27 o
   6   8   6        152.33        152.23        18.93 o
   7   8   6         86.63         78.55        14.65 o
   8   8   6          2.56         10.17         9.99 o
   9   8   6          2.56          0.57        10.09 o
   1   9   6          0.76          1.77         5.32 o
   2   9   6          5.09         11.68         7.42 o
   3   9   6          1.93         49.76        14.70 o
   4   9   6         53.09         66.58        18.42 o
   5   9   6         60.94         63.12        20.75 o
   6   9   6         10.24         13.97        39.71 o
   0  10   6         32.07         28.28        18.95 o
   1  10   6          3.40         -8.66         8.66 o
   2  10   6          9.18         27.22        12.12 o
   1   1   7       1682.92       1735.30        15.97 o
   2   1   7        259.73        240.23         6.57 o
   3   1   7        205.07        176.14         7.55 o
   4   1   7        316.93        363.80        11.56 o
   5   1   7        865.30        880.83        20.52 o
   6   1   7         18.60         39.24         5.27 o
   7   1   7       1429.67       1465.66        30.75 o
   8   1   7         40.42         31.88         7.07 o
   9   1   7          1.16         -4.89         5.93 o
  10   1   7         25.84         18.10         5.46 o
  11   1   7          2.24          5.55         4.83 o
  12   1   7          9.19         -2.71        11.04 o
  13   1   7          3.71          1.18         7.39 o
  14   1   7          2.30         17.99        11.54 o
   0   2   7      18576.65      17691.85       117.78 o
   1   2   7       3693.05       3392.91        24.30 o
   2   2   7        669.53        608.34        10.84 o
   3   2   7       2285.40       2355.38        23.58 o
   4   2   7        802.17        785.75        16.84 o
   5   2   7       2387.34       2451.18        34.34 o
   6   2   7       1701.02       1697.14        29.62 o
   7   2   7       1707.20       1899.30        31.24 o
   8   2   7         44.93         60.97         8.26 o
   9   2   7        200.21        187.72        14.18 o
  10   2   7          0.01          0.64         4.45 o
  11   2   7         57.64         51.89         8.15 o
  12   2   7        221.37        275.88        22.33 o
  13   2   7          2.06          6.96         5.66 o
  14   2   7          8.46         18.27         7.69 o
   1   3   7         68.07         81.51         3.96 o
   2   3   7        188.50        218.41         6.60 o
   3   3   7       1494.80       1625.61        23.15 o
   4   3   7         41.27         42.13         4.17 o
   5   3   7          9.02          8.24         3.26 o
   6   3   7          7.53          5.53         2.06 o
   7   3   7        668.88        642.86        15.41 o
   8   3   7        288.07        252.58        16.42 o
   9   3   7          0.76         -4.53         4.53 o
  10   3   7         10.60          3.17         4.77 o
  11   3   7         10.65          5.82         4.47 o
  12   3   7         18.11          6.91         6.41 o
  13   3   7          4.90          4.87         6.40 o
  14   3   7          4.50         11.95         7.98 o
   0   4   7         78.83         83.65         8.91 o
   1   4   7        623.68        691.76        14.65 o
   2   4   7         39.32         34.57         2.92 o
   3   4   7        931.68       1060.41        18.78 o
   4   4   7        550.09        520.04        14.42 o
   5   4   7         66.90         51.89         5.34 o
   6   4   7        194.42        200.22        12.68 o
   7   4   7          2.17          0.51         3.62 o
   8   4   7        601.31        594.27        26.71 o
   9   4   7          0.48         -0.69         3.79 o
  10   4   7         10.65          7.79         5.95 o
  11   4   7        367.41        405.91        25.03 o
  12   4   7         35.44         32.16        10.30 o
  13   4   7         63.09         63.50        10.64 o
   1   5   7          2.95          4.24         2.61 o
   2   5   7        134.11        107.00         7.34 o
   3   5   7         90.47         95.02         5.60 o
   4   5   7        426.51        412.37        13.91 o
   5   5   7       1029.55       1058.74        28.45 o
   6   5   7         52.14         49.96         8.59 o
   7   5   7         92.28        109.71         9.45 o
   8   5   7        100.44         99.73        11.52 o
   9   5   7         76.98         65.13        10.75 o
  10   5   7        129.15        117.24        13.83 o
  11   5   7        335.41        381.13        25.27 o
  12   5   7          0.07          1.22         4.89 o
   0   6   7        848.30        933.89        31.53 o
   1   6   7        278.28        275.47        15.30 o
   2   6   7        901.11        958.13        26.01 o
   3   6   7         15.67         14.66         3.81 o
   4   6   7          9.57         12.97         4.16 o
   5   6   7        931.50        977.87        28.05 o
   6   6   7        726.43        726.02        28.76 o
   7   6   7       1450.47       1441.71        42.91 o
   8   6   7        174.04        162.43        15.18 o
   9   6   7          1.95          4.72         4.92 o
  10   6   7         58.98         49.88        10.60 o
  11   6   7          0.12         -1.98         5.76 o
   1   7   7        779.17        746.18        32.50 o
   2   7   7        341.79        364.76        25.73 o
   3   7   7         26.06         26.48        11.80 o
   4   7   7        161.26        134.51        14.60 o
   5   7   7        585.79        583.28        28.86 o
   6   7   7        165.45        154.98        18.42 o
   7   7   7          0.94         29.74         8.81 o
   8   7   7         92.34        107.42        20.26 o
   9   7   7         47.51         57.77        12.46 o
  10   7   7         79.24        101.43        16.83 o
   0   8   7        274.60        234.22        24.42 o
   1   8   7         33.24         32.84         7.31 o
   2   8   7         29.41         12.71         7.79 o
   3   8   7         59.01         63.70        11.84 o
   4   8   7        363.32        391.30        25.33 o
   5   8   7          0.35          0.71         5.94 o
   6   8   7          0.01         18.36        10.80 o
   7   8   7          4.16          6.50         5.68 o
   8   8   7        159.06        225.69        29.75 o
   9   8   7         10.22          5.81         6.36 o
   1   9   7          0.00          5.70         7.96 o
   2   9   7         42.60         41.13        15.02 o
   3   9   7         62.86         71.45        13.24 o
   4   9   7          3.35         -8.80         8.80 o
   5   9   7        179.71        172.49        47.71 o
   6   9   7          6.94         -0.65        11.52 o
   0  10   7         42.59         -1.69        13.34 o
   1  10   7         32.14         56.24        15.23 o
   0   0   8       1374.80       1403.82        50.70 o
   1   0   8       6701.41       6318.22        42.04 o
   2   0   8        838.60        835.63        17.16 o
   3   0   8      15636.47      15250.13       106.35 o
   4   0   8        309.90        411.43        17.70 o
   5   0   8        116.49        140.30        16.69 o
   6   0   8        822.64        854.01        42.88 o
   7   0   8       5936.96       6406.67       124.28 o
   8   0   8       1234.13       1145.65        96.44 o
   9   0   8          2.87          0.98         8.79 o
  10   0   8          1.32         -8.02        12.01 o
  11   0   8        626.04        708.43        90.13 o
  12   0   8         49.37        233.14        56.75 o
  13   0   8        187.79        252.97        60.29 o
  14   0   8        669.91        682.83        61.42 o
   1   1   8        898.03        887.03        11.67 o
   2   1   8       3020.02       3003.98        24.48 o
   3   1   8       4116.96       3802.13        33.43 o
   4   1   8        731.97        719.44        18.17 o
   5   1   8        705.81        604.32        17.38 o
   6   1   8       1046.78       1075.96        24.92 o
   7   1   8        104.17        103.55         9.00 o
   8   1   8        173.55        188.24        15.42 o
   9   1   8         10.47          6.91         4.48 o
  10   1   8        274.82        262.94        19.21 o
  11   1   8          0.16          2.13         4.45 o
  12   1   8          7.54          9.77         6.28 o
  13   1   8         19.00         13.89         9.10 o
  14   1   8         59.33         48.33        19.99 o
   0   2   8        534.41        557.23        16.18 o
   1   2   8       3663.21       3549.94        25.74 o
   2   2   8       2378.96       2379.32        21.17 o
   3   2   8       1216.77       1264.28        19.38 o
   4   2   8         27.52         52.60         5.00 o
   5   2   8       6095.28       6415.26        70.34 o
   6   2   8         76.89         60.28         6.37 o
   7   2   8          0.00          1.84         2.13 o
   8   2   8        192.17        179.22        12.96 o
   9   2   8          7.45         11.50         5.22 o
  10   2   8          0.20          2.99         5.86 o
  11   2   8         35.08         29.98         5.92 o
  12   2   8          9.15         10.63         5.87 o
  13   2   8          0.63         -6.41         6.41 o
  14   2   8         70.27         87.10        14.98 o
   1   3   8          2.16          6.87         3.00 o
   2   3   8        700.21        787.20        13.04 o
   3   3   8        901.18        912.40        18.05 o
   4   3   8       1390.05       1449.04        26.38 o
   5   3   8       2283.09       2586.60        37.25 o
   6   3   8         23.00         33.18         4.85 o
   7   3   8          2.34          2.50         1.92 o
   8   3   8          1.71          6.52         4.01 o
   9   3   8         25.62         20.16         5.65 o
  10   3   8          4.06          0.25         4.14 o
  11   3   8          0.61          5.87         5.92 o
  12   3   8         71.27         67.81        10.25 o
  13   3   8         11.43         14.11         7.97 o
  14   3   8         21.23          7.86         7.53 o
   0   4   8       2021.71       2031.86        68.13 o
   1   4   8        127.83        121.97         7.84 o
   2   4   8         98.57        124.06         5.28 o
   3   4   8       1594.23       1580.89        25.30 o
   4   4   8        523.72        627.92        16.01 o
   5   4   8        741.34        785.87        20.35 o
   6   4   8          1.13          3.84         2.53 o
   7   4   8        113.46        126.81        11.85 o
   8   4   8         64.04        102.88        11.13 o
   9   4   8         15.37         13.50         4.23 o
  10   4   8         97.99        107.94        14.05 o
  11   4   8          0.80          4.93         5.06 o
  12   4   8         18.50         61.12        10.55 o
  13   4   8         36.44         16.43        11.62 o
   1   5   8        110.86        139.15         9.68 o
   2   5   8         56.82         50.00         4.92 o
   3   5   8          9.35          7.38         1.89 o
   4   5   8         98.04        103.08         6.97 o
   5   5   8         43.52         51.48         5.80 o
   6   5   8         27.45         25.43         5.14 o
   7   5   8         35.64         35.79         6.59 o
   8   5   8          7.55         14.98         5.23 o
   9   5   8         10.26          5.64         5.24 o
  10   5   8          0.02          2.85         8.28 o
  11   5   8         43.06         41.55         8.59 o
  12   5   8         83.27         83.97        12.69 o
   0   6   8        378.74        354.03        18.30 o
   1   6   8       1311.95       1233.61        31.61 o
   2   6   8        615.95        666.79        20.55 o
   3   6   8         55.72         46.58         4.48 o
   4   6   8          1.27          3.71         3.61 o
   5   6   8        127.76        143.77        12.22 o
   6   6   8        230.93        249.43        16.92 o
   7   6   8        552.30        596.59        27.70 o
   8   6   8         37.22         46.84         7.81 o
   9   6   8         21.24         14.03         7.26 o
  10   6   8         39.60         21.13         7.90 o
  11   6   8          2.98         -3.22         6.03 o
   1   7   8        214.26        222.68        18.00 o
   2   7   8        338.27        384.29        26.79 o
   3   7   8         82.70         84.40        13.40 o
   4   7   8          0.13          8.25         7.63 o
   5   7   8        285.53        308.78        21.32 o
   6   7   8         45.68         38.91         8.69 o
   7   7   8        119.06        119.61        17.90 o
   8   7   8        150.11        138.35        18.74 o
   9   7   8          2.10          0.46         6.80 o
  10   7   8         32.39         27.78         8.30 o
   0   8   8         27.97        124.29        23.03 o
   1   8   8         87.05         89.39        11.87 o
   2   8   8         68.88         75.67        12.77 o
   3   8   8          7.86          4.36         6.92 o
   4   8   8         81.26         90.53        14.27 o
   5   8   8          8.10         16.34         5.80 o
   6   8   8        343.40        346.68        29.08 o
   7   8   8         24.62          8.52        18.63 o
   8   8   8          1.53         43.66        12.11 o
   1   9   8          0.00          8.19         7.95 o
   2   9   8         31.84         21.04        14.24 o
   3   9   8          1.12          2.30         5.51 o
   4   9   8          5.73         -7.18         7.18 o
   5   9   8         16.71         31.39        13.16 o
   6   9   8         98.49        125.96        45.72 o
   0  10   8          1.96         -1.18         8.64 o
   1   1   9        984.20        969.69        12.67 o
   2   1   9        373.01        426.95         9.20 o
   3   1   9       1857.27       1892.51        24.55 o
   4   1   9       4865.77       5217.71        49.82 o
   5   1   9       1145.66       1230.85        27.54 o
   6   1   9       3070.06       2870.84        44.47 o
   7   1   9        412.78        435.53        18.30 o
   8   1   9          0.08          1.09         3.71 o
   9   1   9          3.04         16.36         8.01 o
  10   1   9        304.64        321.08        21.42 o
  11   1   9        234.12        235.92        23.79 o
  12   1   9          0.22          7.21         5.80 o
  13   1   9          0.02         -4.83        10.70 o
  14   1   9         17.03         23.82        10.67 o
   0   2   9       5050.60       4734.83        71.99 o
   1   2   9        154.18        191.78         5.44 o
   2   2   9       3304.05       3306.99        24.23 o
   3   2   9        457.32        498.91        12.90 o
   4   2   9          2.03          1.48         2.02 o
   5   2   9       1875.02       1922.92        38.77 o
   6   2   9       1356.12       1352.74        28.17 o
   7   2   9         12.45          6.19         2.57 o
   8   2   9         70.64         86.38         7.87 o
   9   2   9        553.32        552.64        25.78 o
  10   2   9        263.94        241.16        17.61 o
  11   2   9         93.53        106.66        11.92 o
  12   2   9          0.00         -1.01         8.22 o
  13   2   9         10.71          4.57         6.91 o
  14   2   9        116.74        111.20        17.23 o
   1   3   9        466.52        568.94        11.51 o
   2   3   9       1231.69       1252.66        16.58 o
   4   3   9        217.63        247.61        11.03 o
   5   3   9         21.73         22.21         4.07 o
   6   3   9        119.19        230.57        15.30 o
   7   3   9        103.30         93.23         6.80 o
   8   3   9        389.00        401.92        18.98 o
   9   3   9        330.49        307.18        19.28 o
  10   3   9        155.93        139.80        13.15 o
  11   3   9         75.37         75.78        11.11 o
  12   3   9          5.64          8.14         4.92 o
  13   3   9          4.67          2.20         6.80 o
  14   3   9         68.03         50.70        11.55 o
   0   4   9        232.24        193.47        17.40 o
   1   4   9        879.56        852.16        20.39 o
   2   4   9         32.31         25.56         2.91 o
   3   4   9        901.81        860.80        18.26 o
   4   4   9         23.02         25.11         3.41 o
   5   4   9          0.62          5.72         2.71 o
   6   4   9        574.20        531.35        20.31 o
   7   4   9         58.54         53.78         7.95 o
   8   4   9          0.22         -0.46         4.35 o
   9   4   9         12.46          7.95         4.85 o
  10   4   9          0.61          1.50         4.10 o
  11   4   9         17.31         20.22         7.94 o
  12   4   9          2.71         -1.82         4.22 o
  13   4   9         39.91         23.47        10.23 o
   1   5   9         12.67         14.54         3.93 o
   2   5   9        331.09        364.38        11.90 o
   3   5   9         53.59         53.70         4.48 o
   4   5   9        160.70        155.34         9.91 o
   5   5   9         39.75         25.24         3.86 o
   6   5   9          1.73         -2.63         4.66 o
   7   5   9         52.63         58.78         8.19 o
   8   5   9        935.57        924.52        34.57 o
   9   5   9        241.07        218.24        17.83 o
  10   5   9         55.48         54.01         9.72 o
  11   5   9         17.82         22.25         6.28 o
  12   5   9         21.69         28.89         8.09 o
   0   6   9        254.88        226.85        22.05 o
   1   6   9        689.68        703.32        22.88 o
   2   6   9        761.14        761.35        28.00 o
   3   6   9        248.46        272.51        13.29 o
   4   6   9        886.91        902.02        28.10 o
   5   6   9        334.91        322.93        20.17 o
   7   6   9        546.13        535.11        33.86 o
   8   6   9        337.82        333.14        24.04 o
   9   6   9         38.56         76.37        12.38 o
  10   6   9         10.08         11.07         8.56 o
  11   6   9         16.01          4.60        16.60 o
   1   7   9        271.28        263.27        20.20 o
   2   7   9       1354.39       1303.40        50.09 o
   3   7   9        197.07        221.94        20.69 o
   4   7   9        488.29        432.28        26.62 o
   5   7   9         97.88         90.84        13.44 o
   6   7   9          7.33          1.22         9.10 o
   7   7   9          2.98         -2.70         6.65 o
   8   7   9         13.11         11.25         6.11 o
   9   7   9          2.71         -6.34         6.34 o
  10   7   9          1.40         17.66         7.25 o
   0   8   9        476.38        407.71        33.33 o
   1   8   9          0.43         -0.16         3.81 o
   2   8   9         17.28         17.65         7.63 o
   3   8   9         91.34        139.04        17.38 o
   4   8   9          0.61          7.61         5.56 o
   5   8   9          4.04          4.24         7.85 o
   6   8   9          0.05          3.63         7.39 o
   7   8   9          0.74         -0.93         6.85 o
   8   8   9        125.61        112.83        17.16 o
   1   9   9          4.31         -3.05         9.98 o
   2   9   9          0.11         -6.23         7.99 o
   3   9   9          2.92         21.55         9.78 o
   4   9   9          1.03          2.86         5.12 o
   5   9   9         97.67        109.36        29.86 o
   6   9   9         18.92         53.34        19.31 o
   0   0  10        993.74        918.95        32.96 o
   1   0  10        945.99        938.06        17.65 o
   2   0  10       3610.12       3487.44        47.29 o
   3   0  10         48.45         52.69         6.25 o
   4   0  10        486.11        430.51        23.12 o
   5   0  10         81.53         66.46        10.20 o
   6   0  10       4113.43       4124.85        83.66 o
   7   0  10         31.48         20.10         5.51 o
   8   0  10         31.75         36.24        11.60 o
   9   0  10        416.21        351.69        57.97 o
  10   0  10        326.49        325.15        58.05 o
  11   0  10       1226.16       1208.59       119.60 o
  12   0  10         41.73         33.80        16.15 o
  13   0  10        185.87        211.15        28.22 o
  14   0  10         13.77         21.72        28.26 o
   1   1  10       1008.54        944.59        12.25 o
   2   1  10        198.36        170.94         5.82 o
   3   1  10       1401.49       1333.11        20.97 o
   4   1  10       2847.89       2787.16        38.18 o
   5   1  10       6018.59       6218.27        69.82 o
   6   1  10       2594.71       2673.88        43.43 o
   7   1  10        182.60        191.56        12.53 o
   8   1  10         19.01         25.30         5.22 o
   9   1  10        203.80        193.25        19.80 o
  10   1  10        187.94        166.46        19.35 o
  11   1  10        122.71        130.45        17.87 o
  12   1  10          1.64          5.55         6.90 o
  13   1  10          0.38         -5.73         8.26 o
  14   1  10          0.35         19.94         8.40 o
   0   2  10       4474.00       4525.16        47.47 o
   1   2  10       1056.82       1098.86        14.23 o
   2   2  10        562.49        575.84        11.52 o
   3   2  10        458.87        458.64        12.61 o
   4   2  10        608.48        698.01        19.19 o
   5   2  10       1641.24       1617.22        35.69 o
   6   2  10        209.54        182.32        12.86 o
   7   2  10          3.01          0.58         2.24 o
   8   2  10          2.59          2.35         3.71 o
   9   2  10        414.42        444.69        23.29 o
  10   2  10          0.76          1.79         5.80 o
  11   2  10          4.93          6.64         4.29 o
  12   2  10         55.53         68.84        12.64 o
  13   2  10          4.88          0.44         7.91 o
  14   2  10         28.15         36.14         9.32 o
   1   3  10          5.78          8.49         1.87 o
   2   3  10       1119.21       1218.25        21.66 o
   3   3  10          0.15          1.86         1.81 o
   4   3  10          2.80          4.50         2.34 o
   5   3  10         30.70         35.83         4.85 o
   6   3  10         21.59         28.90         4.86 o
   7   3  10         93.55         76.68         8.01 o
   8   3  10        156.59        174.58        14.74 o
   9   3  10          0.12          2.06         4.75 o
  10   3  10          0.52         -2.40         4.92 o
  11   3  10         17.09         11.19         5.33 o
  12   3  10          0.01         -0.55         4.27 o
  13   3  10        109.61         94.10        15.89 o
   0   4  10        427.75        495.81        32.08 o
   1   4  10         19.07         25.33         4.04 o
   2   4  10         35.35         37.46         3.66 o
   3   4  10        180.45        179.41         8.31 o
   4   4  10          4.61          1.43         1.97 o
   5   4  10         87.09         85.95         7.83 o
   6   4  10        143.29        143.97        11.78 o
   7   4  10         99.69        100.25        11.69 o
   8   4  10          7.98          5.99         4.41 o
   9   4  10         43.53         34.52         5.72 o
  10   4  10         34.16         26.28         6.59 o
  11   4  10         84.95         63.77        10.43 o
  12   4  10          5.22         -2.50         4.73 o
  13   4  10        247.55        285.41        28.74 o
   1   5  10          5.08          3.40         1.95 o
   2   5  10         31.44         36.18         5.25 o
   3   5  10        800.08        822.10        16.26 o
   4   5  10       1307.35       1254.96        35.18 o
   5   5  10         35.00         41.41         6.52 o
   6   5  10        145.10        149.35        14.07 o
   7   5  10         45.03         40.27         6.51 o
   8   5  10         51.83         62.82         9.62 o
   9   5  10         22.40         17.19         6.18 o
  10   5  10         24.54         15.31         9.27 o
  11   5  10          7.84          1.40         5.51 o
  12   5  10         28.53         24.71         8.25 o
   0   6  10         30.60         41.06         9.79 o
   1   6  10        280.03        297.42        13.39 o
   2   6  10          1.21          6.88         3.66 o
   3   6  10          4.16          8.36         4.97 o
   4   6  10        110.47        114.01        14.90 o
   5   6  10          0.67         -3.69         4.61 o
   6   6  10        164.95        205.00        20.27 o
   7   6  10         98.89         92.95        16.38 o
   8   6  10        116.42        107.22        16.57 o
   9   6  10        100.28         97.82        15.75 o
  10   6  10         11.20          7.69         6.41 o
  11   6  10         35.04         30.89         9.05 o
   1   7  10        151.55        136.79        14.34 o
   2   7  10        954.85       1047.35        45.35 o
   3   7  10        126.25        104.26        14.37 o
   4   7  10         11.64         13.54         6.38 o
   5   7  10        185.17        188.69        19.54 o
   6   7  10          0.62          6.40         5.55 o
   7   7  10         46.52         46.02        13.16 o
   8   7  10         26.34         27.61         8.99 o
   9   7  10         58.72         57.91        14.32 o
  10   7  10          0.59          5.29         6.57 o
   0   8  10         65.38        133.62        19.62 o
   1   8  10          4.95         -0.80         5.22 o
   2   8  10          2.88          2.60         4.53 o
   3   8  10         14.27         28.75         8.48 o
   4   8  10        146.50        147.41        18.11 o
   5   8  10          9.14          6.00         6.42 o
   6   8  10          2.57         -6.68         6.68 o
   7   8  10         73.27         88.01        14.57 o
   8   8  10         13.12         16.32         9.27 o
   1   9  10         42.29         77.39        16.51 o
   2   9  10         11.98          6.15         7.19 o
   3   9  10         35.45         28.92         9.48 o
   4   9  10         28.77         12.01         8.44 o
   5   9  10         80.73        101.82        24.41 o
   6   9  10          7.60         11.70        15.55 o
   1   1  11       1087.40       1059.98        13.87 o
   2   1  11        595.71        581.82        11.27 o
   3   1  11         78.65         89.21         6.40 o
   4   1  11        161.51        149.25        11.37 o
   5   1  11        307.67        315.78        15.12 o
   6   1  11       1119.37       1166.88        33.26 o
   7   1  11         55.71         48.20         7.29 o
   8   1  11          3.87          8.15         4.20 o
   9   1  11         81.13         84.25        13.81 o
  10   1  11        227.15        213.23        22.26 o
  11   1  11        171.09        222.66        23.61 o
  12   1  11        245.99        264.75        27.45 o
  13   1  11          8.16         18.66         7.45 o
  14   1  11         22.27         36.15         9.93 o
   0   2  11       4823.06       4608.46        38.27 o
   1   2  11        253.23        282.87         7.63 o
   2   2  11        553.91        533.33        12.38 o
   3   2  11        122.75        159.22         7.60 o
   4   2  11        147.57        188.80        10.17 o
   5   2  11        341.01        293.34        15.40 o
   6   2  11        393.08        394.12        18.86 o
   7   2  11         90.67         93.25         8.11 o
   8   2  11        282.47        312.51        15.62 o
   9   2  11        211.04        221.42        16.38 o
  10   2  11        173.10        186.25        15.76 o
  11   2  11        552.11        528.25        27.64 o
  12   2  11        102.65         70.25        12.19 o
  13   2  11         25.97         20.94         9.23 o
  14   2  11          5.78          4.03         6.81 o
   1   3  11       1258.18       1352.05        19.91 o
   2   3  11       2873.97       2975.46        26.21 o
   3   3  11        100.30        131.89         8.29 o
   4   3  11       1973.09       1900.71        33.82 o
   5   3  11          3.22          8.96         3.84 o
   6   3  11       1566.96       1540.18        39.27 o
   7   3  11         13.56         14.08         3.90 o
   8   3  11         99.55         96.46        11.50 o
   9   3  11        447.25        453.12        25.28 o
  10   3  11        306.73        304.02        21.78 o
  11   3  11          7.64          6.76         4.83 o
  12   3  11         26.67         31.48         6.88 o
  13   3  11          0.48          0.78         7.99 o
   0   4  11       2273.41       2188.99        88.09 o
   1   4  11         16.06         31.53         5.02 o
   2   4  11        122.50        140.83         8.16 o
   3   4  11       1639.20       1723.15        25.43 o
   4   4  11        327.07        315.45        12.69 o
   5   4  11        618.49        549.69        21.85 o
   6   4  11          5.31         12.55         4.64 o
   7   4  11          0.43          3.84         4.87 o
   8   4  11        166.42        156.85        14.86 o
   9   4  11          8.28          3.53         4.91 o
  10   4  11         28.68         23.83         6.38 o
  11   4  11          1.24         -0.98         5.39 o
  12   4  11         68.90         48.31        11.97 o
  13   4  11          0.05         -4.93         8.46 o
   1   5  11         11.28          4.30         3.18 o
   2   5  11          9.88          9.45         3.07 o
   3   5  11        127.64        141.69         7.49 o
   4   5  11        914.85        892.38        22.93 o
   5   5  11        111.04        125.45         9.57 o
   6   5  11        718.75        678.65        26.43 o
   7   5  11         30.10         30.46         6.72 o
   8   5  11        531.27        507.94        25.65 o
   9   5  11         11.51         13.21         6.89 o
  10   5  11         21.20         16.19         5.71 o
  11   5  11          6.54         -0.75         5.51 o
  12   5  11          4.11          4.89         8.05 o
   0   6  11         60.05         46.39        13.05 o
   1   6  11          8.41          8.21         4.22 o
   2   6  11        947.62        941.42        36.11 o
   3   6  11         32.83         17.48         9.28 o
   4   6  11       1143.52       1127.29        45.08 o
   5   6  11         28.07         26.44         9.00 o
   6   6  11        125.95        140.42        16.85 o
   7   6  11          3.74         -0.89         5.87 o
   8   6  11        315.57        284.98        25.43 o
   9   6  11         42.04         32.38        11.08 o
  10   6  11          8.19         -1.34         7.70 o
  11   6  11          0.24          5.75         7.05 o
   1   7  11         50.35         60.68        10.22 o
   2   7  11       1699.02       1758.64        58.90 o
   3   7  11          8.51          2.59         6.58 o
   4   7  11        202.88        177.45        22.95 o
   5   7  11         95.73         73.90        12.61 o
   6   7  11        109.14         98.09        14.73 o
   7   7  11        104.59        113.77        17.16 o
   8   7  11         71.35         69.11        15.99 o
   9   7  11          1.93         -3.62         8.43 o
  10   7  11          1.23          6.88         9.09 o
   0   8  11        477.13        522.45        38.87 o
   1   8  11          4.40          2.52         4.93 o
   2   8  11        162.22        193.43        20.82 o
   3   8  11          3.12         -2.85         4.68 o
   4   8  11         10.76         13.38         7.26 o
   5   8  11         57.26         39.84        11.98 o
   6   8  11          0.06         -5.40         8.97 o
   7   8  11          7.59          4.91         9.05 o
   8   8  11          7.27         -5.45         8.87 o
   1   9  11         21.37          8.78         7.62 o
   2   9  11         72.37         79.13        15.85 o
   3   9  11         37.30         55.99        13.90 o
   4   9  11         29.42         18.54        10.05 o
   5   9  11          3.84         11.24        12.86 o
   0   0  12        138.16        263.85        19.35 o
   1   0  12       6407.14       6387.05        75.07 o
   2   0  12       1131.59       1102.06        24.95 o
   3   0  12       1513.15       1602.81        31.95 o
   4   0  12          0.74          5.59         3.29 o
   5   0  12       1225.60       1099.38        44.62 o
   6   0  12          4.46         12.86        19.11 o
   7   0  12          4.88          0.17        12.09 o
   8   0  12        158.97        163.35        26.71 o
  10   0  12        451.85        481.69        50.31 o
  11   0  12        423.04        470.29        37.87 o
  12   0  12       1249.80       1275.48        65.94 o
  13   0  12        465.49        541.33        45.15 o
  14   0  12          7.35          6.31        12.19 o
   1   1  12       2937.22       3056.05        25.29 o
   2   1  12         17.88         17.16         2.26 o
   3   1  12        382.68        418.56        14.90 o
   4   1  12         32.21         30.32         5.40 o
   5   1  12       1784.31       1790.50        43.04 o
   6   1  12          2.74          3.53         3.21 o
   7   1  12       1023.89        993.75        31.00 o
   8   1  12          0.00          0.91         3.47 o
   9   1  12        654.35        669.24        37.20 o
  10   1  12         20.07         16.60         6.36 o
  11   1  12         57.63         70.41        13.98 o
  12   1  12         16.78          9.24         8.74 o
  13   1  12          8.32          2.28        16.68 o
  14   1  12         26.37         39.22         9.49 o
   0   2  12       1135.60       1145.46        23.22 o
   1   2  12        142.06        151.55         5.86 o
   2   2  12         62.11         74.22         5.25 o
   3   2  12        264.00        271.60         9.74 o
   4   2  12        641.57        709.94        18.66 o
   5   2  12        380.27        462.25        19.48 o
   6   2  12         57.61         62.24         7.63 o
   7   2  12        190.19        197.97        12.09 o
   8   2  12        748.47        686.07        23.60 o
   9   2  12        542.48        572.12        26.46 o
  10   2  12        158.70        147.28        14.05 o
  11   2  12          6.02         12.54         6.96 o
  12   2  12          2.05         11.51         9.15 o
  13   2  12          0.09         -3.70         8.05 o
  14   2  12          1.50         -7.70         7.70 o
   1   3  12          0.29          3.85         1.60 o
   2   3  12        980.09       1105.15        16.37 o
   3   3  12        741.19        698.91        17.65 o
   4   3  12        458.55        499.65        17.56 o
   5   3  12         35.89         36.93         6.38 o
   6   3  12        385.78        478.23        23.11 o
   7   3  12        376.33        399.09        21.89 o
   8   3  12         29.30         23.51         5.94 o
   9   3  12          0.01          8.18         4.50 o
  10   3  12         18.66         14.27         5.21 o
  11   3  12         17.19         16.27         5.49 o
  12   3  12         25.51         58.29        10.73 o
  13   3  12          1.13         -9.54         9.54 o
   0   4  12          3.67          8.38         4.45 o
   1   4  12         91.36         72.01         5.45 o
   2   4  12         95.22         80.21         5.70 o
   3   4  12         94.72         92.13         5.86 o
   4   4  12        249.40        335.59        13.17 o
   5   4  12         25.46         30.70         5.62 o
   6   4  12          7.37          1.84         4.89 o
   7   4  12          9.07          5.81         4.29 o
   8   4  12         53.41        145.43        15.29 o
   9   4  12          6.92         15.38         5.08 o
  10   4  12          1.78         -3.17         4.51 o
  11   4  12         66.48         37.75         8.64 o
  12   4  12         14.15          6.50         6.77 o
  13   4  12        175.67        181.35        22.83 o
   1   5  12        839.69        876.24        32.54 o
   2   5  12        174.34        158.30        10.09 o
   3   5  12         12.43         16.89         3.56 o
   4   5  12        120.76        132.03         9.61 o
   5   5  12        580.15        578.66        20.28 o
   6   5  12         21.53         17.04         3.80 o
   7   5  12         17.91         15.38         5.40 o
   8   5  12          4.80          7.53         4.28 o
   9   5  12         96.18         79.90        10.33 o
  10   5  12          8.59         16.79         6.98 o
  11   5  12         23.26         12.25         5.70 o
  12   5  12          0.66          8.35        12.62 o
   0   6  12          2.37         21.61         9.34 o
   1   6  12        137.82        141.24        14.07 o
   2   6  12        551.93        579.09        28.59 o
   3   6  12          5.90         18.25         8.96 o
   4   6  12        357.58        410.71        27.22 o
   5   6  12        157.79        158.88        17.52 o
   6   6  12        149.81        177.31        19.17 o
   7   6  12         22.76         13.58         6.99 o
   8   6  12         18.17         27.00        15.37 o
   9   6  12        195.93        211.58        22.80 o
  10   6  12          0.75          2.17         5.94 o
  11   6  12          7.56         10.97         8.93 o
   1   7  12        863.18        903.20        37.91 o
   2   7  12        274.23        321.91        25.56 o
   3   7  12        251.09        236.87        21.75 o
   4   7  12         13.74         22.61        10.59 o
   5   7  12         32.74         18.37         7.25 o
   6   7  12        177.01        175.46        19.97 o
   7   7  12         93.83         81.56        17.31 o
   8   7  12          6.84          3.68        10.11 o
   9   7  12         24.14         17.24         8.95 o
  10   7  12          3.00         15.41        11.36 o
   0   8  12        360.85        416.04        35.31 o
   1   8  12        157.31        167.66        15.85 o
   2   8  12         44.73         43.69        10.43 o
   3   8  12          2.42         14.66         5.65 o
   4   8  12        114.17        128.43        21.26 o
   5   8  12          3.32         -2.35         7.62 o
   6   8  12         73.27        109.74        17.87 o
   7   8  12         85.86         61.45        16.23 o
   8   8  12          2.77         75.03        20.84 o
   1   9  12         16.20          9.75         8.10 o
   2   9  12          6.53          9.07         7.13 o
   3   9  12         36.02         39.46        10.58 o
   4   9  12          5.60          3.44        10.63 o
   5   9  12          0.18          0.75         6.39 o
   1   1  13       2463.56       2661.15        24.21 o
   2   1  13        297.31        306.30         9.16 o
   3   1  13        549.94        556.67        17.61 o
   4   1  13         34.02         37.30         5.47 o
   5   1  13          0.64          3.53         4.62 o
   6   1  13        139.35        152.08        11.65 o
   7   1  13         74.94         85.61         8.94 o
   8   1  13        194.57        174.93        16.29 o
   9   1  13          9.06          9.88         5.59 o
  10   1  13         51.52         41.89        10.51 o
  11   1  13        120.92        116.79        15.93 o
  12   1  13         62.95         68.41        13.76 o
  13   1  13         86.70         84.43        15.01 o
  14   1  13          6.76          7.46         5.78 o
   0   2  13       3983.47       3953.28        37.49 o
   1   2  13       3861.84       3898.70        33.71 o
   2   2  13       2106.40       2252.89        28.41 o
   3   2  13       1425.65       1436.56        24.04 o
   4   2  13          3.59         26.76         4.73 o
   5   2  13        401.41        424.80        19.33 o
   6   2  13        538.21        522.83        20.43 o
   7   2  13        129.87        156.77        10.97 o
   8   2  13        768.29        724.67        24.65 o
   9   2  13       1290.05       1279.17        46.04 o
  10   2  13         54.10         64.08        13.67 o
  11   2  13        175.47        157.95        17.56 o
  12   2  13          9.85          3.39        16.35 o
  13   2  13          6.67          5.46         5.91 o
  14   2  13         37.46         29.40         7.97 o
   1   3  13       1734.57       1719.67        25.95 o
   2   3  13        703.15        740.71        13.82 o
   3   3  13          5.15          6.77         3.83 o
   4   3  13         25.15         25.51         3.85 o
   5   3  13          0.81          2.41         3.26 o
   6   3  13       1463.40       1457.29        40.11 o
   7   3  13        202.16        230.19        16.61 o
   8   3  13        185.80        195.57        16.14 o
   9   3  13         12.17          4.78         5.56 o
  10   3  13          3.13          3.52         6.77 o
  11   3  13          4.25          5.35         4.63 o
  12   3  13          1.15         -4.12         4.27 o
  13   3  13          6.27          3.52        12.69 o
   0   4  13        961.15        963.56        23.25 o
   1   4  13        717.21        690.81        15.67 o
   2   4  13        897.04        891.45        18.09 o
   3   4  13        292.08        289.33         8.92 o
   4   4  13         70.92         82.35         6.51 o
   5   4  13          3.23          2.76         3.12 o
   6   4  13        157.51        158.61        14.03 o
   7   4  13        599.94        535.04        27.07 o
   8   4  13         29.26         17.20         6.51 o
   9   4  13        335.36        346.58        23.50 o
  10   4  13         22.15         16.36         5.55 o
  11   4  13         97.60         74.25        11.24 o
  12   4  13         51.48         43.54         9.51 o
  13   4  13          2.45         10.80         6.70 o
   1   5  13        256.66        276.96        18.82 o
   2   5  13         24.26         25.01         3.40 o
   3   5  13        939.89        912.61        40.79 o
   4   5  13        854.82        841.58        21.37 o
   5   5  13        111.74         97.03         9.13 o
   6   5  13         34.07         21.83         5.79 o
   7   5  13         12.12         11.30         4.23 o
   8   5  13         93.80         79.94        10.14 o
   9   5  13        135.48        100.39        13.08 o
  10   5  13          4.57          8.73         6.45 o
  11   5  13          2.47          5.83         4.73 o
  12   5  13          7.74          5.94         9.84 o
   0   6  13          1.75         -2.02         7.88 o
   1   6  13        277.38        297.25        20.61 o
   2   6  13        251.02        227.20        18.39 o
   3   6  13        274.44        255.68        27.01 o
   4   6  13        423.44        456.94        31.72 o
   5   6  13         67.77         75.68        12.20 o
   6   6  13        235.94        264.65        23.61 o
   7   6  13         34.73         37.05         9.72 o
   8   6  13        220.42        208.96        22.06 o
   9   6  13          8.17         23.23         8.67 o
  10   6  13          0.25          4.33        11.00 o
  11   6  13          0.31          3.03         7.27 o
   1   7  13         59.13         67.84        10.79 o
   2   7  13        478.67        433.72        29.81 o
   3   7  13          0.27         -4.32         6.69 o
   4   7  13         11.75         11.53         7.75 o
   5   7  13         38.01         38.58         9.87 o
   6   7  13         37.59         52.75        11.16 o
   7   7  13        119.88        136.79        18.41 o
   8   7  13         16.76          4.85         7.32 o
   9   7  13        107.65         87.54        15.55 o
   0   8  13        326.03        404.18        35.43 o
   1   8  13        222.81        237.77        19.10 o
   2   8  13          5.60          6.04         6.46 o
   3   8  13          2.98          9.46         6.43 o
   4   8  13          1.16         -3.79        14.25 o
   5   8  13        389.67        404.71        38.73 o
   6   8  13          0.10          1.35         5.77 o
   7   8  13          6.04         10.44         7.98 o
   1   9  13         79.40         66.84        19.79 o
   2   9  13         18.14         15.57         7.27 o
   3   9  13         88.36        130.39        21.33 o
   4   9  13         31.30         26.85        14.60 o
   5   9  13          6.04          2.29         9.59 o
   0   0  14        267.34        442.85        32.68 o
   1   0  14        461.75        519.38        20.90 o
   2   0  14       1870.82       1952.77        32.23 o
   3   0  14        444.46        423.68        22.26 o
   4   0  14        829.83        855.44        41.51 o
   5   0  14       1362.61       1329.17        44.23 o
   6   0  14        134.54        157.30        16.53 o
   7   0  14         84.69        115.83        17.79 o
   8   0  14       1183.32       1145.76        49.82 o
   9   0  14       1291.70       1325.17        57.19 o
  10   0  14         45.46         30.55        12.88 o
  11   0  14        919.81       1033.38        57.51 o
  12   0  14        660.86        722.91        66.60 o
  13   0  14        230.05        241.05        31.35 o
  14   0  14         12.21         56.40        16.44 o
   1   1  14       2917.30       3143.38        28.33 o
   2   1  14        869.71        986.27        14.23 o
   3   1  14        123.63        131.41         9.28 o
   4   1  14       1002.10       1058.11        28.58 o
   5   1  14        872.63        942.29        32.53 o
   6   1  14        442.34        386.61        22.12 o
   7   1  14         57.95         59.31         8.93 o
   8   1  14          4.46          7.59         5.38 o
   9   1  14        114.83        113.23        13.98 o
  10   1  14        317.62        334.21        25.68 o
  11   1  14         16.30          2.14         7.28 o
  12   1  14          9.25         25.62         9.36 o
  13   1  14          3.45         -8.08        11.75 o
  14   1  14         19.49         44.52         9.41 o
   0   2  14        376.02        367.41        11.16 o
   1   2  14       2366.84       2548.80        27.51 o
   2   2  14         96.49        144.27         7.46 o
   3   2  14        541.17        602.47        16.85 o
   4   2  14         66.03         77.61         6.88 o
   5   2  14         48.04         32.07         5.83 o
   6   2  14          1.46          0.55         3.21 o
   7   2  14        168.72        144.97        10.98 o
   8   2  14        518.24        484.01        24.76 o
   9   2  14         41.65         93.82        13.20 o
  10   2  14         29.93         26.67         9.28 o
  11   2  14         62.08         43.94         9.40 o
  12   2  14        158.80        182.77        18.58 o
  13   2  14          4.30         -0.44         9.68 o
   1   3  14       1473.44       1490.62        24.78 o
   2   3  14        358.15        412.27        12.25 o
   3   3  14         22.00         23.59         3.23 o
   4   3  14         66.40         70.11         6.92 o
   5   3  14        115.19        122.22        10.30 o
   6   3  14        366.12        374.52        20.41 o
   7   3  14         24.85         37.87         6.91 o
   8   3  14         24.32         23.23         5.81 o
   9   3  14        323.94        243.08        22.45 o
  10   3  14         70.03         54.50         9.85 o
  11   3  14         88.23         85.51        12.51 o
  12   3  14         77.21         68.62        14.63 o
  13   3  14          5.43         -1.23         6.66 o
   0   4  14       1263.93       1154.78        36.04 o
   1   4  14         77.23         86.77         5.97 o
   2   4  14        546.92        528.51        14.27 o
   3   4  14         42.54         44.98         3.82 o
   4   4  14         42.18         45.25         5.27 o
   5   4  14        128.72        129.84        11.96 o
   6   4  14         14.22         19.07         5.54 o
   7   4  14         19.04         13.71         4.99 o
   8   4  14        104.33         72.22        13.45 o
   9   4  14        254.29        220.43        19.04 o
  10   4  14         19.15          4.38         5.12 o
  11   4  14         20.13         30.39         7.92 o
  12   4  14          4.62          8.12         5.38 o
   1   5  14        267.38        262.01        21.11 o
   2   5  14          2.00          2.78         2.15 o
   3   5  14          2.71          8.47         2.78 o
   4   5  14         97.35        121.65        11.95 o
   5   5  14        169.63        172.74        14.63 o
   6   5  14        150.48        140.85        14.05 o
   7   5  14         58.77         47.08         9.53 o
   8   5  14         74.32         55.20        10.15 o
   9   5  14        189.23        167.19        17.19 o
  10   5  14         18.30         25.29         6.58 o
  11   5  14         68.45         77.70        14.32 o
  12   5  14         12.80          6.75         7.29 o
   0   6  14          4.77          1.56         6.84 o
   1   6  14        392.66        380.90        23.61 o
   2   6  14        389.54        390.67        27.80 o
   3   6  14        389.94        408.42        33.99 o
   4   6  14        574.27        585.48        36.20 o
   5   6  14        284.13        301.12        24.35 o
   6   6  14        147.93        129.24        16.38 o
   7   6  14          4.39         -5.43         5.43 o
   8   6  14          4.34          6.58         6.44 o
   9   6  14         61.42         65.23        13.30 o
  10   6  14          3.08         -7.43         7.43 o
  11   6  14         11.71          9.97         7.30 o
   1   7  14        494.74        548.03        30.02 o
   2   7  14         16.96         31.95         7.76 o
   3   7  14         25.46          8.09         7.17 o
   4   7  14        125.82        116.02        19.52 o
   5   7  14         15.93         13.70         7.39 o
   6   7  14        135.38        171.32        20.05 o
   7   7  14          2.23         24.73         7.75 o
   8   7  14         25.74         11.18         6.33 o
   9   7  14          0.33          2.41         5.97 o
   0   8  14        779.09        770.88        48.83 o
   1   8  14          8.77         17.03         9.35 o
   2   8  14        229.56        243.25        23.93 o
   3   8  14         77.81         92.76        17.60 o
   4   8  14          1.13         12.25         7.52 o
   5   8  14        101.37         98.94        19.18 o
   6   8  14         25.49         36.60        10.09 o
   7   8  14        158.54        195.08        33.87 o
   1   9  14          4.16         -3.38         8.90 o
   2   9  14          0.09          6.40        14.79 o
   3   9  14         34.90         76.92        21.46 o
   4   9  14         62.87         68.10        21.86 o
   1   1  15       2490.11       2621.74        26.06 o
   2   1  15       3113.46       3300.82        26.62 o
   3   1  15         74.49         81.17         7.74 o
   4   1  15       1110.05       1100.12        33.91 o
   5   1  15        121.26        101.34        10.96 o
   6   1  15          9.07         11.27         5.02 o
   7   1  15         70.90         75.25        10.36 o
   8   1  15        187.41        191.01        17.07 o
   9   1  15          1.34          0.79         5.45 o
  10   1  15        118.93        132.91        16.09 o
  11   1  15         96.25         79.77        12.85 o
  12   1  15        210.85        193.01        21.75 o
  13   1  15          7.18         11.66         5.80 o
   0   2  15          5.23          7.35         3.72 o
   1   2  15        180.21        190.52         6.99 o
   2   2  15         81.44         55.44         4.68 o
   3   2  15        507.15        563.99        17.81 o
   4   2  15         15.52          8.89         2.53 o
   5   2  15        205.46        218.53        14.02 o
   6   2  15        157.06        162.42        12.99 o
   7   2  15         94.15        102.82        11.08 o
   8   2  15        316.09        312.47        20.11 o
   9   2  15        458.77        463.31        25.75 o
  10   2  15         14.76          9.50         7.00 o
  11   2  15        224.79        200.98        19.22 o
  12   2  15         38.95         45.59         9.91 o
  13   2  15         20.51         29.79        12.41 o
   1   3  15          2.86          1.95         1.05 o
   2   3  15       1359.48       1474.49        25.45 o
   3   3  15        694.08        696.56        18.38 o
   4   3  15       1629.26       1584.26        32.44 o
   5   3  15         46.22         56.31         6.94 o
   6   3  15         34.30         33.71         6.30 o
   7   3  15        116.55        118.88        11.00 o
   8   3  15        162.92        177.64        15.27 o
  10   3  15         11.08         25.19         7.54 o
  11   3  15        203.20        185.10        24.52 o
  12   3  15         36.22         32.49         9.22 o
  13   3  15         42.95         32.38         8.15 o
   0   4  15         88.56         71.93         8.40 o
   1   4  15       1123.02       1126.55        24.41 o
   2   4  15         54.19         69.65         4.98 o
   3   4  15          0.05          1.01         1.47 o
   4   4  15          2.50          4.60         2.07 o
   5   4  15        126.59        138.90        11.45 o
   6   4  15         75.49         77.17        10.20 o
   7   4  15         31.08         37.34         6.90 o
   8   4  15        117.78        102.53        12.26 o
   9   4  15         74.21         71.68        10.97 o
  10   4  15        100.79        116.44        14.60 o
  11   4  15        221.33        235.78        21.34 o
  12   4  15         23.80         10.97         7.81 o
   1   5  15        440.71        462.23        28.65 o
   2   5  15        174.78        165.28        17.76 o
   3   5  15        684.30        629.20        20.46 o
   4   5  15        235.36        205.53        13.02 o
   5   5  15        447.80        431.87        23.20 o
   6   5  15        296.49        264.10        19.19 o
   7   5  15          5.68         10.76         5.73 o
   8   5  15          0.00          0.49         5.44 o
   9   5  15          4.90         -6.49         9.93 o
  10   5  15         28.30         32.40        10.81 o
  11   5  15        104.91        111.25        16.61 o
   0   6  15         90.38        236.92        31.05 o
   1   6  15         15.29         14.42         6.18 o
   2   6  15         65.26         70.61        12.62 o
   3   6  15         92.70        100.59        19.62 o
   4   6  15        163.92        194.34        21.13 o
   5   6  15        425.16        416.73        28.88 o
   6   6  15         86.25        103.07        14.77 o
   7   6  15        232.42        221.26        22.32 o
   8   6  15        125.67        124.80        17.05 o
   9   6  15         47.98         34.46        13.91 o
  10   6  15         34.85         47.49        11.58 o
   1   7  15        238.80        209.89        18.94 o
   2   7  15        259.48        256.70        24.14 o
   3   7  15         30.80         13.65         8.63 o
   4   7  15         18.48         29.35        12.52 o
   5   7  15        171.24        161.97        20.89 o
   6   7  15         14.86          9.82         7.70 o
   7   7  15         15.46          8.36         8.90 o
   8   7  15         26.57         19.49         6.95 o
   9   7  15          0.55          7.37         5.96 o
   0   8  15         56.43         74.92        15.74 o
   1   8  15         91.75         86.49        12.04 o
   2   8  15          0.02         -1.97         6.86 o
   3   8  15          0.04         -5.48         5.77 o
   4   8  15         66.65         22.15        10.66 o
   5   8  15        141.80        145.09        27.07 o
   6   8  15         16.77         15.36         7.45 o
   7   8  15          0.29          1.81         7.15 o
   1   9  15        101.55         95.99        14.16 o
   2   9  15        133.96        148.95        22.54 o
   3   9  15        152.65        181.71        32.88 o
   4   9  15         11.07         19.01        11.35 o
   0   0  16       5134.29       5803.16        59.07 o
   1   0  16       3392.39       3740.83        60.01 o
   2   0  16        781.38        850.68        26.09 o
   3   0  16       7200.46       7367.52        96.27 o
   4   0  16          2.96         58.34        10.34 o
   5   0  16        681.54        635.86        31.83 o
   6   0  16        106.14        120.57        14.95 o
   7   0  16        262.90        296.98        27.11 o
   8   0  16       3661.54       3665.81        92.09 o
   9   0  16       1920.52       1901.81        69.99 o
  10   0  16        203.84        186.96        32.67 o
  11   0  16          8.53          7.18         8.96 o
  12   0  16        104.14        268.62        31.46 o
  13   0  16         43.96         45.30        13.33 o
   1   1  16         73.34         75.66         5.83 o
   2   1  16       4104.98       4334.87        30.76 o
   3   1  16        551.97        568.54        16.61 o
   4   1  16        214.66        204.19        14.87 o
   5   1  16         37.08         37.22         6.63 o
   6   1  16         52.66         63.54         9.15 o
   7   1  16          7.93         12.27         4.34 o
   8   1  16        611.20        650.37        32.95 o
   9   1  16        214.46        195.23        18.99 o
  10   1  16        164.38        156.69        18.07 o
  11   1  16         12.39         15.00         6.41 o
  12   1  16         90.81         90.21        14.76 o
  13   1  16         13.08         28.67         9.98 o
   0   2  16       4242.02       4432.35        57.64 o
   1   2  16       2428.53       2443.63        34.17 o
   2   2  16        164.93        133.01         7.74 o
   3   2  16        140.80        157.56         9.72 o
   4   2  16          0.00          1.65         2.31 o
   5   2  16          2.31          2.98         3.11 o
   6   2  16          6.28          7.91         3.83 o
   7   2  16        256.89        274.50        18.04 o
   8   2  16         47.69         57.30         9.26 o
   9   2  16        142.16        136.90        19.20 o
  10   2  16         32.06         21.75         8.29 o
  11   2  16         22.21          6.20         5.16 o
  12   2  16        162.77        160.82        17.95 o
  13   2  16          8.60          6.64         5.55 o
   1   3  16         94.65        105.17         5.73 o
   2   3  16        274.61        287.56        10.87 o
   3   3  16        123.74        136.22         8.44 o
   4   3  16         57.29         63.04         6.90 o
   5   3  16         82.52         75.69         9.29 o
   6   3  16          0.93          6.15         3.47 o
   7   3  16         15.58         10.57         4.01 o
   8   3  16        278.68        250.95        19.12 o
   9   3  16         10.88         21.58         8.11 o
  10   3  16          0.18          1.20         4.39 o
  11   3  16         44.20         35.70         8.42 o
  12   3  16        220.72        196.54        20.50 o
  13   3  16         23.63          8.19        13.95 o
   0   4  16       1171.48       1217.49        35.82 o
   1   4  16          8.23         10.87         2.70 o
   2   4  16        875.65        856.68        18.10 o
   3   4  16         70.91         88.65         5.19 o
   4   4  16         83.65         86.57         6.61 o
   5   4  16        390.03        419.94        19.85 o
   6   4  16         92.43         85.64         9.64 o
   7   4  16         15.05         16.47         5.69 o
   8   4  16        145.62        178.05        16.65 o
   9   4  16         49.61         50.27         9.73 o
  10   4  16         67.44         57.90        10.20 o
  11   4  16          2.24         13.81         8.56 o
  12   4  16          4.31         11.22         7.93 o
   1   5  16        294.59        272.06        22.59 o
   2   5  16        413.28        409.29        27.57 o
   3   5  16         83.92         98.09         8.19 o
   4   5  16        297.06        308.08        15.93 o
   5   5  16        174.47        176.93        13.12 o
   6   5  16         19.09         19.81         5.12 o
   7   5  16         21.44          9.59         7.37 o
   8   5  16         18.98         25.70         8.98 o
   9   5  16        235.28        278.98        25.25 o
  10   5  16         28.35         16.46        10.01 o
  11   5  16        107.93         97.53        15.97 o
   0   6  16       2187.29       2259.34        98.44 o
   1   6  16        111.60        114.05        14.91 o
   2   6  16          9.55         11.05         6.47 o
   3   6  16        274.92        319.26        30.97 o
   4   6  16         15.39         15.40         6.75 o
   5   6  16        253.40        251.80        22.62 o
   6   6  16         12.75         30.71         8.86 o
   7   6  16         80.86         85.72        14.09 o
   8   6  16          3.67         11.93         6.25 o
   9   6  16         33.23         28.99        11.53 o
  10   6  16         38.86          9.22        14.50 o
   1   7  16          3.97         17.51         6.11 o
   2   7  16          0.03         -0.33         6.03 o
   3   7  16        205.38        195.16        25.49 o
   4   7  16        191.59        165.68        23.96 o
   5   7  16        107.90        118.35        19.06 o
   6   7  16         12.56         12.31        10.48 o
   7   7  16         27.06         11.93         6.74 o
   8   7  16         17.68          9.50         6.34 o
   9   7  16          0.34          6.40         7.30 o
   0   8  16          4.99         29.26        10.27 o
   1   8  16         82.46         86.91        12.03 o
   2   8  16         52.04         44.60        12.47 o
   3   8  16        132.14        126.83        24.26 o
   4   8  16         79.19         50.28        13.66 o
   5   8  16        173.91        191.36        27.62 o
   6   8  16         41.52         66.35        17.35 o
   7   8  16        165.14        198.84        25.61 o
   1   9  16         41.63         46.76        11.76 o
   2   9  16         99.78        122.01        18.85 o
   3   9  16         14.44         14.64        10.12 o
   1   1  17        561.15        600.26        16.96 o
   2   1  17        447.97        438.51        11.75 o
   3   1  17        970.09        933.71        21.70 o
   4   1  17        558.45        509.31        18.71 o
   5   1  17        154.03        154.60        13.91 o
   6   1  17        307.77        297.91        20.46 o
   7   1  17         45.41         36.14         8.06 o
   8   1  17        560.52        500.41        29.33 o
   9   1  17        191.39        197.23        19.34 o
  10   1  17         15.14         18.57         9.87 o
  11   1  17         86.89         93.48        14.66 o
  12   1  17         68.69         59.02        10.29 o
  13   1  17         23.86         20.96         6.64 o
   0   2  17       1102.81       1243.32        31.75 o
   1   2  17          5.05          1.74         2.45 o
   2   2  17        328.30        345.68        10.87 o
   3   2  17        142.27        139.49         9.26 o
   4   2  17        218.36        172.42        10.85 o
   5   2  17        119.03        129.24        11.24 o
   6   2  17          4.91          5.05         3.64 o
   7   2  17         50.00         54.22        10.62 o
   8   2  17       1278.19       1248.37        40.85 o
   9   2  17        608.01        606.50        30.03 o
  10   2  17        412.23        425.21        26.17 o
  11   2  17          7.06          5.21         4.83 o
  12   2  17         15.76         13.57         7.06 o
  13   2  17        150.35        156.46        18.66 o
   1   3  17         49.58         49.07         4.70 o
   2   3  17        174.51        164.68         8.34 o
   3   3  17        308.73        331.10        14.19 o
   4   3  17        478.53        505.88        18.89 o
   5   3  17          4.09          4.81         2.42 o
   6   3  17          1.23          5.54         3.56 o
   7   3  17        497.70        464.97        24.90 o
   8   3  17        147.92        121.80        13.46 o
   9   3  17        126.12        138.43        14.98 o
  10   3  17          1.27          1.14         5.01 o
  11   3  17         39.11         32.81         7.40 o
  12   3  17         16.64         22.84        10.86 o
   0   4  17          0.07         -0.71         2.84 o
   1   4  17        362.33        333.00        15.07 o
   2   4  17         40.37         45.63         4.51 o
   3   4  17         49.87         55.33         5.04 o
   4   4  17        123.12        126.89        11.14 o
   5   4  17          1.63         -2.15         3.47 o
   6   4  17        104.16        103.98        10.53 o
   7   4  17         16.01          4.63         5.67 o
   8   4  17         39.26         27.97         9.80 o
   9   4  17         51.21         64.07        11.09 o
  10   4  17        263.02        245.21        21.77 o
  11   4  17        230.44        245.42        22.19 o
  12   4  17         77.70         67.44        12.26 o
   1   5  17        368.44        358.25        31.23 o
   2   5  17         18.29         10.76         7.07 o
   3   5  17        295.46        291.09        16.73 o
   4   5  17        212.04        209.71        15.34 o
   5   5  17        546.81        532.34        26.21 o
   6   5  17        526.92        479.43        26.21 o
   7   5  17        326.09        286.72        21.26 o
   8   5  17         32.38         26.61         6.14 o
   9   5  17         81.31        100.84        15.42 o
  10   5  17          6.15          5.88         5.50 o
  11   5  17         17.95          3.99         6.82 o
   0   6  17        868.02        845.25        83.90 o
   1   6  17        302.77        327.05        25.96 o
   2   6  17         85.77         60.28        11.01 o
   3   6  17          0.22          5.03         5.46 o
   4   6  17          8.18         12.85         6.48 o
   5   6  17          0.38          2.16         5.75 o
   6   6  17        208.77        222.24        21.94 o
   7   6  17          5.05          2.95         5.15 o
   8   6  17         18.43         27.66         9.73 o
   9   6  17          0.28         -8.48         8.48 o
  10   6  17          0.27         -0.35        11.12 o
   1   7  17        727.62        782.02        42.36 o
   2   7  17         42.27         35.64        15.42 o
   3   7  17          1.02          2.37         9.17 o
   4   7  17         41.93         44.92        11.62 o
   5   7  17         38.53         34.45        10.68 o
   6   7  17          4.64         12.20         7.73 o
   7   7  17         14.63          9.29         6.58 o
   8   7  17          3.21         13.50         8.32 o
   0   8  17        708.83        682.31        47.42 o
   1   8  17         20.18         17.38         6.27 o
   2   8  17          0.49         15.20         9.57 o
   3   8  17        123.47        159.17        29.29 o
   4   8  17        101.17         90.44        19.04 o
   5   8  17        282.98        326.11        36.52 o
   6   8  17          5.99         -0.75         9.57 o
   1   9  17         82.48         42.07        16.68 o
   2   9  17        164.48        188.12        23.53 o
   0   0  18       7246.23       8100.63       247.03 o
   1   0  18        818.73        813.07        40.65 o
   2   0  18       1147.71       1206.12        43.84 o
   3   0  18        814.77        772.46        32.58 o
   4   0  18         98.09        100.74        12.65 o
   5   0  18         16.17         16.91         8.06 o
   6   0  18         14.14         93.83        14.54 o
   7   0  18         59.67         77.58        12.91 o
   8   0  18       2177.30       2222.36        74.95 o
   9   0  18        231.54        277.02        28.10 o
  10   0  18         77.23         64.49        14.38 o
  11   0  18        154.43        143.46        21.80 o
  12   0  18          5.27         96.95        19.84 o
  13   0  18          0.17          2.79         8.11 o
   1   1  18         64.90         79.83         6.22 o
   2   1  18       1327.68       1328.06        22.84 o
   3   1  18        553.85        621.98        19.51 o
   4   1  18         44.10         51.06         6.39 o
   5   1  18        544.45        581.81        22.15 o
   6   1  18        226.29        229.81        14.91 o
   7   1  18        438.05        484.86        22.85 o
   8   1  18          2.72          2.33         6.18 o
   9   1  18        325.43        316.96        20.89 o
  10   1  18        398.09        410.18        25.31 o
  11   1  18         34.00         26.51         7.40 o
  12   1  18         15.86         12.86         6.59 o
  13   1  18         50.44         46.39         9.98 o
   0   2  18         13.29         11.16         3.51 o
   1   2  18        776.00        752.12        19.04 o
   2   2  18        415.88        392.84        13.91 o
   3   2  18         39.21         42.44         5.46 o
   4   2  18         18.98         13.29         3.12 o
   5   2  18          3.15          4.36         3.58 o
   6   2  18         31.29         24.74         5.32 o
   7   2  18         89.47         72.96         9.29 o
   8   2  18        160.79        180.22        15.99 o
   9   2  18        150.02        144.97        18.67 o
  10   2  18         51.25         52.24         9.89 o
  11   2  18        118.96        140.09        16.18 o
  12   2  18         92.51         70.17        11.43 o
  13   2  18          5.04         -6.63         6.63 o
   1   3  18        177.85        155.38         8.23 o
   2   3  18        365.41        358.70        12.57 o
   3   3  18        390.97        387.45        14.93 o
   4   3  18        110.91         92.91         8.26 o
   5   3  18        409.99        392.07        18.30 o
   6   3  18          4.14         60.58         9.47 o
   7   3  18        300.40        287.19        19.86 o
   8   3  18         58.86         74.16        11.06 o
   9   3  18        136.20        158.17        16.49 o
  10   3  18         11.45          4.08         5.54 o
  11   3  18         58.53         51.18        10.65 o
  12   3  18          9.45         18.64         6.58 o
   0   4  18         12.81          3.62         5.54 o
   1   4  18        414.89        394.45        16.33 o
   2   4  18         34.87         36.34         4.48 o
   3   4  18       1684.09       1581.86        30.94 o
   4   4  18         42.18         41.19         6.38 o
   5   4  18        217.47        251.84        17.03 o
   6   4  18          1.56          2.28         3.36 o
   7   4  18         86.18        109.08        12.63 o
   8   4  18         27.24         23.03         6.43 o
   9   4  18        332.66        329.05        24.20 o
  10   4  18         92.87         97.21        14.84 o
  11   4  18          1.26          0.73         5.38 o
  12   4  18         12.24         18.51         7.20 o
   1   5  18       1745.16       1843.86        94.67 o
   2   5  18        271.98        263.74        27.22 o
   3   5  18        105.16         72.35        17.57 o
   4   5  18        161.51        168.82        15.73 o
   5   5  18        102.17         88.61        10.89 o
   6   5  18          4.20          4.08         4.69 o
   7   5  18         13.01         25.49         6.91 o
   8   5  18         10.21         10.27         5.23 o
   9   5  18         60.53         49.45         9.80 o
  10   5  18         34.68         25.61         8.32 o
  11   5  18         25.24         36.44        10.15 o
   0   6  18        250.29        301.13        51.70 o
   1   6  18        150.12        165.19        22.43 o
   2   6  18          0.42          6.59         5.58 o
   3   6  18        100.02        115.46        19.19 o
   4   6  18        160.98        169.80        19.70 o
   5   6  18        246.88        227.41        23.81 o
   6   6  18         21.10         25.17         8.42 o
   7   6  18         55.81         55.62        12.02 o
   8   6  18          5.17          1.79         6.29 o
   9   6  18         45.74         41.98        13.22 o
  10   6  18         66.46         41.86        22.07 o
   1   7  18          1.61          4.12         6.45 o
   2   7  18        482.58        500.37        34.86 o
   3   7  18        131.43        142.89        22.91 o
   4   7  18        151.33        190.09        29.54 o
   5   7  18        200.58        204.23        27.91 o
   6   7  18         27.21         18.31        15.35 o
   7   7  18          2.08         -0.27         7.20 o
   8   7  18         20.07         28.36        10.32 o
   0   8  18         27.38         19.17        13.92 o
   1   8  18        130.44        154.34        18.18 o
   2   8  18         44.63         55.93        14.56 o
   3   8  18          4.66          8.22         6.69 o
   4   8  18        315.74        331.06        47.20 o
   5   8  18        194.05        221.08        30.49 o
   6   8  18          2.38         -2.11        13.76 o
   1   9  18        257.81        301.87        29.27 o
   1   1  19        187.01        187.37         8.95 o
   2   1  19        252.21        298.67        11.56 o
   3   1  19        838.54        895.11        23.72 o
   4   1  19         23.57         14.82         3.60 o
   5   1  19       1235.70       1228.64        32.75 o
   6   1  19         16.71         13.81         6.68 o
   7   1  19         69.34         45.35         7.35 o
   8   1  19         42.11         42.58         7.36 o
   9   1  19        991.07        907.55        35.67 o
  10   1  19          3.03          6.01         7.05 o
  11   1  19        120.59         98.74        12.68 o
  12   1  19          9.13          8.11         6.67 o
  13   1  19         16.90         19.00         7.20 o
   0   2  19          1.43          0.88         2.21 o
   1   2  19          5.52          9.01         2.65 o
   2   2  19       1444.54       1352.29        25.87 o
   3   2  19        980.44        924.53        24.75 o
   4   2  19         86.02         99.82         9.37 o
   5   2  19         25.16         23.36         6.22 o
   6   2  19       1864.76       1874.68        46.16 o
   7   2  19          0.57          2.25         4.36 o
   8   2  19        534.72        544.73        27.52 o
   9   2  19         33.63         23.30         6.36 o
  10   2  19         35.70         21.61         6.28 o
  11   2  19        278.11        281.89        23.17 o
  12   2  19          0.57         -5.90         5.90 o
   1   3  19       1016.14       1099.40        22.43 o
   2   3  19          3.19          2.79         1.91 o
   3   3  19        788.67        756.25        22.40 o
   4   3  19         42.07         32.77         4.98 o
   5   3  19        817.32        779.37        29.63 o
   6   3  19         71.87         58.59         8.39 o
   7   3  19        328.79        345.98        22.46 o
   8   3  19         14.47         11.75         4.80 o
   9   3  19         76.42         96.77        12.65 o
  10   3  19         21.42         11.81         4.74 o
  11   3  19        338.98        323.37        25.49 o
  12   3  19         20.81         26.01         9.15 o
   0   4  19        181.44        203.33        17.28 o
   1   4  19        339.81        326.77        14.71 o
   2   4  19        528.43        550.06        21.12 o
   3   4  19        111.75        111.16         9.55 o
   4   4  19        460.09        491.32        22.60 o
   5   4  19          9.78         20.07         5.60 o
   6   4  19          2.42          5.69         4.15 o
   7   4  19          5.43          0.44         4.07 o
   8   4  19         12.18          8.47         8.73 o
   9   4  19         93.14        129.52        14.93 o
  10   4  19          9.01          9.13         7.07 o
  11   4  19        124.03        143.91        17.16 o
   1   5  19       3631.51       3543.11       101.05 o
   2   5  19       1828.65       1907.81        74.64 o
   3   5  19         24.60         20.66        21.09 o
   4   5  19          1.85         -0.32         4.73 o
   5   5  19         20.08         10.00         8.10 o
   6   5  19        114.92         66.74         9.83 o
   7   5  19          1.73         -1.14         4.65 o
   8   5  19        225.62        235.80        20.45 o
   9   5  19          0.62         -1.57         8.87 o
  10   5  19         21.50         35.26        11.68 o
   0   6  19        390.13        440.64        62.69 o
   1   6  19         22.06         32.85        11.51 o
   2   6  19         12.89         -8.72        13.55 o
   3   6  19          8.80          6.65         8.83 o
   4   6  19        122.08        130.61        21.36 o
   5   6  19          2.81         -4.89         5.20 o
   6   6  19        100.36        103.79        15.71 o
   7   6  19         18.43         14.08         8.60 o
   8   6  19         28.48         11.11        10.04 o
   9   6  19         61.14         58.73        12.41 o
   1   7  19        103.42         83.31        17.74 o
   2   7  19          3.36         14.27         9.47 o
   3   7  19         44.30         41.29        12.92 o
   4   7  19          8.91         37.40        13.03 o
   5   7  19         74.56         87.82        18.72 o
   6   7  19          0.52          7.72        12.82 o
   7   7  19         30.48         11.88         7.10 o
   8   7  19         60.83         87.93        15.60 o
   0   8  19         32.88         16.87         8.22 o
   1   8  19          8.41          2.28         7.64 o
   2   8  19          0.01          6.18         9.41 o
   3   8  19        104.60         91.05        18.87 o
   4   8  19          1.11         10.33         9.58 o
   5   8  19          8.79          7.53         8.04 o
   0   0  20       1840.14       2099.84        96.12 o
   1   0  20       3643.17       3766.39        77.67 o
   2   0  20       5154.92       5280.77        96.50 o
   3   0  20         59.68         66.05         9.70 o
   4   0  20        316.01        355.94        29.21 o
   5   0  20       2719.06       2556.66        69.84 o
   6   0  20       1086.02       1028.04        46.85 o
   7   0  20        809.00        741.22        41.94 o
   8   0  20        236.12        196.09        22.74 o
   9   0  20        334.25        319.56        30.30 o
  10   0  20         61.38        152.20        22.21 o
  11   0  20         79.33         81.32        16.90 o
  12   0  20         80.80         66.85        15.40 o
  13   0  20         10.60         13.20        12.87 o
   1   1  20          4.12          8.69         2.07 o
   2   1  20        123.95        125.42         7.59 o
   3   1  20         39.18         26.59         4.57 o
   4   1  20         29.20         29.29         4.90 o
   5   1  20         41.43         48.45         6.59 o
   6   1  20        354.30        345.99        19.10 o
   7   1  20          2.10         -3.05         4.48 o
   8   1  20          2.23         -2.48         5.04 o
   9   1  20         32.50         35.13         7.49 o
  10   1  20        379.79        410.83        25.70 o
  11   1  20         94.37         86.72        12.74 o
  12   1  20         24.03         14.59         7.40 o
   0   2  20          0.09          3.30         3.10 o
   1   2  20         18.64         11.13         2.37 o
   2   2  20         55.02         53.87         7.81 o
   3   2  20        127.01        119.59         9.26 o
   4   2  20        119.18        117.12        10.43 o
   5   2  20        204.40        224.97        15.37 o
   6   2  20        195.52        235.03        16.63 o
   7   2  20          3.27          7.01         5.67 o
   8   2  20         83.25         82.94        10.99 o
   9   2  20         68.10         67.26        12.22 o
  10   2  20         20.25         31.46         8.94 o
  11   2  20         48.21         53.55        10.26 o
  12   2  20          1.81          8.54        10.10 o
   1   3  20        566.50        524.89        17.39 o
   2   3  20         73.25         82.32         6.46 o
   3   3  20         53.68         62.11         5.90 o
   4   3  20        121.71        123.40        11.31 o
   5   3  20        919.04        927.28        32.79 o
   6   3  20         77.04         65.63         8.99 o
   7   3  20        110.36        113.67        12.94 o
   8   3  20        443.06        435.04        26.09 o
   9   3  20         18.68         11.49         8.37 o
  10   3  20         13.73          5.42         5.12 o
  11   3  20          2.35          5.04         6.19 o
  12   3  20         32.62         23.79         9.41 o
   0   4  20         95.42         88.36        15.04 o
   1   4  20        109.37        133.78        12.02 o
   2   4  20       1778.33       1798.59        39.32 o
   3   4  20         37.19         25.25         6.29 o
   4   4  20       1432.63       1446.60        39.07 o
   5   4  20        102.74        103.21        11.14 o
   6   4  20        196.52        189.50        16.24 o
   7   4  20        128.74        140.89        14.55 o
   8   4  20          2.64          0.62         5.87 o
   9   4  20         42.77         53.60        10.15 o
  10   4  20          4.58          6.05         5.35 o
  11   4  20          8.64          3.78         5.18 o
   1   5  20        104.92        157.96        22.80 o
   2   5  20       1550.89       1603.88        74.93 o
   3   5  20         73.23         76.35        19.99 o
   4   5  20         20.12         18.26        11.48 o
   5   5  20          5.41          6.74         5.72 o
   6   5  20         71.47         62.43        12.54 o
   7   5  20         21.55         12.72         6.16 o
   8   5  20        181.17        182.86        26.61 o
   9   5  20          8.11         23.19         8.36 o
  10   5  20          0.06         -0.69        15.10 o
   0   6  20        219.96        245.23        47.30 o
   1   6  20        464.52        473.30        39.08 o
   2   6  20         23.72         38.28        11.09 o
   3   6  20          5.11          5.07         7.26 o
   4   6  20         62.01         76.85        20.75 o
   5   6  20          0.03          0.74         5.36 o
   6   6  20         76.68         54.15        11.26 o
   7   6  20         15.50          9.70         5.31 o
   8   6  20         19.87         -0.71         6.70 o
   9   6  20         26.69         45.94        14.00 o
   1   7  20          6.71          3.07         6.58 o
   2   7  20         60.95         54.46        14.33 o
   3   7  20        124.84        148.30        39.94 o
   4   7  20         15.79         20.72         8.85 o
   5   7  20         90.46        110.33        20.93 o
   6   7  20          0.01         19.87        12.21 o
   7   7  20          0.00          0.28         7.39 o
   0   8  20          6.81         57.24        18.25 o
   1   8  20          2.78          1.00         6.05 o
   2   8  20         86.87        104.01        37.13 o
   3   8  20         13.31         11.52         8.15 o
   4   8  20        295.10        386.78        39.70 o
   5   8  20         27.40         49.18        13.71 o
   1   1  21        957.53        955.03        23.03 o
   2   1  21        951.54        971.32        20.78 o
   3   1  21        624.87        632.45        16.42 o
   4   1  21        412.11        385.68        17.74 o
   5   1  21        379.85        379.85        18.99 o
   6   1  21       3934.72       3979.11        65.01 o
   7   1  21        413.97        389.62        21.64 o
   8   1  21          0.48         -3.04         7.86 o
   9   1  21         18.87         15.86         5.98 o
  10   1  21         53.09         57.38         9.87 o
  11   1  21          2.62          5.09         6.76 o
  12   1  21         21.31          4.29        13.66 o
   0   2  21        116.54        116.35        10.99 o
   1   2  21          9.67          8.77         2.24 o
   2   2  21       3197.77       3096.51        46.51 o
   3   2  21        523.31        542.95        14.77 o
   4   2  21          1.75          7.80         3.57 o
   5   2  21          0.61          7.20         3.77 o
   6   2  21       1235.31       1186.54        37.55 o
   7   2  21        704.29        675.89        29.96 o
   8   2  21        214.71        219.10        17.85 o
   9   2  21          7.69          9.68         4.94 o
  10   2  21         22.86         38.44         8.64 o
  11   2  21        236.05        275.58        23.19 o
  12   2  21         67.35         69.78        12.18 o
   1   3  21         24.48         20.29         3.97 o
   2   3  21        125.76        103.61         8.57 o
   3   3  21          6.77         20.04         5.35 o
   4   3  21         93.58        107.77        10.73 o
   5   3  21        131.87        109.11        12.38 o
   6   3  21        262.00        265.85        18.80 o
   7   3  21         14.84          5.91         4.81 o
   8   3  21         62.89         50.75         8.88 o
   9   3  21         27.45         23.79         6.60 o
  10   3  21         49.17         33.25         7.85 o
  11   3  21          1.05          6.28         6.19 o
  12   3  21         23.27         19.48         7.04 o
   0   4  21       2095.20       2019.50        72.69 o
   1   4  21       2368.83       2422.70        52.36 o
   2   4  21        222.39        238.40        14.86 o
   3   4  21        109.96         93.62         9.50 o
   4   4  21         40.26         25.47         6.07 o
   5   4  21        172.23        164.98        14.18 o
   6   4  21        118.69        112.97        12.30 o
   7   4  21          1.14         -0.80         3.59 o
   8   4  21          8.70          4.84         4.52 o
   9   4  21         18.86         14.23         7.82 o
  10   4  21          8.08         11.15         5.09 o
  11   4  21          2.56         -6.96        10.04 o
   1   5  21         25.27         20.52         6.68 o
   2   5  21        285.51        280.00        29.35 o
   3   5  21        249.26        212.68        33.07 o
   4   5  21        928.03        925.80        60.66 o
   5   5  21        502.47        536.65        41.75 o
   6   5  21         33.41         15.68         5.98 o
   7   5  21          3.84          2.42         9.03 o
   8   5  21          0.01         -0.88         6.21 o
   9   5  21          1.54         10.26         6.53 o
  10   5  21          8.07          9.44         7.16 o
   0   6  21         98.12        209.38        33.51 o
   1   6  21         19.12         20.86         8.44 o
   2   6  21        114.79        124.41        20.51 o
   3   6  21         98.61         95.72        24.53 o
   4   6  21          4.34          4.57        19.62 o
   5   6  21          0.01         -6.65         6.65 o
   6   6  21          6.22         11.49         8.03 o
   7   6  21        110.27         73.32        15.58 o
   8   6  21          1.23         -0.72         9.39 o
   9   6  21        107.43        130.62        29.10 o
   1   7  21         24.06         15.55        10.34 o
   2   7  21          0.03         11.17         7.36 o
   3   7  21         47.89         46.34        16.36 o
   4   7  21          0.00         15.04         9.88 o
   5   7  21         36.47         31.02        12.78 o
   6   7  21         56.35         33.86        17.77 o
   7   7  21         50.68         69.87        17.56 o
   0   8  21         67.54        124.58        27.21 o
   1   8  21         25.12         32.30        10.83 o
   2   8  21          0.98        -10.63        10.63 o
   3   8  21          6.91         13.90        11.83 o
   4   8  21          0.10          3.80        13.74 o
   0   0  22       4451.81       4540.91       149.04 o
   1   0  22          3.66          0.52         2.34 o
   2   0  22        382.84        344.05        25.86 o
   3   0  22        480.94        386.22        51.78 o
   4   0  22       2680.48       2605.10        67.26 o
   5   0  22       2265.70       2402.26        69.19 o
   6   0  22       1143.17       1159.05        51.26 o
   7   0  22        448.27        412.04        32.53 o
   8   0  22        545.19        610.99        41.46 o
   9   0  22         84.07         84.53        23.73 o
  10   0  22         42.92         53.76        13.50 o
  11   0  22          2.43         88.48        18.86 o
  12   0  22          4.84        -18.85        18.85 o
   1   1  22          0.07          1.83         2.47 o
   2   1  22          3.78         10.91         4.43 o
   3   1  22         72.03         76.26         8.65 o
   4   1  22       1067.35       1086.99        25.49 o
   5   1  22        344.61        311.37        17.42 o
   6   1  22        184.12        179.14        14.20 o
   7   1  22        648.31        637.70        27.95 o
   8   1  22          5.46          9.17         4.08 o
   9   1  22         60.87         53.27         8.71 o
  10   1  22         69.48         39.29         9.74 o
  11   1  22          0.41         -6.39         6.39 o
  12   1  22          0.14          6.34         7.43 o
   0   2  22       1332.75       1367.00        46.17 o
   1   2  22          0.10         -1.99         2.37 o
   2   2  22        253.30        274.87        14.32 o
   3   2  22         21.93         18.64         5.02 o
   4   2  22       1579.17       1603.30        32.30 o
   5   2  22         42.07         55.65         6.49 o
   6   2  22         10.65         27.37         5.05 o
   7   2  22        222.94        233.29        14.88 o
   8   2  22          1.84         -4.25         4.80 o
   9   2  22        148.48        142.95        14.96 o
  10   2  22          4.39          2.27         6.12 o
  11   2  22          1.47          6.09         5.00 o
  12   2  22         27.36         24.93         7.11 o
   1   3  22        220.55        215.85        16.37 o
   2   3  22        210.73        190.48        14.87 o
   3   3  22        623.43        612.98        23.84 o
   4   3  22       1142.35       1172.22        37.81 o
   5   3  22        257.33        203.57        15.66 o
   6   3  22          0.79         -3.01         4.01 o
   7   3  22         26.02         19.18         7.82 o
   8   3  22        104.11         98.06        12.91 o
   9   3  22          5.70          4.83         6.44 o
  10   3  22          1.41         -5.43         7.82 o
  11   3  22          1.09         -2.29         6.44 o
   0   4  22       1379.69       1302.86        59.08 o
   1   4  22        606.61        589.95        26.82 o
   2   4  22         11.18         14.62         4.28 o
   3   4  22       1011.50       1008.39        34.42 o
   4   4  22        169.61        168.88        14.67 o
   5   4  22          2.37          2.19         4.31 o
   6   4  22        191.86        200.49        16.56 o
   7   4  22         18.84         17.54         8.30 o
   8   4  22        101.87         91.11        12.58 o
   9   4  22         11.76         19.14         6.24 o
  10   4  22          1.64          4.53         5.77 o
  11   4  22         14.79         23.28         7.62 o
   1   5  22         59.20         71.27        14.35 o
   2   5  22          3.70          6.18         7.46 o
   3   5  22        102.48        106.83        29.25 o
   4   5  22         11.23         21.24         9.77 o
   5   5  22          1.58          6.00         9.53 o
   6   5  22          1.67          3.96         7.04 o
   7   5  22          9.38         36.37        11.08 o
   8   5  22         83.33         79.43        15.75 o
   9   5  22         55.56         72.02        15.55 o
  10   5  22          3.55         12.23        11.21 o
   0   6  22        107.51        120.88        26.51 o
   1   6  22         10.11          4.82         7.41 o
   2   6  22          6.14         10.55        10.12 o
   3   6  22        211.67        192.70        33.98 o
   4   6  22         14.48         16.14        12.70 o
   5   6  22          3.51         -2.73         9.63 o
   6   6  22          8.21          6.38         9.29 o
   7   6  22          3.85          9.28        19.94 o
   8   6  22         82.23         58.66        16.47 o
   1   7  22         62.17         35.39        10.54 o
   2   7  22          0.19          0.24         8.68 o
   3   7  22         25.66         31.74        13.99 o
   4   7  22          0.23          5.51         6.73 o
   5   7  22         79.64        130.78        44.13 o
   6   7  22         75.62         88.50        25.62 o
   7   7  22         55.30         82.06        25.42 o
   0   8  22        115.20        178.19        34.60 o
   1   8  22         15.40         -1.71         6.89 o
   2   8  22         14.00         18.89        11.43 o
   3   8  22          2.12         -2.00         8.39 o
   4   8  22        150.70        206.10        37.15 o
   1   1  23        102.65         98.38         7.50 o
   2   1  23         27.31         14.49         5.71 o
   3   1  23         37.89         33.69         5.95 o
   4   1  23        279.07        294.57        13.36 o
   5   1  23         20.93         22.14         5.32 o
   6   1  23        433.19        448.16        22.55 o
   7   1  23        146.34        157.11        14.46 o
   8   1  23         54.00         60.84         9.14 o
   9   1  23         13.54         10.68         6.14 o
  10   1  23         31.73         28.48        11.99 o
  11   1  23         24.52         14.96        12.01 o
  12   1  23         22.66         31.85        13.45 o
   0   2  23        923.27        889.63        31.86 o
   1   2  23         72.07         56.79         6.70 o
   2   2  23        390.17        411.00        22.86 o
   3   2  23        245.44        220.16        14.82 o
   4   2  23       1854.30       1859.19        43.33 o
   5   2  23         10.98          8.90         5.77 o
   6   2  23         96.51        102.18        11.54 o
   7   2  23         27.46         35.10         9.40 o
   8   2  23         45.99         37.82         8.86 o
   9   2  23          2.01         -7.60         7.60 o
  10   2  23         82.69         60.16        10.20 o
  11   2  23         24.77         19.51         6.88 o
   1   3  23         91.23         74.06         8.81 o
   2   3  23       1034.58       1053.85        35.69 o
   3   3  23        243.87        239.22        15.07 o
   4   3  23       2009.53       2020.38        50.80 o
   5   3  23         14.54         12.92         4.95 o
   6   3  23        224.53        208.80        16.71 o
   7   3  23          0.56          6.34         4.16 o
   8   3  23          0.72          5.04         4.89 o
   9   3  23          8.62          1.48        11.52 o
  10   3  23         13.78          3.83         5.25 o
  11   3  23          0.00         -7.75         7.75 o
   0   4  23         44.77         42.56        12.05 o
   1   4  23        100.64        111.30        11.86 o
   2   4  23        651.92        649.09        34.91 o
   3   4  23        126.82        112.10        12.13 o
   4   4  23        580.35        593.94        27.63 o
   5   4  23        321.56        327.38        20.44 o
   6   4  23        328.63        347.36        22.37 o
   7   4  23          1.45         10.29         5.47 o
   8   4  23        103.47        102.14        15.10 o
   9   4  23         38.27         28.97         8.57 o
  10   4  23          4.38         13.52         7.98 o
   1   5  23         43.70         46.47        13.17 o
   2   5  23        161.78        163.83        27.49 o
   3   5  23         49.19         40.44        16.12 o
   4   5  23         18.08          3.04         9.29 o
   5   5  23         28.26         47.53        27.26 o
   6   5  23         11.01          9.79        10.21 o
   7   5  23         16.51          6.00         6.51 o
   8   5  23          7.19         33.17        12.39 o
   9   5  23         12.38         31.10        13.45 o
   0   6  23        201.25        234.87        35.45 o
   1   6  23         87.33         93.77        18.34 o
   2   6  23        165.15        171.97        25.26 o
   3   6  23        216.35        202.23        34.48 o
   4   6  23        337.91        343.60        45.84 o
   5   6  23         15.34         11.78        20.72 o
   6   6  23         75.64         65.30        22.45 o
   7   6  23         34.27         36.39        13.38 o
   8   6  23          1.02          6.89         8.86 o
   1   7  23         12.04         17.15        13.93 o
   2   7  23          0.17          7.49         7.01 o
   3   7  23          1.51         -8.07         8.07 o
   4   7  23          2.52         10.00        13.80 o
   5   7  23          0.21         19.33        14.37 o
   6   7  23          0.47         13.34        12.11 o
   0   8  23        118.05        146.11        30.76 o
   1   8  23         11.55         10.65         6.71 o
   2   8  23         17.82         16.19        11.67 o
   3   8  23         11.14          4.21         8.13 o
   0   0  24       1093.72       1085.28        76.17 o
   1   0  24         49.97         40.01        11.72 o
   2   0  24        966.03        902.00        43.66 o
   3   0  24         38.19         68.21        18.18 o
   4   0  24       3308.89       3281.18        74.68 o
   5   0  24        760.76        814.39        42.31 o
   6   0  24        314.12        364.17        29.48 o
   7   0  24          0.49         -0.60         7.39 o
   8   0  24        198.21        226.43        35.51 o
   9   0  24        208.79        331.89        44.55 o
  10   0  24          2.20          2.33        10.45 o
  11   0  24          1.98         -7.22        27.32 o
   1   1  24        122.80        109.66         7.73 o
   2   1  24         61.78         56.64         7.71 o
   3   1  24        444.59        432.91        19.73 o
   4   1  24        294.06        272.83        15.43 o
   5   1  24        808.79        847.04        28.82 o
   6   1  24       1186.82       1162.03        44.16 o
   7   1  24        408.44        405.66        27.38 o
   8   1  24          0.77         -1.18         5.30 o
   9   1  24          2.35          4.58         7.35 o
  10   1  24          0.09          4.78        10.94 o
  11   1  24          1.07         10.10         5.60 o
   0   2  24         46.09         59.76        10.14 o
   1   2  24          1.38         -4.58         4.58 o
   2   2  24        585.23        619.22        28.58 o
   3   2  24        428.57        428.31        20.62 o
   4   2  24       1210.80       1236.24        39.19 o
   5   2  24         11.30         13.51         5.93 o
   6   2  24          0.94          1.99         3.13 o
   7   2  24         11.63          6.27         3.75 o
   8   2  24        149.35        137.63        14.78 o
   9   2  24          9.51         17.77         6.24 o
  10   2  24          6.25          2.76         5.91 o
  11   2  24          3.20        -11.51        13.24 o
   1   3  24        107.51         91.28        10.40 o
   2   3  24        313.42        321.24        20.35 o
   3   3  24        287.81        280.43        16.36 o
   4   3  24         41.05         41.48         7.84 o
   5   3  24        272.78        226.96        16.83 o
   6   3  24        448.79        407.69        23.87 o
   7   3  24        101.68        120.01        13.42 o
   8   3  24         14.69         10.89         4.19 o
   9   3  24          0.61         10.58         5.65 o
  10   3  24          4.89         -5.28         5.28 o
  11   3  24          2.94         11.36         7.69 o
   0   4  24         63.79         60.04        13.73 o
   1   4  24        383.68        338.40        21.41 o
   2   4  24        726.56        739.90        37.93 o
   3   4  24        395.42        389.07        28.30 o
   4   4  24         32.55         22.10        11.29 o
   5   4  24        247.22        216.45        26.27 o
   6   4  24        484.19        478.39        42.47 o
   7   4  24        278.16        315.43        35.95 o
   8   4  24        201.01        262.95        33.77 o
   9   4  24         72.12         78.61        18.14 o
  10   4  24         13.22         12.83         9.12 o
   1   5  24          1.38          9.78         6.65 o
   2   5  24        374.58        350.26        34.93 o
   3   5  24        174.61        166.02        31.22 o
   4   5  24         20.94         27.00        33.52 o
   5   5  24         34.53         22.19        16.28 o
   6   5  24         68.75         86.81        27.34 o
   7   5  24          8.81         10.16        12.77 o
   8   5  24         43.99         23.40        10.80 o
   9   5  24         54.13         86.95        21.99 o
   0   6  24         23.08         50.17        20.46 o
   1   6  24          1.86          0.13        15.63 o
   2   6  24         14.86          3.56         8.33 o
   3   6  24        209.22        199.74        55.83 o
   4   6  24          6.88         11.58        11.08 o
   5   6  24         28.70         64.78        21.81 o
   6   6  24         71.90         95.05        27.24 o
   7   6  24         33.19          2.15        29.98 o
   8   6  24          0.39         -3.14         7.52 o
   1   7  24          5.03         -8.10         8.63 o
   2   7  24          2.33          8.59         9.90 o
   3   7  24        257.95        280.04        42.25 o
   4   7  24          0.74          1.49         9.02 o
   5   7  24         36.41         52.08        25.69 o
   0   8  24         92.44         81.30        24.13 o
   1   8  24         30.81          7.15         9.03 o
   1   1  25         42.39         41.56         4.36 o
   2   1  25        662.70        644.19        25.56 o
   3   1  25         88.41         93.58         9.49 o
   4   1  25        179.21        174.88        14.12 o
   5   1  25        351.74        348.22        19.01 o
   6   1  25       1349.80       1407.48        49.23 o
   7   1  25        625.44        697.08        36.26 o
   8   1  25         30.78         31.78         9.99 o
   9   1  25        187.75        195.14        24.05 o
  10   1  25          0.01          0.70         5.50 o
  11   1  25          3.71         10.88        11.95 o
   0   2  25        670.65        615.43        34.20 o
   1   2  25        150.24        188.25        15.77 o
   2   2  25        901.54        790.81        33.02 o
   3   2  25        249.73        262.36        22.45 o
   4   2  25        233.15        261.49        18.32 o
   5   2  25          0.47          6.99         6.03 o
   6   2  25        195.47        192.54        15.87 o
   7   2  25        102.99        106.33        12.31 o
   8   2  25         40.81         49.55         9.65 o
   9   2  25         80.90         63.22        13.58 o
  10   2  25          1.16         -3.23         6.78 o
  11   2  25          0.23         15.80        10.94 o
   1   3  25        135.28        177.59        14.72 o
   2   3  25         13.57         18.20         9.01 o
   3   3  25        192.02        179.26        16.10 o
   4   3  25         36.83         28.79         8.45 o
   5   3  25        124.21         90.65        12.38 o
   6   3  25        137.16        123.73        15.28 o
   7   3  25          0.07         -4.40         6.51 o
   8   3  25         37.25         42.09         9.57 o
   9   3  25         14.09         11.36         6.71 o
  10   3  25          3.93         11.61         6.39 o
   0   4  25         25.34         36.27        19.01 o
   1   4  25          6.27          8.63         8.40 o
   2   4  25          0.83          5.26         6.22 o
   3   4  25          1.04         -1.53         7.11 o
   4   4  25         32.44         24.54        14.80 o
   5   4  25        431.60        438.61        51.25 o
   6   4  25         12.23         34.64        13.73 o
   7   4  25          3.46          2.46        11.70 o
   8   4  25          0.70          1.76         8.98 o
   9   4  25         38.38         46.71        14.74 o
  10   4  25         12.54         38.41        25.81 o
   1   5  25        129.80        132.44        21.28 o
   2   5  25         17.27         58.65        15.00 o
   3   5  25        340.88        386.98        68.86 o
   4   5  25        217.92        188.05        34.24 o
   5   5  25        193.56        234.75        38.61 o
   6   5  25          0.00          7.09        14.17 o
   7   5  25          4.14         11.63         9.74 o
   8   5  25          8.98          2.68        10.44 o
   9   5  25         30.03         22.81        23.17 o
   0   6  25        376.61        372.73        46.87 o
   1   6  25          8.04         -0.40        12.20 o
   2   6  25         40.57         27.62        14.98 o
   3   6  25         34.34         12.44        14.19 o
   4   6  25        101.39        123.92        29.54 o
   5   6  25        124.11         91.66        24.22 o
   6   6  25         51.35         64.55        21.20 o
   7   6  25          0.50         -3.47         8.85 o
   1   7  25         86.27         85.47        19.31 o
   2   7  25          0.08         14.29         9.08 o
   3   7  25         53.95         87.14        24.91 o
   4   7  25          3.55         -3.93         9.94 o
   5   7  25        104.38        152.28        36.88 o
   0   0  26          3.24         16.28         9.81 o
   1   0  26        471.87        455.69        31.45 o
   2   0  26        188.25        137.08        17.72 o
   3   0  26        148.42        153.08        24.90 o
   4   0  26         58.09         52.81        14.69 o
   5   0  26        254.64        302.05        37.41 o
   6   0  26       1113.24       1068.24        73.19 o
   7   0  26        412.63        386.37        46.12 o
   8   0  26         63.16         54.89        19.64 o
   9   0  26         91.72         83.15        23.81 o
  10   0  26         13.74         44.46        20.96 o
  11   0  26          9.47          7.54        17.36 o
   1   1  26        157.58        130.66        11.80 o
   2   1  26        243.30        265.04        19.62 o
   3   1  26        949.28        910.29        42.49 o
   4   1  26         87.56         92.04        10.24 o
   5   1  26          1.19          1.36         5.53 o
   6   1  26          9.76         13.65         7.59 o
   7   1  26         35.86         27.52         9.24 o
   8   1  26         77.31         78.21        12.08 o
   9   1  26         14.27         19.06         6.11 o
  10   1  26          1.75          4.34         6.87 o
  11   1  26          0.51          0.31         8.35 o
   0   2  26        316.89        307.02        24.79 o
   1   2  26         98.19         71.29         9.84 o
   2   2  26         32.52         57.99         9.07 o
   3   2  26        681.31        727.44        37.53 o
   4   2  26         14.75         28.25         7.32 o
   5   2  26          0.00         -5.48         5.48 o
   6   2  26         46.68         40.32         9.49 o
   7   2  26          1.91          2.50         6.30 o
   8   2  26         25.65         32.96        10.35 o
   9   2  26        103.20         93.28        16.86 o
  10   2  26         18.31         16.95         7.23 o
   1   3  26         79.01         78.52        10.40 o
   2   3  26        142.89        116.36        12.64 o
   3   3  26         36.05         28.39         6.41 o
   4   3  26        394.42        432.93        29.49 o
   5   3  26        243.54        248.16        30.66 o
   6   3  26        317.77        301.28        23.93 o
   7   3  26         14.97          5.39         6.21 o
   8   3  26         11.45          7.05         4.94 o
   9   3  26          3.75         20.08        12.60 o
  10   3  26          5.71         14.09         8.00 o
   0   4  26        170.64        250.97        48.00 o
   1   4  26          0.48         -1.78        10.20 o
   2   4  26        146.08        144.96        22.32 o
   3   4  26         75.88         69.61        19.09 o
   4   4  26        474.09        440.98        50.57 o
   5   4  26         78.87        102.10        30.53 o
   6   4  26        600.69        658.69        67.99 o
   7   4  26         19.34         19.65        12.25 o
   8   4  26        161.78        169.19        27.31 o
   9   4  26         11.49          8.51        10.93 o
   1   5  26          7.04          8.57         9.82 o
   2   5  26          4.03         17.68         9.13 o
   3   5  26         83.93         63.39        18.06 o
   4   5  26          0.21         -5.61        14.74 o
   5   5  26         15.97         11.51        11.09 o
   6   5  26         47.94         72.54        22.88 o
   7   5  26          0.10         10.89        11.91 o
   8   5  26         28.36         42.81        15.96 o
   0   6  26         99.04        137.47        28.76 o
   1   6  26        112.20        135.67        22.94 o
   2   6  26        190.41        210.42        28.74 o
   3   6  26         10.01         28.33        16.58 o
   4   6  26         56.69         27.87        12.32 o
   5   6  26          0.33         12.36        11.20 o
   6   6  26         29.96         25.47        16.34 o
   7   6  26          0.01          7.04        24.49 o
   1   7  26         21.05         10.31        13.13 o
   2   7  26         32.30         28.94        10.11 o
   3   7  26         34.54         35.46        13.35 o
   4   7  26          4.15          0.18        33.57 o
   1   1  27          3.88         -2.10         3.26 o
   2   1  27        644.29        657.52        31.31 o
   3   1  27          1.67          7.72         5.32 o
   4   1  27         17.35          9.33         5.60 o
   5   1  27          0.15         -8.42         8.48 o
   6   1  27        198.29        252.46        25.24 o
   7   1  27         12.75          7.43        14.00 o
   8   1  27          0.09         -0.97         6.21 o
   9   1  27        189.51        224.10        27.45 o
  10   1  27         14.84          2.07         6.66 o
   0   2  27         46.90         38.96         9.57 o
   1   2  27        301.56        291.01        20.44 o
   2   2  27         56.59         69.76        10.23 o
   3   2  27       2125.22       2132.30        65.25 o
   4   2  27          0.00         -1.54         5.19 o
   5   2  27          6.18         -3.86         5.75 o
   6   2  27        378.81        334.19        29.31 o
   7   2  27         66.79         91.48        16.15 o
   8   2  27         78.44         55.88        13.20 o
   9   2  27         35.43         35.73        10.95 o
  10   2  27         17.49         12.50        12.35 o
   1   3  27          0.49         -4.99         4.99 o
   2   3  27        163.86        157.33        15.08 o
   3   3  27        174.61        160.62        17.42 o
   4   3  27        890.86        820.60        41.19 o
   5   3  27          8.27         15.78         8.94 o
   6   3  27        216.01        213.64        22.96 o
   7   3  27        100.51         89.79        15.05 o
   8   3  27         33.00         22.95         9.37 o
   9   3  27        191.98        259.61        29.03 o
  10   3  27         42.43         37.54        23.10 o
   0   4  27        198.59        198.83        44.86 o
   1   4  27          2.57          0.82         6.86 o
   2   4  27        298.19        296.51        32.01 o
   3   4  27          4.21         26.44        14.49 o
   4   4  27          3.98          7.54        11.98 o
   5   4  27        150.77        195.62        35.27 o
   6   4  27          0.33         45.36        20.01 o
   7   4  27          6.13          5.86         8.49 o
   8   4  27        108.80        112.15        29.04 o
   9   4  27          0.23          9.84         9.00 o
   1   5  27        225.76        237.12        36.21 o
   2   5  27         15.97         17.62        13.65 o
   3   5  27         35.02         34.26        14.49 o
   4   5  27          2.47        -26.28        26.28 o
   5   5  27         58.02         63.63        20.51 o
   6   5  27         32.34          7.11        17.16 o
   7   5  27         52.77         68.38        40.18 o
   8   5  27         87.62         93.22        27.84 o
   0   6  27         13.11         12.49        21.15 o
   1   6  27          0.25          1.34         7.30 o
   2   6  27         23.79          5.56         7.71 o
   3   6  27         17.03         21.34        14.76 o
   4   6  27         72.14         61.51        20.14 o
   5   6  27        123.57        147.90        32.30 o
   6   6  27         12.51         27.31        34.77 o
   1   7  27        132.10        165.04        23.14 o
   2   7  27          4.41          7.32        14.48 o
   3   7  27         38.81          9.02        10.82 o
   0   0  28       1220.48       1191.53        86.30 o
   1   0  28         53.77         43.58        11.88 o
   2   0  28         15.14         10.35         6.14 o
   3   0  28         28.03         21.54         8.33 o
   4   0  28          0.61         -3.15        12.03 o
   5   0  28          1.29         -0.21         7.38 o
   6   0  28         83.10        121.04        25.54 o
   7   0  28        144.45        183.12        32.42 o
   8   0  28         58.83         37.38        13.31 o
   9   0  28         87.54         72.92        22.71 o
  10   0  28        181.54        179.73        35.99 o
   1   1  28          1.85          3.35         4.78 o
   2   1  28          0.08          9.10         5.15 o
   3   1  28        353.31        336.26        26.86 o
   4   1  28         14.27          3.32         5.83 o
   5   1  28        100.31        116.32        16.84 o
   6   1  28          2.51         -3.74         5.30 o
   7   1  28          8.75         15.60         8.12 o
   8   1  28         28.96         37.06         9.93 o
   9   1  28          0.00         14.16         9.59 o
  10   1  28          0.93         18.21         8.82 o
   0   2  28        549.40        634.34        37.39 o
   1   2  28         19.61         23.74         6.11 o
   2   2  28         54.62         49.53         8.40 o
   3   2  28         10.27          9.86         6.74 o
   4   2  28         42.19         13.85        14.04 o
   5   2  28        224.68        223.59        23.20 o
   6   2  28          0.41          2.98         4.72 o
   7   2  28         34.77         31.76        11.21 o
   8   2  28          1.08         16.20         7.56 o
   9   2  28          7.04          8.69         7.73 o
  10   2  28         43.86         43.09        24.59 o
   1   3  28         29.79         17.26         6.03 o
   2   3  28          4.51         -0.24         7.76 o
   3   3  28        447.42        386.02        35.13 o
   4   3  28         31.94         39.50        12.10 o
   5   3  28         90.15         96.90        14.78 o
   6   3  28        203.65        208.33        23.26 o
   7   3  28         49.46         40.88        21.98 o
   8   3  28        157.47        196.55        29.12 o
   9   3  28          0.56          9.78         8.22 o
   0   4  28         39.98          0.12        12.05 o
   1   4  28         23.17         17.13        11.91 o
   2   4  28         36.42         30.76        15.30 o
   3   4  28         12.52         37.65        14.89 o
   4   4  28         32.04         41.87        13.90 o
   5   4  28        196.66        173.93        32.82 o
   6   4  28        168.45        211.88        38.07 o
   7   4  28          0.20        -10.08        10.08 o
   8   4  28          5.68          8.54         9.90 o
   1   5  28         91.57         98.89        19.16 o
   2   5  28         68.86         83.80        18.54 o
   3   5  28          2.63         -5.86        12.62 o
   4   5  28          2.33         19.56        11.43 o
   5   5  28          0.05         -2.93         7.69 o
   6   5  28         25.00         14.89        12.36 o
   7   5  28          0.02         14.26        12.33 o
   0   6  28        140.28        136.59        27.97 o
   1   6  28          5.01         14.55        20.50 o
   2   6  28         48.79         67.63        26.04 o
   3   6  28          0.85         -4.22        10.35 o
   4   6  28         25.45         35.65        25.93 o
   5   6  28         23.30          9.60        16.16 o
   1   7  28          7.54         -8.59         8.59 o
   2   7  28         26.46         27.60        13.11 o
   1   1  29         88.02         75.98         9.70 o
   2   1  29         80.11         56.44        14.99 o
   3   1  29        248.39        229.94        22.63 o
   4   1  29         36.75         29.82         7.68 o
   5   1  29         54.09         50.75        11.66 o
   6   1  29         12.63          7.79         7.56 o
   7   1  29         12.23          0.75         6.20 o
   8   1  29         14.19          7.75        14.30 o
   9   1  29          3.79          5.00         9.99 o
  10   1  29          1.11         -0.44         6.02 o
   0   2  29       3007.36       3078.30        93.07 o
   1   2  29        686.90        618.48        30.97 o
   2   2  29         21.74         16.41         6.39 o
   3   2  29        587.86        604.18        36.02 o
   4   2  29         12.51          4.17         4.96 o
   5   2  29          1.75         -0.57         5.69 o
   6   2  29         68.61         76.86        14.57 o
   7   2  29         93.66        125.56        18.91 o
   8   2  29         50.14         36.69        11.12 o
   9   2  29          9.94          9.82         7.12 o
   1   3  29        595.91        611.26        32.81 o
   2   3  29         31.31         25.10        10.21 o
   3   3  29         12.89          7.49         8.61 o
   4   3  29         11.73          1.35         8.98 o
   5   3  29         32.08          2.18         9.81 o
   6   3  29          0.18         19.57         9.38 o
   7   3  29          0.04         -7.48        10.21 o
   8   3  29         13.11         65.58        23.09 o
   9   3  29        307.48        337.90        51.55 o
   0   4  29          0.15        -20.35        20.35 o
   1   4  29        159.94        207.60        27.78 o
   2   4  29         22.99         45.79        20.15 o
   3   4  29         22.49          7.77        16.69 o
   4   4  29         34.44         28.58        13.88 o
   5   4  29         75.38         95.91        26.55 o
   6   4  29         94.11        135.46        31.49 o
   7   4  29         11.93         27.03        14.76 o
   8   4  29        291.11        416.95        56.43 o
   1   5  29         43.96         73.79        18.00 o
   2   5  29         15.40          7.32        12.66 o
   3   5  29         18.66          7.10        10.89 o
   4   5  29         10.60         10.19        28.70 o
   5   5  29          3.83          2.22         8.46 o
   6   5  29         31.02         89.59        27.13 o
   0   6  29        273.18        239.22        39.70 o
   1   6  29          2.00          3.30        11.61 o
   2   6  29        192.92        212.24        31.17 o
   3   6  29          1.41         -7.37        14.57 o
   4   6  29          1.39        -12.61        12.61 o
   0   0  30       1052.12        987.25        81.50 o
   1   0  30        755.01        688.03        41.94 o
   2   0  30         27.18         22.76         9.77 o
   3   0  30          1.25          3.50        12.74 o
   4   0  30        202.45        236.27        47.81 o
   5   0  30          4.16         -5.63         8.94 o
   6   0  30          9.07          0.90         7.71 o
   7   0  30        240.96        230.72        37.34 o
   8   0  30          8.04         14.11         9.35 o
   9   0  30        161.17        135.06        29.65 o
   1   1  30          6.23          7.93         4.70 o
   2   1  30         49.25         47.10         9.20 o
   3   1  30          5.15          0.31         5.01 o
   4   1  30         18.27         27.38         8.27 o
   5   1  30         23.06         21.65         7.94 o
   6   1  30          3.59         -0.02         7.67 o
   7   1  30         29.32         46.63        10.98 o
   8   1  30         30.62         35.47        10.36 o
   9   1  30          1.33         -7.65         7.65 o
   0   2  30       1448.34       1555.10        70.25 o
   1   2  30          5.81          6.38         4.15 o
   2   2  30        231.87        211.36        18.86 o
   3   2  30          1.72         17.02         7.97 o
   4   2  30         62.24         75.88        13.65 o
   5   2  30         32.67         14.80         6.46 o
   6   2  30          0.61          1.55         8.14 o
   7   2  30         41.33         48.44        12.25 o
   8   2  30         18.83         29.78        10.33 o
   9   2  30         41.23         28.74        16.11 o
   1   3  30         49.40         59.22        10.59 o
   2   3  30         45.36         17.44         7.13 o
   3   3  30        105.38        104.84        18.97 o
   4   3  30        112.22        118.29        21.05 o
   5   3  30         30.89         14.16         8.25 o
   6   3  30        126.02        104.05        23.93 o
   7   3  30         72.65         30.53        34.28 o
   8   3  30          0.06          2.66        22.31 o
   0   4  30          0.78         17.14        11.28 o
   1   4  30         38.48         17.08         7.57 o
   2   4  30          0.27          0.63         6.04 o
   3   4  30         10.64          5.87        10.26 o
   4   4  30          1.68         -1.23         6.69 o
   5   4  30          5.59         12.32        14.82 o
   6   4  30         76.13        162.72        34.33 o
   7   4  30         77.26         75.85        33.36 o
   1   5  30          7.81          9.06         8.97 o
   2   5  30         35.48         37.66        11.85 o
   3   5  30          5.26        -14.70        17.75 o
   4   5  30         33.28         10.21        15.67 o
   5   5  30         44.34         61.53        21.78 o
   6   5  30          5.52         10.35        10.41 o
   0   6  30         53.97         61.12        47.32 o
   1   6  30         13.50         18.30        10.84 o
   2   6  30          1.78          4.68         8.06 o
   3   6  30          1.61         12.09        10.75 o
   1   1  31        209.49        166.90        14.78 o
   2   1  31         25.92         17.55         5.42 o
   3   1  31         10.11         -1.09         3.91 o
   4   1  31          8.17         16.36         6.64 o
   5   1  31         63.77         78.15        14.17 o
   6   1  31          0.85          4.99         6.35 o
   7   1  31         12.18         12.22         7.71 o
   8   1  31          2.61         14.15         9.29 o
   9   1  31         19.70          8.50         7.39 o
   0   2  31       1373.13       1423.32        63.38 o
   1   2  31         69.91         91.42        12.10 o
   2   2  31         45.06         56.07        10.44 o
   3   2  31         98.84        101.35        15.45 o
   4   2  31        114.03        105.28        16.71 o
   5   2  31          0.03          5.83         5.78 o
   6   2  31          9.74          4.77         6.99 o
   7   2  31         25.38         17.86         7.72 o
   8   2  31         11.77          7.87         7.93 o
   1   3  31        395.01        358.50        26.14 o
   2   3  31         14.57         10.76         6.43 o
   3   3  31         44.63         28.54        10.36 o
   4   3  31         38.84          5.71         7.48 o
   5   3  31        103.39        123.58        29.57 o
   6   3  31         94.67         80.45        23.06 o
   7   3  31         91.97        122.58        37.29 o
   8   3  31         78.76        113.86        30.01 o
   0   4  31          2.14         -5.67         8.48 o
   1   4  31         31.66         34.23        12.62 o
   2   4  31        103.23        105.11        22.04 o
   3   4  31         21.66         17.07        10.01 o
   4   4  31          5.02          2.23        11.48 o
   5   4  31         34.11         51.16        18.95 o
   6   4  31         16.72         37.12        13.57 o
   7   4  31         44.46         59.49        27.62 o
   1   5  31         21.59         10.76        13.76 o
   2   5  31          4.90         20.73         9.64 o
   3   5  31         70.59         79.39        22.74 o
   4   5  31          5.69         -1.40         6.61 o
   5   5  31         19.45         49.51        21.00 o
   0   6  31        109.55        101.76        27.14 o
   1   6  31         60.04         85.66        17.26 o
   2   6  31        104.12        136.91        25.04 o
   0   0  32         28.92         53.66        15.33 o
   1   0  32         55.93         65.63        13.46 o
   2   0  32        107.72         62.10        16.66 o
   3   0  32         98.81         92.92        36.11 o
   4   0  32        152.62        166.71        46.10 o
   5   0  32          0.75         -6.58         8.98 o
   6   0  32         18.51         36.61        16.43 o
   7   0  32         15.22         12.38         9.05 o
   8   0  32          5.15         24.71        36.07 o
   1   1  32        118.15        105.25        12.08 o
   2   1  32        117.73        129.64        15.40 o
   3   1  32         47.89         51.23        11.01 o
   4   1  32         92.29        105.06        20.93 o
   5   1  32         62.15         39.26        10.65 o
   6   1  32         19.48         27.54         9.85 o
   7   1  32          1.94          0.04         6.73 o
   8   1  32         32.77         38.63        12.50 o
   0   2  32         20.08         25.25        13.34 o
   1   2  32         77.22         49.86        13.60 o
   2   2  32         15.79          9.36         6.55 o
   3   2  32        191.56        194.74        21.31 o
   4   2  32          8.98          3.98         9.82 o
   5   2  32          4.63         -0.29         6.38 o
   6   2  32          0.39          4.23         8.09 o
   7   2  32         24.05         18.14        15.11 o
   8   2  32         17.22          7.77        11.16 o
   1   3  32        174.91        163.55        24.63 o
   2   3  32          0.75          1.92         7.13 o
   3   3  32         84.43         46.01        20.56 o
   4   3  32         35.37         35.80        16.19 o
   5   3  32         38.33         55.04        19.57 o
   6   3  32          0.63          3.78        12.80 o
   7   3  32        200.83        228.94        41.67 o
   0   4  32         89.77        107.78        24.28 o
   1   4  32          4.22          3.52        10.62 o
   2   4  32         72.44         55.89        31.04 o
   3   4  32          0.03         26.94        14.16 o
   4   4  32          6.10          6.24         7.87 o
   5   4  32         10.70         -6.17        26.01 o
   6   4  32          6.93         -1.63         8.46 o
   1   5  32          9.20          5.87         7.49 o
   2   5  32          2.97          2.25        17.28 o
   3   5  32          0.09          0.14         7.20 o
   4   5  32         81.09        132.82        31.10 o
   1   1  33          9.53          7.98         4.34 o
   2   1  33         33.20         31.07        12.21 o
   3   1  33         17.25         13.76        11.59 o
   4   1  33          0.58          6.03         6.31 o
   5   1  33         18.12         15.95        11.59 o
   6   1  33          0.03         10.12         7.78 o
   7   1  33         80.50        123.17        19.20 o
   8   1  33          0.26         -0.28         7.09 o
   0   2  33        498.15        522.42        43.18 o
   1   2  33         23.67         23.64         6.48 o
   2   2  33         25.48         22.45         7.30 o
   3   2  33          4.22          9.47         8.45 o
   4   2  33         72.48         55.76        14.49 o
   5   2  33         35.46         29.02        22.77 o
   6   2  33         41.21         43.10        11.68 o
   7   2  33          0.08         -1.54         5.67 o
   1   3  33        216.53        261.75        31.26 o
   2   3  33        136.76        119.62        21.43 o
   3   3  33         22.90         31.53        15.85 o
   4   3  33         42.43         18.91        11.85 o
   5   3  33          8.03         -7.95         7.95 o
   6   3  33        117.07        119.59        29.80 o
   0   4  33         27.36         36.58        19.32 o
   1   4  33         16.16         25.63        11.28 o
   2   4  33        177.32        271.70        34.11 o
   3   4  33         11.28         -1.88        12.14 o
   4   4  33          1.56         -2.67         9.91 o
   5   4  33          9.36          6.80        11.97 o
   1   5  33          2.02          7.42         7.92 o
   2   5  33         22.67         19.05        11.60 o
   3   5  33          4.94          7.60        21.64 o
   0   0  34         94.44        108.16        22.49 o
   1   0  34          0.71          3.09         7.06 o
   2   0  34        130.68        162.69        43.64 o
   3   0  34          2.74          9.19         7.95 o
   4   0  34          1.03         -0.40         9.14 o
   5   0  34          2.13          9.41        20.66 o
   6   0  34          8.71          4.04        17.02 o
   7   0  34        291.52        387.94        50.69 o
   1   1  34         21.85         16.75         6.32 o
   2   1  34         32.74         38.03         9.56 o
   3   1  34          0.41          0.91         8.01 o
   4   1  34        113.01        101.06        16.14 o
   5   1  34          0.05          6.32         7.54 o
   6   1  34          0.04         -7.43         7.43 o
   7   1  34          0.17         -3.77         8.07 o
   0   2  34          3.66         11.36         8.90 o
   1   2  34          9.12         17.15         7.45 o
   2   2  34         79.61         86.39        15.40 o
   3   2  34        101.26        115.71        21.67 o
   4   2  34         49.82         59.83        17.54 o
   5   2  34          9.29         16.67         9.24 o
   6   2  34          4.48         10.39         7.96 o
   1   3  34         11.37          6.91         7.22 o
   2   3  34         27.60         26.18        16.53 o
   3   3  34         68.08         46.60        18.01 o
   4   3  34         51.16         21.64         9.78 o
   5   3  34         11.07          2.43        17.28 o
   6   3  34          1.64         16.74        12.50 o
   0   4  34         52.07         32.03        19.50 o
   1   4  34          1.86          4.54         9.50 o
   2   4  34        177.99        213.63        30.43 o
   3   4  34         19.93         26.36        24.14 o
   4   4  34        108.25         91.87        53.17 o
   1   5  34          4.26         13.55        13.33 o
   1   1  35         90.96         78.53        15.71 o
   2   1  35         12.84          9.02        14.33 o
   3   1  35          0.13         -4.32         4.71 o
   4   1  35         19.24         31.85        10.70 o
   5   1  35         30.38         33.85        10.75 o
   6   1  35          2.62         -2.89         6.72 o
   0   2  35        243.20        242.97        30.65 o
   1   2  35         11.62         13.07         7.91 o
   2   2  35          3.67          4.56         5.17 o
   3   2  35         98.29        126.29        22.70 o
   4   2  35         23.77         12.59         9.37 o
   5   2  35          4.35          9.33         8.26 o
   6   2  35          0.21         -6.68         7.90 o
   1   3  35          5.97          6.13         7.44 o
   2   3  35        129.57        104.94        22.09 o
   3   3  35         91.71         78.00        25.32 o
   4   3  35         33.49         34.49        16.43 o
   5   3  35         11.83         38.34        18.55 o
   0   4  35         19.76         13.47        10.60 o
   1   4  35         10.26         -3.64         9.53 o
   2   4  35          0.24          1.99         5.28 o
   3   4  35         35.99         32.10        17.08 o
   0   0  36         22.87         55.90        15.88 o
   1   0  36         18.62         26.93        14.18 o
   2   0  36         87.18        101.29        23.60 o
   3   0  36          1.90         29.04        13.54 o
   4   0  36          0.23         -8.41         8.41 o
   5   0  36          4.01        -13.10        13.10 o
   1   1  36          1.69          3.92         4.27 o
   2   1  36          0.03          0.71         8.63 o
   3   1  36          0.78          6.89        12.31 o
   4   1  36         36.33         12.44        15.49 o
   5   1  36         41.73         53.76        14.35 o
   0   2  36         17.66          1.79        12.21 o
   1   2  36          2.84         14.89         7.40 o
   2   2  36          8.98          1.23         5.99 o
   3   2  36         31.12         33.35        12.22 o
   4   2  36         20.71         23.02        10.56 o
   5   2  36          1.21          4.32        10.97 o
   1   3  36          8.03          8.38         6.57 o
   2   3  36         57.54         42.11        19.86 o
   3   3  36        132.98        192.39        37.07 o
   1   1  37         65.37         65.80        12.19 o
   2   1  37         49.41         54.33        14.64 o
   3   1  37         23.76         21.73         9.90 o
   4   1  37         87.77         93.83        22.07 o
   0   2  37          2.05        -13.03        13.03 o
   1   2  37         68.43         76.73        16.56 o
   2   2  37          9.57          1.18         8.69 o
   3   2  37         15.15         -5.28        13.02 o
   1   3  37          0.29         -4.45         9.03 o
   2   3  37          0.62         -4.74        11.11 o
   0   0  38         17.67         46.40        16.90 o
   1   0  38          0.87         -3.41         6.46 o
   2   0  38         22.99         13.82        10.54 o
   3   0  38         88.75        108.86        32.77 o
   1   1  38          2.12         -1.36         5.96 o
   2   1  38          0.00          9.40        10.07 o
   3   1  38          2.67         10.02        11.13 o
   0   2  38         50.09         50.58        15.94 o
   1   2  38          0.00         -2.14         7.00 o
                                                
